# Supplementary material for: Comprehensive analysis of differentially expressed microRNAs and mRNAs in dorsal root ganglia from streptozotocin-induced diabetic rats
Source: PLoS One. 2018 Aug 17;13(8):e0202696. doi: 10.1371/journal.pone.0202696 (PMC6097669; doi:10.1371/journal.pone.0202696)
Supplement: S1 Table — Specific primers of rno-miR-1-3p and target gene Mgat4a for qPCR analysis. (XLSX) [file pone.0202696.s002.xlsx]

## Sheet: Sheet1
Mgat4a-R	AATAAGGGAGTGAAGGGTC
Mgat4a-F	ATGGAAGTAAGGCTGGTCT
rno-miR-1-3p-C	CTCAACTGGTGTCGTGGAGTCGGCAATTCAGTTGAGATACACAC
rno-miR-1-3p-F	ACACTCCAGCTGGGTGGAATGTAAAGAAGT
rno-miR-1-3p-R	TGGTGTCGTGGAGTCG
