# Supplementary material for: Comprehensive analysis of differentially expressed microRNAs and mRNAs in dorsal root ganglia from streptozotocin-induced diabetic rats
Source: PLoS One. 2018 Aug 17;13(8):e0202696. doi: 10.1371/journal.pone.0202696 (PMC6097669; doi:10.1371/journal.pone.0202696)
Supplement: S2 Table — Information on the upregulated and downregulated miRNAs in diabetic rats. (XLSX) [file pone.0202696.s003.xlsx]

## Sheet: Differentially expressed miRNAs
ProbeSet	miRNA	p-value	FDR	Geom mean of intensities in class D	Geom mean of intensities in class C	Fold-change(D/C)	style	GeneChip Array	Species Scientific Name	Annotation Date	Sequence Type	Sequence Source	Alignments	Sequence Length	Sequence	Accession	Genome Context	Clustered miRNAs within 10kb	C1_(miRNA-4_0).rma-dabg-Signal	C1_(miRNA-4_0).rma-dabg-Detection	C2_(miRNA-4_0).rma-dabg-Signal	C2_(miRNA-4_0).rma-dabg-Detection	C3_(miRNA-4_0).rma-dabg-Signal	C3_(miRNA-4_0).rma-dabg-Detection	D1_(miRNA-4_0).rma-dabg-Signal	D1_(miRNA-4_0).rma-dabg-Detection	D2_(miRNA-4_0).rma-dabg-Signal	D2_(miRNA-4_0).rma-dabg-Detection	D3_(miRNA-4_0).rma-dabg-Signal	D3_(miRNA-4_0).rma-dabg-Detection
20524594	rno-miR-344g	0.0154503	0.352	5.15	27.22	0.19	down	miRNA-4_0	Rattus norvegicus	22-Sep-16	miRNA	miRBase	1:116057487-116057508 (-)	22	AGUCAGGCUCCUGGCAGGAGUC	MIMAT0025052	---	---	4.66491	P	5.74305	P	3.95572	P	2.24814	A	2.81716	P	1.80378	P
20504155	rno-miR-1-3p	0.0184605	0.352	4.42	23.03	0.19	down	miRNA-4_0	Rattus norvegicus	22-Sep-16	miRNA	miRBase	18:2191683-2191704 (-)	22	UGGAAUGUAAAGAAGUGUGUAU	MIMAT0003125	---	rno-mir-133a // 18:2189216-2189302 (-) /// rno-mir-1 // 18:2191671-2191757 (-) /// rno-mir-3571 // 18:2191660-2191770 (+) /// rno-mir-133c // 18:2189197-2189314 (+)	4.83851	P	5.311	P	3.52759	P	2.39176	P	2.68378	P	1.37764	P
20501528	rno-miR-205	0.0003187	0.139	28.69	94.52	0.3	down	miRNA-4_0	Rattus norvegicus	22-Sep-16	miRNA	miRBase	13:109352424-109352446 (-)	23	UCCUUCAUUCCACCGGAGUCUGU	MIMAT0000878	---	---	6.77762	P	6.10421	P	6.78366	P	4.95776	P	4.94778	P	4.84147	P
20501551	rno-miR-219a-2-3p	0.0486861	0.454	1.33	3.4	0.39	down	miRNA-4_0	Rattus norvegicus	22-Sep-16	miRNA	miRBase	3:8833918-8833939 (-)	22	AGAAUUGUGGCUGGACAUCUGU	MIMAT0005446	ENSRNOT00000024352 // sense // intron // 1	rno-mir-219a-2 // 3:8833905-8834000 (-) /// rno-mir-219b // 3:8833902-8834001 (+)	2.79678	P	1.74413	P	1.04676	P	0.287815	A	0.672006	P	0.226564	A
20517116	rno-miR-1949	0.0026252	0.164	82.43	184.78	0.45	down	miRNA-4_0	Rattus norvegicus	22-Sep-16	miRNA	miRBase	18:28178280-28178302 (+)	23	UAUACCAGGAUGUCAGCAUAGUU	MIMAT0017852	---	---	7.65103	P	7.5355	P	7.38703	P	6.59145	P	6.47841	P	6.10013	P
20500939	rno-miR-325-3p	0.0442368	0.454	3.4	6.93	0.49	down	miRNA-4_0	Rattus norvegicus	22-Sep-16	miRNA	miRBase	X:93480442-93480463 (-)	22	UUUAUUGAGCACCUCCUAUCAA	MIMAT0004639	---	---	3.55635	P	2.5037	P	2.43923	P	1.87776	P	1.95008	P	1.43771	P
20501411	rno-miR-98-5p	0.031194	0.401	34.96	63.82	0.55	down	miRNA-4_0	Rattus norvegicus	22-Sep-16	miRNA	miRBase	X:41377561-41377582 (+)	22	UGAGGUAGUAAGUUGUAUUGUU	MIMAT0000819	---	rno-let-7f-2 // X:41376943-41377025 (+) /// rno-mir-98 // X:41377546-41377653 (+)	6.25648	P	5.42152	P	6.46074	P	5.20083	P	5.42593	P	4.89992	P
20504263	rno-miR-363-3p	0.0469976	0.454	116.53	183.53	0.63	down	miRNA-4_0	Rattus norvegicus	22-Sep-16	miRNA	miRBase	X:139740662-139740682 (-)	21	AAUUGCACGGUAUCCAUCUGU	MIMAT0003210	ENSRNOT00000040122 // sense // intron // 4	rno-mir-19b-2 // X:139740932-139741027 (-) /// rno-mir-92a-2 // X:139740802-139740893 (-) /// rno-mir-363 // X:139740651-139740737 (-) /// rno-mir-20b // X:139741071-139741142 (-) /// rno-mir-17-2 // X:139741444-139741521 (-)	7.45314	P	7.12406	P	7.83495	P	6.92213	P	6.67621	P	7.06913	P
20524322	rno-miR-6215	0.0294163	0.395	49.79	78.05	0.64	down	miRNA-4_0	Rattus norvegicus	22-Sep-16	miRNA	miRBase	5:158395614-158395633 (-)	20	UUUAGGGUUGCAGAGCCAGG	MIMAT0024854	ENSRNOT00000015776 // antisense // intron // 8	---	6.4132	P	6.13801	P	6.29477	P	5.3288	P	5.90375	P	5.66251	P
20524321	rno-miR-3473	0.0207803	0.356	3799	5704.41	0.67	down	miRNA-4_0	Rattus norvegicus	22-Sep-16	miRNA	miRBase	13:40705747-40705768 (+)	22	UCUAGGGCUGGAGAGAUGGCUA	MIMAT0024853	ENSRNOT00000042862 // antisense // intron // 19	---	12.4937	P	12.7198	P	12.2462	P	11.7474	P	11.8562	P	12.0334	P
20506804	rno-miR-146b-5p	0.0106238	0.352	548.25	798.31	0.69	down	miRNA-4_0	Rattus norvegicus	22-Sep-16	miRNA	miRBase	1:251558061-251558084 (+)	24	UGAGAACUGAAUUCCAUAGGCUGU	MIMAT0005595	---	---	9.74865	P	9.41044	P	9.74798	P	9.11285	P	9.32391	P	8.89716	P
20501325	rno-let-7f-5p	0.027609	0.395	1125.81	1633.83	0.69	down	miRNA-4_0	Rattus norvegicus	22-Sep-16	miRNA	miRBase	17:22120142-22120163 (+) /// X:41376950-41376971 (+)	22	UGAGGUAGUAGAUUGUAUAGUU	MIMAT0000778	ENSRNOT00000074600 // sense // intron // 3	rno-let-7d // 17:22121894-22121991 (+) /// rno-let-7a-1 // 17:22119767-22119860 (+) /// rno-let-7f-1 // 17:22120135-22120223 (+) /// rno-mir-3596d // 17:22120131-22120227 (-) /// rno-mir-3596b // 17:22121895-22121989 (-) /// rno-let-7f-2 // X:41376943-41377025 (+) /// rno-mir-98 // X:41377546-41377653 (+)	10.7849	P	10.3118	P	10.995	P	10.2245	P	10.2431	P	9.92874	P
20501333	rno-miR-9a-3p	0.0467638	0.454	79.07	111.91	0.71	down	miRNA-4_0	Rattus norvegicus	22-Sep-16	miRNA	miRBase	1:135254187-135254208 (+) /// 2:12259519-12259540 (-) /// 2:180293063-180293084 (+)	22	AUAAAGCUAGAUAACCGAAAGU	MIMAT0004708	---	rno-mir-9a-1 // 2:180293009-180293097 (+) /// rno-mir-9b-1 // 2:180293000-180293107 (-) /// rno-mir-9a-3 // 1:135254133-135254222 (+) /// rno-mir-9b-3 // 1:135254122-135254236 (-) /// rno-mir-9a-2 // 2:12259506-12259592 (-) /// rno-mir-9b-2 // 2:12259488-12259605 (+)	7.06642	P	6.38411	P	6.96573	P	6.19343	P	6.50536	P	6.26589	P
20506520	rno-miR-384-5p	0.0328727	0.407	51.34	70.26	0.73	down	miRNA-4_0	Rattus norvegicus	22-Sep-16	miRNA	miRBase	X:93446942-93446964 (-)	23	UGUAAACAAUUCCUAGGCAAUGU	MIMAT0005309	---	---	6.2738	P	5.90932	P	6.30802	P	5.95151	P	5.77817	P	5.39755	P
20504209	rno-miR-543-3p	0.0021783	0.164	92.64	124.38	0.74	down	miRNA-4_0	Rattus norvegicus	22-Sep-16	miRNA	miRBase	6:134397206-134397226 (+)	21	AAACAUUCGCGGUGCACUUCU	MIMAT0003175	---	rno-mir-323 // 6:134391697-134391782 (+) /// rno-mir-329 // 6:134392666-134392762 (+) /// rno-mir-299a // 6:134389822-134389884 (+) /// rno-mir-300 // 6:134405237-134405315 (+) /// rno-mir-543 // 6:134397158-134397237 (+) /// rno-mir-379 // 6:134388198-134388282 (+) /// rno-mir-494 // 6:134394868-134394950 (+) /// rno-mir-376c // 6:134403524-134403607 (+) /// rno-mir-376b // 6:134404180-134404265…	7.0928	P	6.66063	P	7.01443	P	6.60649	P	6.62276	P	6.34009	P
20506539	rno-miR-495	0.0253376	0.382	81.48	110.31	0.74	down	miRNA-4_0	Rattus norvegicus	22-Sep-16	miRNA	miRBase	6:134399266-134399287 (+)	22	AAACAAACAUGGUGCACUUCUU	MIMAT0005320	---	rno-mir-323 // 6:134391697-134391782 (+) /// rno-mir-329 // 6:134392666-134392762 (+) /// rno-mir-299a // 6:134389822-134389884 (+) /// rno-mir-300 // 6:134405237-134405315 (+) /// rno-mir-543 // 6:134397158-134397237 (+) /// rno-mir-539 // 6:134408917-134408992 (+) /// rno-mir-494 // 6:134394868-134394950 (+) /// rno-mir-376c // 6:134403524-134403607 (+) /// rno-mir-376b // 6:134404180-134404265…	6.85425	P	6.5183	P	6.88919	P	6.49892	P	6.55412	P	5.97316	P
20504257	rno-miR-409a-3p	0.0170043	0.352	200.74	269.01	0.75	down	miRNA-4_0	Rattus norvegicus	22-Sep-16	miRNA	miRBase	6:134424550-134424569 (+)	20	AAUGUUGCUCGGUGAACCCC	MIMAT0003205	---	rno-mir-134 // 6:134415632-134415704 (+) /// rno-mir-154 // 6:134419671-134419754 (+) /// rno-mir-377 // 6:134421775-134421846 (+) /// rno-mir-412 // 6:134424656-134424725 (+) /// rno-mir-541 // 6:134423740-134423829 (+) /// rno-mir-382 // 6:134415263-134415342 (+) /// rno-mir-485 // 6:134416384-134416462 (+) /// rno-mir-409a // 6:134424504-134424580 (+) /// rno-mir-369 // 6:134424778-134424856 (…	7.96666	P	7.69906	P	8.2676	P	7.82565	P	7.86699	P	7.5487	P
20501384	rno-miR-30e-3p	0.029145	0.395	58.91	78.26	0.75	down	miRNA-4_0	Rattus norvegicus	22-Sep-16	miRNA	miRBase	5:141365127-141365148 (-)	22	CUUUCAGUCGGAUGUUUACAGC	MIMAT0004720	---	rno-mir-30c-1 // 5:141362120-141362208 (-) /// rno-mir-30e // 5:141365115-141365206 (-)	6.44695	P	6.00301	P	6.38062	P	5.80539	P	6.09723	P	5.88943	P
20500978	rno-miR-338-5p	0.017277	0.352	1286.74	1647.42	0.78	down	miRNA-4_0	Rattus norvegicus	22-Sep-16	miRNA	miRBase	10:109427031-109427052 (-)	22	AACAAUAUCCUGGUGCUGAGUG	MIMAT0004646	ENSRNOT00000054947 // sense // intron // 10	rno-mir-338 // 10:109426992-109427057 (-) /// rno-mir-3065 // 10:109426975-109427077 (+)	10.8065	P	10.4166	P	10.9162	P	10.3686	P	10.3249	P	10.2655	P
20501775	rno-miR-196b-5p	0.0190551	0.352	50.15	63.94	0.78	down	miRNA-4_0	Rattus norvegicus	22-Sep-16	miRNA	miRBase	4:80530427-80530448 (-)	22	UAGGUAGUUUCCUGUUGUUGGG	MIMAT0001082	---	---	5.96457	P	5.89195	P	6.06675	P	5.80349	P	5.87073	P	5.45737	P
20506519	rno-miR-380-3p	0.0122956	0.352	26.44	32.94	0.8	down	miRNA-4_0	Rattus norvegicus	22-Sep-16	miRNA	miRBase	6:134391034-134391054 (+)	21	UAUGUAGUAUGGUCCACAUCU	MIMAT0017302	---	rno-mir-323 // 6:134391697-134391782 (+) /// rno-mir-329 // 6:134392666-134392762 (+) /// rno-mir-299a // 6:134389822-134389884 (+) /// rno-mir-543 // 6:134397158-134397237 (+) /// rno-mir-379 // 6:134388198-134388282 (+) /// rno-mir-494 // 6:134394868-134394950 (+) /// rno-mir-380 // 6:134390988-134391064 (+) /// rno-mir-411 // 6:134389347-134389422 (+) /// rno-mir-495 // 6:134399218-134399297 (…	5.23564	P	4.76659	P	4.9511	P	4.92513	P	4.90921	P	4.44062	P
20506547	rno-miR-672-5p	0.0008791	0.164	129.98	156.42	0.83	down	miRNA-4_0	Rattus norvegicus	22-Sep-16	miRNA	miRBase	X:92107955-92107977 (-)	23	UGAGGUUGGUGUACUGUGUGUGA	MIMAT0005327	---	---	7.37406	P	7.11593	P	7.46403	P	7.151	P	7.01177	P	6.96438	P
20506528	rno-miR-425-5p	0.0449477	0.454	670.47	553.89	1.21	up	miRNA-4_0	Rattus norvegicus	22-Sep-16	miRNA	miRBase	8:113614827-113614849 (+)	23	AAUGACACGAUCACUCCCGUUGA	MIMAT0005314	---	rno-mir-191a // 8:113614360-113614450 (+) /// rno-mir-425 // 8:113614817-113614899 (+) /// rno-mir-191b // 8:113614344-113614463 (-)	9.27448	P	9.0358	P	9.05975	P	9.39682	P	9.37004	P	9.30826	P
20506564	rno-miR-770-3p	0.0021489	0.164	108.07	82.5	1.31	up	miRNA-4_0	Rattus norvegicus	22-Sep-16	miRNA	miRBase	6:134141406-134141422 (+)	17	GUGGGCCUGACGUGGAG	MIMAT0017317	ENSRNOT00000005908 // antisense // intron // 26 /// ENSRNOT00000006054 // antisense // intron // 27	rno-mir-673 // 6:134149777-134149859 (+) /// rno-mir-770 // 6:134141361-134141436 (+)	6.35345	P	6.21389	P	6.51295	P	6.82072	P	6.79846	P	6.75655	P
20513745	rno-miR-935	0.0075982	0.302	8.32	6.29	1.32	up	miRNA-4_0	Rattus norvegicus	22-Sep-16	miRNA	miRBase	1:64068780-64068802 (-)	23	CCAGUUACCGCUUCCGCUACCGC	MIMAT0012845	---	---	2.82693	P	2.66179	A	2.71335	A	3.25622	P	3.24199	P	2.54334	P
20500957	rno-miR-330-5p	0.001542	0.164	164.94	119.41	1.38	up	miRNA-4_0	Rattus norvegicus	22-Sep-16	miRNA	miRBase	1:78544338-78544359 (+)	22	UCUCUGGGCCUGUGUCUUAGGC	MIMAT0004641	---	---	6.93479	P	6.75862	P	6.98088	P	7.49823	P	7.30485	P	7.30246	P
20501006	rno-miR-346	0.0251199	0.382	236.68	168.02	1.41	up	miRNA-4_0	Rattus norvegicus	22-Sep-16	miRNA	miRBase	16:10553500-10553522 (+)	23	UGUCUGCCUGAGUGCCUGCCUCU	MIMAT0000596	---	---	7.44717	P	7.03598	P	7.69962	P	8.01688	P	8.08152	P	7.7778	P
20501431	rno-miR-124-3p	0.0143609	0.352	6582.54	4552.57	1.45	up	miRNA-4_0	Rattus norvegicus	22-Sep-16	miRNA	miRBase	15:43944588-43944607 (+) /// 2:102699527-102699546 (+) /// 3:170004623-170004642 (+)	20	UAAGGCACGCGGUGAAUGCC	MIMAT0000828	ENSRNOT00000055127 // antisense // intron // 1 /// ENSRNOT00000011451 // antisense // intron // 26	---	12.0694	P	12.4638	P	11.9734	P	12.6917	P	12.6462	P	12.6918	P
20500983	rno-miR-339-3p	0.0048065	0.233	137.5	94.21	1.46	up	miRNA-4_0	Rattus norvegicus	22-Sep-16	miRNA	miRBase	12:15778373-15778395 (+)	23	UGAGCGCCUCGACGACAGAGCCA	MIMAT0004648	ENSRNOT00000001479 // sense // intron // 3	---	6.72162	P	6.50395	P	6.52087	P	7.27813	P	7.04492	P	7.00055	P
20501343	rno-miR-17-1-3p	0.0298243	0.395	49.72	34.08	1.46	up	miRNA-4_0	Rattus norvegicus	22-Sep-16	miRNA	miRBase	15:99853785-99853806 (+)	22	ACUGCAGUGAAGGCACUUGUGG	MIMAT0004710	---	rno-mir-20a // 15:99854190-99854274 (+) /// rno-mir-17-1 // 15:99853735-99853818 (+) /// rno-mir-18a // 15:99853871-99853966 (+) /// rno-mir-19b-1 // 15:99854320-99854406 (+) /// rno-mir-19a // 15:99854018-99854099 (+) /// rno-mir-92a-1 // 15:99854442-99854519 (+)	5.32869	P	4.9965	P	4.80172	P	5.91034	P	5.59215	P	5.52767	P
20501501	rno-miR-187-3p	0.00437	0.233	171.29	115.56	1.48	up	miRNA-4_0	Rattus norvegicus	22-Sep-16	miRNA	miRBase	18:16219593-16219614 (-)	22	UCGUGUCUUGUGUUGCAGCCGG	MIMAT0000864	ENSRNOT00000021624 // sense // intron // 6	---	6.83778	P	6.8016	P	6.83318	P	7.59143	P	7.31086	P	7.33948	P
20501420	rno-miR-101a-3p	0.0335563	0.407	1.87	1.25	1.5	up	miRNA-4_0	Rattus norvegicus	22-Sep-16	miRNA	miRBase	5:121990593-121990613 (-)	21	UACAGUACUGUGAUAACUGAA	MIMAT0000823	---	---	0.562002	A	0.409882	A	-0.0975194	A	0.73287	P	1.07289	P	0.783279	P
20524315	rno-miR-1843-5p	0.0193363	0.352	103.79	67.24	1.54	up	miRNA-4_0	Rattus norvegicus	22-Sep-16	miRNA	miRBase	6:103413955-103413975 (-)	21	UAUGGAGGUCUCUGUCUGACU	MIMAT0024847	---	---	5.811	P	6.17721	P	6.05633	P	6.81224	P	6.68149	P	6.67762	P
20501534	rno-miR-210-3p	0.0392364	0.454	384.62	244.71	1.57	up	miRNA-4_0	Rattus norvegicus	22-Sep-16	miRNA	miRBase	1:201415679-201415700 (-)	22	CUGUGCGUGUGACAGCGGCUGA	MIMAT0000881	---	rno-mir-210 // 1:201415656-201415765 (-) /// rno-mir-3574 // 1:201415650-201415767 (+)	7.9388	P	7.96171	P	7.7152	P	8.8706	P	8.39529	P	8.51866	P
20506482	rno-miR-743b-3p	0.0167057	0.352	10.47	4.09	2.56	up	miRNA-4_0	Rattus norvegicus	22-Sep-16	miRNA	miRBase	X:152822286-152822307 (-)	22	GAAAGACACCAUACUGAAUAGA	MIMAT0005280	---	rno-mir-743b // X:152822276-152822352 (-) /// rno-mir-883 // X:152829659-152829735 (-) /// rno-mir-742 // X:152829269-152829345 (-) /// rno-mir-743a // X:152821786-152821861 (-)	1.54622	P	2.27943	P	2.38845	P	3.89547	P	3.35343	P	2.87988	P
20502448	rno-miR-451-5p	0.0022697	0.164	12.8	4.38	2.92	up	miRNA-4_0	Rattus norvegicus	22-Sep-16	miRNA	miRBase	10:64129534-64129555 (+)	22	AAACCGUUACCAUUACUGAGUU	MIMAT0001633	---	rno-mir-144 // 10:64129346-64129428 (+) /// rno-mir-451 // 10:64129518-64129589 (+)	2.51167	P	2.33459	P	1.7119	P	3.99742	P	3.67632	P	3.15353	P
20506496	rno-miR-881-3p	0.0063694	0.278	18.08	5.85	3.09	up	miRNA-4_0	Rattus norvegicus	22-Sep-16	miRNA	miRBase	X:152852199-152852220 (-)	22	UAACUGUGGCAUUUCUGAAUAG	MIMAT0005289	ENSRNOT00000065935 // sense // intron // 1	rno-mir-871 // X:152856065-152856141 (-) /// rno-mir-878 // X:152851739-152851815 (-) /// rno-mir-880 // X:152850266-152850343 (-) /// rno-mir-881 // X:152852188-152852264 (-) /// rno-mir-463 // X:152844306-152844383 (-) /// rno-mir-741 // X:152842633-152842728 (-)	2.71701	P	3.07689	P	1.96537	P	4.03254	P	4.63019	P	3.85549	P
