# Supplementary material for: Comprehensive analysis of differentially expressed microRNAs and mRNAs in dorsal root ganglia from streptozotocin-induced diabetic rats
Source: PLoS One. 2018 Aug 17;13(8):e0202696. doi: 10.1371/journal.pone.0202696 (PMC6097669; doi:10.1371/journal.pone.0202696)
Supplement: S3 Table — Information on the upregulated and downregulated mRNAs in diabetic rats. (XLSX) [file pone.0202696.s004.xlsx]

## Sheet: Differentially expressed mRNAs
ProbeSet	p-value	FDR	Geom mean of intensities in class D	Geom mean of intensities in class C	Fold-change(D/C)	style	Gene Symbol	Accession Number	Gene Description	Database Source	Biotype	Cytoband	Chromosome	Strand	Start	Stop	GO Biological Process ID	GO Biological Process Term	GO Biological Process Evidence	GO Cellular Component ID	GO Cellular Component Term	GO Cellular Component Evidence	GO Molecular Function ID	GO Molecular Function Term	GO Molecular Function Evidence	Pathway Source	Pathway Name	Protein Domains - Source	Protein Domains - Accession or domain name	Protein Domains - Description	category	C1_(RTA-1_0).sst-rma-gene-full-Signal	C2_(RTA-1_0).sst-rma-gene-full-Signal	C3_(RTA-1_0).sst-rma-gene-full-Signal	D1_(RTA-1_0).sst-rma-gene-full-Signal	D2_(RTA-1_0).sst-rma-gene-full-Signal	D3_(RTA-1_0).sst-rma-gene-full-Signal
TSUnmapped00000218.rn.1	0.045574	0.535	18.21	25.21	0.72	down	Olr1260	NM_001000962	Rattus norvegicus olfactory receptor 1260 (Olr1260), mRNA.	RefSeq	coding	8q22	---	---	0	0	GO:0007186 // GO:0007186 // GO:0007608 // GO:0050911 // GO:0050911 // GO:0007165 // GO:0007186 // GO:0007608 // GO:0007608 // GO:0050896 // GO:0050911	G-protein coupled receptor signaling pathway // G-protein coupled receptor signaling pathway // sensory perception of smell // detection of chemical stimulus involved in sensory perception of smell // detection of chemical stimulus involved in sensory perception of smell // signal transduction // G-protein coupled receptor signaling pathway // sensory perception of smell // sensory perception of …	not recorded // inferred from electronic annotation // not recorded // not recorded // inferred from electronic annotation // inferred from electronic annotation // --- // --- // inferred from electronic annotation // inferred from electronic annotation // ---	GO:0005887 // GO:0016021 // GO:0005886 // GO:0005887 // GO:0016020	integral component of plasma membrane // integral component of membrane // plasma membrane // integral component of plasma membrane // membrane	not recorded // inferred from electronic annotation // inferred from electronic annotation // --- // inferred from electronic annotation	GO:0004930 // GO:0004984 // GO:0004984 // GO:0005549 // GO:0004871 // GO:0004930 // GO:0004930 // GO:0004984 // GO:0005549	G-protein coupled receptor activity // olfactory receptor activity // olfactory receptor activity // odorant binding // signal transducer activity // G-protein coupled receptor activity // G-protein coupled receptor activity // olfactory receptor activity // odorant binding	not recorded // not recorded // inferred from electronic annotation // not recorded // inferred from electronic annotation // --- // inferred from electronic annotation // --- // ---	---	---	---	---	---	main->unmapped	5.05509	4.23101	4.68195	4.25688	4.23277	4.00026
TSUnmapped00000139.rn.1	0.0013274	0.282	68753.2	120197	0.57	down	Elovl6	NM_134383	Rattus norvegicus ELOVL fatty acid elongase 6 (Elovl6), mRNA.	RefSeq	coding	2q42	---	---	0	0	GO:0019367 // GO:0019367 // GO:0030497 // GO:0034625 // GO:0042759 // GO:0042759 // GO:0006629 // GO:0006631 // GO:0006633	fatty acid elongation, saturated fatty acid // fatty acid elongation, saturated fatty acid // fatty acid elongation // fatty acid elongation, monounsaturated fatty acid // long-chain fatty acid biosynthetic process // long-chain fatty acid biosynthetic process // lipid metabolic process // fatty acid metabolic process // fatty acid biosynthetic process	inferred from direct assay // not recorded // not recorded // inferred from direct assay // not recorded // inferred from sequence or structural similarity // inferred from electronic annotation // inferred from electronic annotation // inferred from electronic annotation	GO:0005783 // GO:0005783 // GO:0005789 // GO:0016021 // GO:0030176 // GO:0005783 // GO:0016020	endoplasmic reticulum // endoplasmic reticulum // endoplasmic reticulum membrane // integral component of membrane // integral component of endoplasmic reticulum membrane // endoplasmic reticulum // membrane	not recorded // inferred from sequence or structural similarity // inferred from electronic annotation // inferred from electronic annotation // not recorded // inferred from electronic annotation // inferred from electronic annotation	GO:0009922 // GO:0016747 // GO:0016740	fatty acid elongase activity // transferase activity, transferring acyl groups other than amino-acyl groups // transferase activity	inferred from direct assay // not recorded // inferred from electronic annotation	---	---	---	---	---	main->unmapped	16.8438	16.5988	17.1131	15.9215	16.3339	16.0005
TSUnmapped00000137.rn.1	0.00813	0.374	21.68	17.91	1.21	up	Obp1f	NM_138903	Rattus norvegicus odorant binding protein I f (Obp1f), mRNA.	RefSeq	coding	Xq22	---	---	0	0	GO:0006810 // GO:0007608 // GO:0050896	transport // sensory perception of smell // response to stimulus	inferred from electronic annotation // inferred from electronic annotation // inferred from electronic annotation	GO:0005576	extracellular region	inferred from electronic annotation	GO:0005215 // GO:0005549 // GO:0005549	transporter activity // odorant binding // odorant binding	inferred from electronic annotation // inferred from direct assay // inferred from electronic annotation	---	---	---	---	---	main->unmapped	4.08167	4.1793	4.28219	4.48763	4.42486	4.36358
TSUnmapped00000123.rn.1	0.0047954	0.329	223.56	168.19	1.33	up	Axin1	NM_024405	Rattus norvegicus axin 1 (Axin1), mRNA.	RefSeq	coding	10q12	---	---	0	0	GO:0000209 // GO:0001701 // GO:0001743 // GO:0001932 // GO:0001934 // GO:0006913 // GO:0006915 // GO:0007257 // GO:0007368 // GO:0007605 // GO:0007628 // GO:0008219 // GO:0009950 // GO:0009953 // GO:0016055 // GO:0016055 // GO:0020027 // GO:0021797 // GO:0021881 // GO:0030154 // GO:0030163 // GO:0030178 // GO:0030178 // GO:0030511 // GO:0030910 // GO:0031122 // GO:0031398 // GO:0032147 // GO:0032…	protein polyubiquitination // in utero embryonic development // optic placode formation // regulation of protein phosphorylation // positive regulation of protein phosphorylation // nucleocytoplasmic transport // apoptotic process // activation of JUN kinase activity // determination of left/right symmetry // sensory perception of sound // adult walking behavior // cell death // dorsal/ventral ax…	not recorded // not recorded // not recorded // not recorded // not recorded // not recorded // inferred from electronic annotation // not recorded // not recorded // not recorded // not recorded // not recorded // not recorded // not recorded // inferred from direct assay // not recorded // not recorded // not recorded // not recorded // not recorded // not recorded // not recorded // traceable …	GO:0005634 // GO:0005634 // GO:0005737 // GO:0005794 // GO:0005881 // GO:0005886 // GO:0005886 // GO:0005938 // GO:0014069 // GO:0016023 // GO:0016328 // GO:0030877 // GO:0030877 // GO:0031410 // GO:0043234 // GO:0048471 // GO:0071944 // GO:0005737 // GO:0005881 // GO:0005886 // GO:0005938 // GO:0016020 // GO:0016023 // GO:0030877	nucleus // nucleus // cytoplasm // Golgi apparatus // cytoplasmic microtubule // plasma membrane // plasma membrane // cell cortex // postsynaptic density // cytoplasmic membrane-bounded vesicle // lateral plasma membrane // beta-catenin destruction complex // beta-catenin destruction complex // cytoplasmic vesicle // protein complex // perinuclear region of cytoplasm // cell periphery // cytopla…	inferred from electronic annotation // not recorded // not recorded // inferred from direct assay // not recorded // inferred from direct assay // not recorded // not recorded // inferred from direct assay // not recorded // not recorded // inferred from direct assay // not recorded // inferred from direct assay // not recorded // not recorded // not recorded // inferred from electronic annotatio…	GO:0002039 // GO:0004871 // GO:0005096 // GO:0005102 // GO:0005515 // GO:0008013 // GO:0008013 // GO:0008013 // GO:0008022 // GO:0019899 // GO:0019901 // GO:0019901 // GO:0019904 // GO:0019904 // GO:0030159 // GO:0031625 // GO:0032947 // GO:0042802 // GO:0042802 // GO:0042802 // GO:0042803 // GO:0042803 // GO:0043621 // GO:0046332 // GO:0070016 // GO:0070411 // GO:0070412 // GO:0005096	p53 binding // signal transducer activity // GTPase activator activity // receptor binding // protein binding // beta-catenin binding // beta-catenin binding // beta-catenin binding // protein C-terminus binding // enzyme binding // protein kinase binding // protein kinase binding // protein domain specific binding // protein domain specific binding // receptor signaling complex scaffold activity…	not recorded // not recorded // not recorded // inferred from physical interaction // inferred from physical interaction // inferred from direct assay // inferred from physical interaction // not recorded // not recorded // not recorded // inferred from physical interaction // not recorded // inferred from physical interaction // not recorded // inferred from electronic annotation // not recorded…	GenMAPP	Wnt_Signaling	---	---	---	main->unmapped	7.25399	7.47446	7.35515	8.01884	7.70419	7.78564
TSUnmapped00000120.rn.1	0.0056757	0.337	3388.44	2471.42	1.37	up	Rpl13	NM_031101	Rattus norvegicus ribosomal protein L13 (Rpl13), mRNA.	RefSeq	coding	19q12	---	---	0	0	GO:0006412 // GO:0006412 // GO:0006412 // GO:0006412	translation // translation // translation // translation	not recorded // non-traceable author statement // --- // inferred from electronic annotation	GO:0005634 // GO:0015934 // GO:0016020 // GO:0022625 // GO:0022625 // GO:0005622 // GO:0005840 // GO:0022625 // GO:0030529	nucleus // large ribosomal subunit // membrane // cytosolic large ribosomal subunit // cytosolic large ribosomal subunit // intracellular // ribosome // cytosolic large ribosomal subunit // ribonucleoprotein complex	not recorded // non-traceable author statement // not recorded // not recorded // non-traceable author statement // inferred from electronic annotation // inferred from electronic annotation // --- // inferred from electronic annotation	GO:0003723 // GO:0003735 // GO:0003735 // GO:0044822 // GO:0003723 // GO:0003735 // GO:0003735	RNA binding // structural constituent of ribosome // structural constituent of ribosome // poly(A) RNA binding // RNA binding // structural constituent of ribosome // structural constituent of ribosome	not recorded // not recorded // non-traceable author statement // not recorded // --- // --- // inferred from electronic annotation	GenMAPP	Ribosomal_Proteins	---	---	---	main->unmapped	11.3765	11.1265	11.2396	11.6105	11.6244	12.004
TSUnmapped00000118.rn.1	0.043066	0.53	10742.4	8847.25	1.21	up	Rps10	NM_031109	Rattus norvegicus ribosomal protein S10 (Rps10), mRNA.	RefSeq	coding	20p12	---	---	0	0	GO:0000028	ribosomal small subunit assembly	inferred from mutant phenotype	GO:0005730 // GO:0005730 // GO:0005925 // GO:0016020 // GO:0022627 // GO:0022627 // GO:0070062 // GO:0005634 // GO:0005730 // GO:0005737 // GO:0005840 // GO:0030529	nucleolus // nucleolus // focal adhesion // membrane // cytosolic small ribosomal subunit // cytosolic small ribosomal subunit // extracellular exosome // nucleus // nucleolus // cytoplasm // ribosome // ribonucleoprotein complex	not recorded // inferred from sequence or structural similarity // not recorded // not recorded // inferred from direct assay // not recorded // not recorded // inferred from electronic annotation // inferred from electronic annotation // inferred from electronic annotation // inferred from electronic annotation // inferred from electronic annotation	GO:0003735 // GO:0044822 // GO:0044822	structural constituent of ribosome // poly(A) RNA binding // poly(A) RNA binding	inferred from mutant phenotype // not recorded // ---	---	---	---	---	---	main->unmapped	13.2328	12.8714	13.1083	13.3135	13.529	13.4611
TSUnmapped00000109.rn.1	0.015532	0.437	2183.27	1621.59	1.35	up	Chchd10	NM_001007008	Rattus norvegicus coiled-coil-helix-coiled-coil-helix domain containing 10 (Chchd10), mRNA.	RefSeq	coding	20p12	---	---	0	0	GO:0006119 // GO:0006754 // GO:0007005 // GO:2000984	oxidative phosphorylation // ATP biosynthetic process // mitochondrion organization // negative regulation of ATP citrate synthase activity	not recorded // not recorded // not recorded // not recorded	GO:0005739 // GO:0005758	mitochondrion // mitochondrial intermembrane space	not recorded // not recorded	---	---	---	---	---	---	---	---	main->unmapped	10.4463	10.8657	10.5921	10.977	11.0733	11.3476
TSUnmapped00000102.rn.1	0.0103561	0.403	42.65	31.85	1.34	up	Spsb2	NM_001009660	Rattus norvegicus splA/ryanodine receptor domain and SOCS box containing 2 (Spsb2), mRNA.	RefSeq	coding	4q42	---	---	0	0	GO:0016567 // GO:0035556	protein ubiquitination // intracellular signal transduction	inferred from electronic annotation // inferred from electronic annotation	GO:0005737	cytoplasm	inferred from electronic annotation	---	---	---	---	---	---	---	---	main->unmapped	5.1292	5.08379	4.76525	5.52039	5.36921	5.39091
TSUnmapped00000100.rn.1	0.0284835	0.484	34828.4	26273.8	1.33	up	Arf3	NM_080904	Rattus norvegicus ADP-ribosylation factor 3 (Arf3), mRNA.	RefSeq	coding	---	---	---	0	0	GO:0006886 // GO:0007264 // GO:0015031 // GO:0016192 // GO:0006810	intracellular protein transport // small GTPase mediated signal transduction // protein transport // vesicle-mediated transport // transport	inferred from electronic annotation // inferred from electronic annotation // inferred from electronic annotation // inferred from electronic annotation // inferred from electronic annotation	GO:0005622 // GO:0005794 // GO:0005794 // GO:0048471 // GO:0070062 // GO:0005737	intracellular // Golgi apparatus // Golgi apparatus // perinuclear region of cytoplasm // extracellular exosome // cytoplasm	inferred from electronic annotation // inferred from electronic annotation // not recorded // inferred from electronic annotation // not recorded // inferred from electronic annotation	GO:0005525 // GO:0000166	GTP binding // nucleotide binding	inferred from electronic annotation // inferred from electronic annotation	---	---	---	---	---	main->unmapped	14.6893	14.8821	14.3828	15.2682	14.855	15.2149
TSUnmapped00000099.rn.1	0.0070172	0.364	136.56	107.29	1.27	up	Cdkn2d	NM_001009719	Rattus norvegicus similar to cyclin-dependent kinase inhibitor 2D (Cdkn2d), mRNA.	RefSeq	coding	---	---	---	0	0	GO:0016310	phosphorylation	inferred from electronic annotation	---	---	---	GO:0016301	kinase activity	inferred from electronic annotation	---	---	---	---	---	main->unmapped	6.74477	6.79584	6.59781	7.29362	7.03464	7.07338
TSUnmapped00000092.rn.1	0.0058536	0.343	628.99	440.3	1.43	up	Smarcb1	NM_001025728	Rattus norvegicus SWI/SNF related, matrix associated, actin dependent regulator of chromatin, subfamily b, member 1 (Smarcb1), mRNA.	RefSeq	coding	20p12	---	---	0	0	GO:0001824 // GO:0001835 // GO:0006281 // GO:0006337 // GO:0006338 // GO:0006357 // GO:0008285 // GO:0030154 // GO:0039692 // GO:0043044 // GO:0043923 // GO:0044772 // GO:0045944 // GO:0051091 // GO:0006338 // GO:0008150	blastocyst development // blastocyst hatching // DNA repair // nucleosome disassembly // chromatin remodeling // regulation of transcription from RNA polymerase II promoter // negative regulation of cell proliferation // cell differentiation // single stranded viral RNA replication via double stranded DNA intermediate // ATP-dependent chromatin remodeling // positive regulation by host of viral t…	not recorded // not recorded // not recorded // not recorded // not recorded // not recorded // not recorded // not recorded // not recorded // not recorded // not recorded // not recorded // not recorded // not recorded // inferred from electronic annotation // no biological data available	GO:0000228 // GO:0000790 // GO:0001741 // GO:0005634 // GO:0005634 // GO:0005654 // GO:0005730 // GO:0016514 // GO:0043234 // GO:0071564 // GO:0071565 // GO:0090544	nuclear chromosome // nuclear chromatin // XY body // nucleus // nucleus // nucleoplasm // nucleolus // SWI/SNF complex // protein complex // npBAF complex // nBAF complex // BAF-type complex	inferred from electronic annotation // not recorded // not recorded // inferred from direct assay // not recorded // not recorded // not recorded // not recorded // not recorded // not recorded // not recorded // not recorded	GO:0000978 // GO:0000980 // GO:0002039 // GO:0003677 // GO:0003713 // GO:0005515 // GO:0030957 // GO:0031492	RNA polymerase II core promoter proximal region sequence-specific DNA binding // RNA polymerase II distal enhancer sequence-specific DNA binding // p53 binding // DNA binding // transcription coactivator activity // protein binding // Tat protein binding // nucleosomal DNA binding	not recorded // not recorded // not recorded // not recorded // not recorded // inferred from physical interaction // not recorded // not recorded	---	---	---	---	---	main->unmapped	8.64178	8.89261	8.70191	9.44849	8.99329	9.53084
TSUnmapped00000091.rn.1	0.0014896	0.288	30700.9	22950.9	1.34	up	Kcnip2	NM_020094	Rattus norvegicus Kv channel-interacting protein 2 (Kcnip2), transcript variant a, mRNA.	RefSeq	coding	1q54	---	---	0	0	GO:0006813 // GO:0045163 // GO:0045163 // GO:0045163 // GO:0051291 // GO:0071435 // GO:0071805 // GO:0071805 // GO:0086009 // GO:1901379 // GO:1901379 // GO:1901379 // GO:0006810 // GO:0006811 // GO:0034765	potassium ion transport // clustering of voltage-gated potassium channels // clustering of voltage-gated potassium channels // clustering of voltage-gated potassium channels // protein heterooligomerization // potassium ion export // potassium ion transmembrane transport // potassium ion transmembrane transport // membrane repolarization // regulation of potassium ion transmembrane transport // r…	inferred from electronic annotation // inferred from direct assay // inferred from mutant phenotype // not recorded // inferred from direct assay // not recorded // inferred from electronic annotation // not recorded // not recorded // inferred from direct assay // not recorded // inferred from sequence or structural similarity // inferred from electronic annotation // inferred from electronic an…	GO:0005737 // GO:0005886 // GO:0008076 // GO:0008076 // GO:0008076 // GO:0030425 // GO:0005886 // GO:0016020	cytoplasm // plasma membrane // voltage-gated potassium channel complex // voltage-gated potassium channel complex // voltage-gated potassium channel complex // dendrite // plasma membrane // membrane	not recorded // inferred from direct assay // inferred from direct assay // inferred from electronic annotation // not recorded // inferred from direct assay // inferred from electronic annotation // inferred from electronic annotation	GO:0005244 // GO:0005250 // GO:0005267 // GO:0005509 // GO:0005509 // GO:0005515 // GO:0015459 // GO:0015459 // GO:0015459 // GO:0015459 // GO:0042802 // GO:0044325 // GO:0047485 // GO:0046872	voltage-gated ion channel activity // A-type (transient outward) potassium channel activity // potassium channel activity // calcium ion binding // calcium ion binding // protein binding // potassium channel regulator activity // potassium channel regulator activity // potassium channel regulator activity // potassium channel regulator activity // identical protein binding // ion channel binding …	inferred from electronic annotation // not recorded // inferred from electronic annotation // inferred from direct assay // inferred from electronic annotation // inferred from physical interaction // inferred from direct assay // inferred from electronic annotation // inferred from mutant phenotype // not recorded // not recorded // not recorded // not recorded // inferred from electronic annota…	---	---	---	---	---	main->unmapped	14.4945	14.4032	14.4353	15.0412	14.799	14.9987
TSUnmapped00000090.rn.1	0.0025155	0.301	30513.3	23153.4	1.32	up	Kcnip2	NM_020095	Rattus norvegicus Kv channel-interacting protein 2 (Kcnip2), transcript variant b, mRNA.	RefSeq	coding	1q54	---	---	0	0	GO:0006813 // GO:0045163 // GO:0045163 // GO:0045163 // GO:0051291 // GO:0071435 // GO:0071805 // GO:0071805 // GO:0086009 // GO:1901379 // GO:1901379 // GO:1901379 // GO:0006810 // GO:0006811 // GO:0034765	potassium ion transport // clustering of voltage-gated potassium channels // clustering of voltage-gated potassium channels // clustering of voltage-gated potassium channels // protein heterooligomerization // potassium ion export // potassium ion transmembrane transport // potassium ion transmembrane transport // membrane repolarization // regulation of potassium ion transmembrane transport // r…	inferred from electronic annotation // inferred from direct assay // inferred from mutant phenotype // not recorded // inferred from direct assay // not recorded // inferred from electronic annotation // not recorded // not recorded // inferred from direct assay // not recorded // inferred from sequence or structural similarity // inferred from electronic annotation // inferred from electronic an…	GO:0005737 // GO:0005886 // GO:0008076 // GO:0008076 // GO:0008076 // GO:0030425 // GO:0005886 // GO:0016020	cytoplasm // plasma membrane // voltage-gated potassium channel complex // voltage-gated potassium channel complex // voltage-gated potassium channel complex // dendrite // plasma membrane // membrane	not recorded // inferred from direct assay // inferred from direct assay // inferred from electronic annotation // not recorded // inferred from direct assay // inferred from electronic annotation // inferred from electronic annotation	GO:0005244 // GO:0005250 // GO:0005267 // GO:0005509 // GO:0005509 // GO:0005515 // GO:0015459 // GO:0015459 // GO:0015459 // GO:0015459 // GO:0042802 // GO:0044325 // GO:0047485 // GO:0046872	voltage-gated ion channel activity // A-type (transient outward) potassium channel activity // potassium channel activity // calcium ion binding // calcium ion binding // protein binding // potassium channel regulator activity // potassium channel regulator activity // potassium channel regulator activity // potassium channel regulator activity // identical protein binding // ion channel binding …	inferred from electronic annotation // not recorded // inferred from electronic annotation // inferred from direct assay // inferred from electronic annotation // inferred from physical interaction // inferred from direct assay // inferred from electronic annotation // inferred from mutant phenotype // not recorded // not recorded // not recorded // not recorded // inferred from electronic annota…	---	---	---	---	---	main->unmapped	14.5374	14.4093	14.4298	15.0371	14.7834	14.995
TSUnmapped00000089.rn.1	0.0007716	0.262	31757.5	23128.8	1.37	up	Kcnip2	NM_001033961	Rattus norvegicus Kv channel-interacting protein 2 (Kcnip2), transcript variant c, mRNA.	RefSeq	coding	1q54	---	---	0	0	GO:0006813 // GO:0045163 // GO:0045163 // GO:0045163 // GO:0051291 // GO:0071435 // GO:0071805 // GO:0071805 // GO:0086009 // GO:1901379 // GO:1901379 // GO:1901379 // GO:0006810 // GO:0006811 // GO:0034765	potassium ion transport // clustering of voltage-gated potassium channels // clustering of voltage-gated potassium channels // clustering of voltage-gated potassium channels // protein heterooligomerization // potassium ion export // potassium ion transmembrane transport // potassium ion transmembrane transport // membrane repolarization // regulation of potassium ion transmembrane transport // r…	inferred from electronic annotation // inferred from direct assay // inferred from mutant phenotype // not recorded // inferred from direct assay // not recorded // inferred from electronic annotation // not recorded // not recorded // inferred from direct assay // not recorded // inferred from sequence or structural similarity // inferred from electronic annotation // inferred from electronic an…	GO:0005737 // GO:0005886 // GO:0008076 // GO:0008076 // GO:0008076 // GO:0030425 // GO:0005886 // GO:0016020	cytoplasm // plasma membrane // voltage-gated potassium channel complex // voltage-gated potassium channel complex // voltage-gated potassium channel complex // dendrite // plasma membrane // membrane	not recorded // inferred from direct assay // inferred from direct assay // inferred from electronic annotation // not recorded // inferred from direct assay // inferred from electronic annotation // inferred from electronic annotation	GO:0005244 // GO:0005250 // GO:0005267 // GO:0005509 // GO:0005509 // GO:0005515 // GO:0015459 // GO:0015459 // GO:0015459 // GO:0015459 // GO:0042802 // GO:0044325 // GO:0047485 // GO:0046872	voltage-gated ion channel activity // A-type (transient outward) potassium channel activity // potassium channel activity // calcium ion binding // calcium ion binding // protein binding // potassium channel regulator activity // potassium channel regulator activity // potassium channel regulator activity // potassium channel regulator activity // identical protein binding // ion channel binding …	inferred from electronic annotation // not recorded // inferred from electronic annotation // inferred from direct assay // inferred from electronic annotation // inferred from physical interaction // inferred from direct assay // inferred from electronic annotation // inferred from mutant phenotype // not recorded // not recorded // not recorded // not recorded // inferred from electronic annota…	---	---	---	---	---	main->unmapped	14.502	14.463	14.3983	15.0855	14.8605	15.0378
TSUnmapped00000061.rn.1	0.027393	0.482	275.77	177.61	1.55	up	Atn1	NM_017228	Rattus norvegicus atrophin 1 (Atn1), mRNA.	RefSeq	coding	4q42	---	---	0	0	GO:0000122 // GO:0006351 // GO:0006355 // GO:0009404 // GO:0016477 // GO:0030011 // GO:0045664 // GO:0051402	negative regulation of transcription from RNA polymerase II promoter // transcription, DNA-templated // regulation of transcription, DNA-templated // toxin metabolic process // cell migration // maintenance of cell polarity // regulation of neuron differentiation // neuron apoptotic process	not recorded // inferred from electronic annotation // inferred from electronic annotation // not recorded // not recorded // not recorded // inferred from mutant phenotype // not recorded	GO:0005634 // GO:0005634 // GO:0005654 // GO:0005737 // GO:0016363 // GO:0030054 // GO:0031252 // GO:0048471 // GO:0005634 // GO:0005737 // GO:0048471	nucleus // nucleus // nucleoplasm // cytoplasm // nuclear matrix // cell junction // cell leading edge // perinuclear region of cytoplasm // nucleus // cytoplasm // perinuclear region of cytoplasm	inferred from direct assay // not recorded // not recorded // not recorded // not recorded // inferred from electronic annotation // inferred from direct assay // inferred from direct assay // inferred from electronic annotation // inferred from electronic annotation // inferred from electronic annotation	GO:0001105 // GO:0003714 // GO:0005515 // GO:0008432 // GO:0019904 // GO:0050827	RNA polymerase II transcription coactivator activity // transcription corepressor activity // protein binding // JUN kinase binding // protein domain specific binding // toxin receptor binding	not recorded // not recorded // inferred from physical interaction // inferred from mutant phenotype // not recorded // not recorded	---	---	---	---	---	main->unmapped	6.9833	7.8066	7.53198	8.31195	7.77274	8.33338
TSUnmapped00000047.rn.1	0.0143438	0.43	325.5	452.81	0.72	down	Pex19	NM_001134777	Rattus norvegicus peroxisomal biogenesis factor 19 (Pex19), transcript variant 2, mRNA.	RefSeq	coding	13q24	---	---	0	0	GO:0006625 // GO:0007031 // GO:0007031 // GO:0016557 // GO:0016559 // GO:0045046 // GO:0050821 // GO:0061077 // GO:0072321 // GO:0072663 // GO:1900131 // GO:0008150	protein targeting to peroxisome // peroxisome organization // peroxisome organization // peroxisome membrane biogenesis // peroxisome fission // protein import into peroxisome membrane // protein stabilization // chaperone-mediated protein folding // chaperone-mediated protein transport // establishment of protein localization to peroxisome // negative regulation of lipid binding // biological_pr…	not recorded // inferred from electronic annotation // not recorded // not recorded // not recorded // not recorded // not recorded // not recorded // not recorded // not recorded // not recorded // no biological data available	GO:0005634 // GO:0005654 // GO:0005737 // GO:0005737 // GO:0005777 // GO:0005777 // GO:0005777 // GO:0005778 // GO:0005778 // GO:0005829 // GO:0016021 // GO:0031526 // GO:0043231 // GO:0043234	nucleus // nucleoplasm // cytoplasm // cytoplasm // peroxisome // peroxisome // peroxisome // peroxisomal membrane // peroxisomal membrane // cytosol // integral component of membrane // brush border membrane // intracellular membrane-bounded organelle // protein complex	not recorded // not recorded // inferred from direct assay // not recorded // inferred from direct assay // inferred from electronic annotation // not recorded // inferred from electronic annotation // not recorded // not recorded // not recorded // inferred from direct assay // not recorded // not recorded	GO:0005515 // GO:0036105 // GO:0047485 // GO:0051117 // GO:0003674	protein binding // peroxisome membrane class-1 targeting sequence binding // protein N-terminus binding // ATPase binding // molecular_function	inferred from physical interaction // not recorded // not recorded // not recorded // no biological data available	---	---	---	---	---	main->unmapped	8.89345	8.88306	8.59137	8.12549	8.60154	8.39565
TSUnmapped00000040.rn.1	0.0062249	0.353	544.54	736.58	0.74	down	Map3k7	NM_001107920	Rattus norvegicus mitogen activated protein kinase kinase kinase 7 (Map3k7), mRNA.	RefSeq	coding	5q21	---	---	0	0	GO:0000165 // GO:0000165 // GO:0000186 // GO:0000186 // GO:0000187 // GO:0001525 // GO:0001841 // GO:0002726 // GO:0006351 // GO:0006355 // GO:0006468 // GO:0006468 // GO:0006915 // GO:0007179 // GO:0007250 // GO:0007252 // GO:0007252 // GO:0007254 // GO:0032743 // GO:0043123 // GO:0043123 // GO:0043507 // GO:0043507 // GO:0043966 // GO:0046330 // GO:0051403 // GO:0060546 // GO:1902443 // GO:2000…	MAPK cascade // MAPK cascade // activation of MAPKK activity // activation of MAPKK activity // activation of MAPK activity // angiogenesis // neural tube formation // positive regulation of T cell cytokine production // transcription, DNA-templated // regulation of transcription, DNA-templated // protein phosphorylation // protein phosphorylation // apoptotic process // transforming growth facto…	inferred from direct assay // not recorded // inferred from direct assay // not recorded // not recorded // not recorded // not recorded // not recorded // inferred from electronic annotation // inferred from electronic annotation // inferred from direct assay // not recorded // inferred from electronic annotation // not recorded // not recorded // not recorded // inferred from sequence or struct…	GO:0005622 // GO:0005634 // GO:0005671 // GO:0005737 // GO:0005737 // GO:0005886 // GO:0008385 // GO:0097481 // GO:0005622 // GO:0016020	intracellular // nucleus // Ada2/Gcn5/Ada3 transcription activator complex // cytoplasm // cytoplasm // plasma membrane // IkappaB kinase complex // neuronal postsynaptic density // intracellular // membrane	not recorded // not recorded // not recorded // inferred from electronic annotation // not recorded // inferred from electronic annotation // not recorded // not recorded // --- // inferred from electronic annotation	GO:0000287 // GO:0004672 // GO:0004674 // GO:0004708 // GO:0004709 // GO:0004709 // GO:0004709 // GO:0005515 // GO:0005524 // GO:0097110 // GO:0000166 // GO:0004672 // GO:0004674 // GO:0004709 // GO:0005524 // GO:0016301 // GO:0016740 // GO:0046872	magnesium ion binding // protein kinase activity // protein serine/threonine kinase activity // MAP kinase kinase activity // MAP kinase kinase kinase activity // MAP kinase kinase kinase activity // MAP kinase kinase kinase activity // protein binding // ATP binding // scaffold protein binding // nucleotide binding // protein kinase activity // protein serine/threonine kinase activity // MAP kin…	inferred from electronic annotation // not recorded // not recorded // not recorded // inferred from direct assay // not recorded // inferred from sequence or structural similarity // inferred from physical interaction // inferred from direct assay // not recorded // inferred from electronic annotation // inferred from electronic annotation // inferred from electronic annotation // inferred from …	---	---	---	---	---	main->unmapped	9.55521	9.29134	9.64191	9.23489	9.09549	9.0418
TSUnmapped00000028.rn.1	0.008675	0.383	40.44	24.93	1.62	up	Mmp11	NM_012980	Rattus norvegicus matrix metallopeptidase 11 (Mmp11), mRNA.	RefSeq	coding	20p12	---	---	0	0	GO:0006508 // GO:0007275 // GO:0030198 // GO:0030199 // GO:0030574 // GO:0030574 // GO:0045599 // GO:0071711	proteolysis // multicellular organismal development // extracellular matrix organization // collagen fibril organization // collagen catabolic process // collagen catabolic process // negative regulation of fat cell differentiation // basement membrane organization	inferred from electronic annotation // inferred from electronic annotation // not recorded // not recorded // inferred from electronic annotation // not recorded // not recorded // not recorded	GO:0005578 // GO:0005578 // GO:0005576 // GO:0031012	proteinaceous extracellular matrix // proteinaceous extracellular matrix // extracellular region // extracellular matrix	inferred from electronic annotation // not recorded // inferred from electronic annotation // inferred from electronic annotation	GO:0004222 // GO:0005509 // GO:0008237 // GO:0008270 // GO:0008233 // GO:0008237 // GO:0016787 // GO:0046872	metalloendopeptidase activity // calcium ion binding // metallopeptidase activity // zinc ion binding // peptidase activity // metallopeptidase activity // hydrolase activity // metal ion binding	inferred from electronic annotation // inferred from electronic annotation // not recorded // inferred from electronic annotation // inferred from electronic annotation // inferred from electronic annotation // inferred from electronic annotation // inferred from electronic annotation	---	---	---	---	---	main->unmapped	4.91099	4.65046	4.38746	5.60963	5.03966	5.42323
TSUnmapped00000018.rn.1	0.0315143	0.498	81.99	52.59	1.56	up	RT1-DMb	NM_198740	Rattus norvegicus RT1 class II, locus DMb (RT1-DMb), mRNA.	RefSeq	coding	20p12	---	---	0	0	GO:0002504 // GO:0006955 // GO:0002376 // GO:0019882	antigen processing and presentation of peptide or polysaccharide antigen via MHC class II // immune response // immune system process // antigen processing and presentation	inferred from electronic annotation // inferred from electronic annotation // inferred from electronic annotation // inferred from electronic annotation	GO:0016021 // GO:0042613 // GO:0016020	integral component of membrane // MHC class II protein complex // membrane	inferred from electronic annotation // inferred from electronic annotation // inferred from electronic annotation	---	---	---	---	---	---	---	---	main->unmapped	6.06584	5.46452	5.55952	6.00113	6.84047	6.31349
TSUnmapped00000016.rn.1	0.0029011	0.301	116.86	80.69	1.45	up	RT1-DMa	NM_198741	Rattus norvegicus RT1 class II, locus DMa (RT1-DMa), mRNA.	RefSeq	coding	20p12	---	---	0	0	GO:0002503 // GO:0002504 // GO:0002636 // GO:0002922 // GO:0006461 // GO:0006955 // GO:0015031 // GO:0016064 // GO:0019882 // GO:0019886 // GO:0045059 // GO:0045582 // GO:0048839 // GO:0050778 // GO:0051085 // GO:0002376 // GO:0019882	peptide antigen assembly with MHC class II protein complex // antigen processing and presentation of peptide or polysaccharide antigen via MHC class II // positive regulation of germinal center formation // positive regulation of humoral immune response // protein complex assembly // immune response // protein transport // immunoglobulin mediated immune response // antigen processing and presenta…	not recorded // inferred from electronic annotation // not recorded // not recorded // not recorded // inferred from electronic annotation // not recorded // not recorded // not recorded // not recorded // not recorded // not recorded // not recorded // not recorded // not recorded // inferred from electronic annotation // inferred from electronic annotation	GO:0005622 // GO:0005764 // GO:0005765 // GO:0005770 // GO:0005771 // GO:0009986 // GO:0010008 // GO:0016020 // GO:0016021 // GO:0042613 // GO:0042613 // GO:0070062 // GO:0016020	intracellular // lysosome // lysosomal membrane // late endosome // multivesicular body // cell surface // endosome membrane // membrane // integral component of membrane // MHC class II protein complex // MHC class II protein complex // extracellular exosome // membrane	not recorded // not recorded // not recorded // not recorded // not recorded // not recorded // not recorded // not recorded // inferred from electronic annotation // inferred from electronic annotation // not recorded // not recorded // inferred from electronic annotation	GO:0023026	MHC class II protein complex binding	not recorded	---	---	---	---	---	main->unmapped	6.34652	6.19667	6.36524	6.68617	6.86603	7.16538
TSUnmapped00000014.rn.1	0.048528	0.545	61304.9	44855.8	1.37	up	Eno2	NM_139325	Rattus norvegicus enolase 2, gamma, neuronal (Eno2), mRNA.	RefSeq	coding	4q42	---	---	0	0	GO:0006094 // GO:0006096 // GO:0006096 // GO:0014070 // GO:0032355 // GO:0042493	gluconeogenesis // glycolytic process // glycolytic process // response to organic cyclic compound // response to estradiol // response to drug	inferred from direct assay // inferred from direct assay // inferred from electronic annotation // inferred from expression pattern // inferred from expression pattern // inferred from expression pattern	GO:0000015 // GO:0001917 // GO:0005615 // GO:0005622 // GO:0005737 // GO:0005737 // GO:0043005 // GO:0043025 // GO:0043204 // GO:0043209 // GO:0070062 // GO:0097060 // GO:0005737 // GO:0005886 // GO:0016020	phosphopyruvate hydratase complex // photoreceptor inner segment // extracellular space // intracellular // cytoplasm // cytoplasm // neuron projection // neuronal cell body // perikaryon // myelin sheath // extracellular exosome // synaptic membrane // cytoplasm // plasma membrane // membrane	inferred from electronic annotation // not recorded // not recorded // not recorded // inferred from direct assay // not recorded // inferred from direct assay // not recorded // not recorded // not recorded // not recorded // inferred from direct assay // inferred from electronic annotation // inferred from electronic annotation // inferred from electronic annotation	GO:0000287 // GO:0004634 // GO:0004634 // GO:0042803 // GO:0046982 // GO:0004634 // GO:0016829 // GO:0046872	magnesium ion binding // phosphopyruvate hydratase activity // phosphopyruvate hydratase activity // protein homodimerization activity // protein heterodimerization activity // phosphopyruvate hydratase activity // lyase activity // metal ion binding	inferred from electronic annotation // inferred from direct assay // traceable author statement // inferred from direct assay // inferred from direct assay // inferred from electronic annotation // inferred from electronic annotation // inferred from electronic annotation	GenMAPP	Glycolysis_and_Gluconeogenesis	---	---	---	main->unmapped	15.4009	15.804	14.9716	16.0851	15.6927	15.9791
TSUnmapped00000001.rn.1	0.0201638	0.455	3477.97	2267.81	1.53	up	Oaz2	NM_001301297	ornithine decarboxylase antizyme 2 (Oaz2), transcript variant 2, mRNA.	RefSeq	coding	8q24	---	---	0	0	GO:0006595 // GO:0043086 // GO:0045732 // GO:0045732 // GO:0090316 // GO:0090316 // GO:1902268 // GO:1902268	polyamine metabolic process // negative regulation of catalytic activity // positive regulation of protein catabolic process // positive regulation of protein catabolic process // positive regulation of intracellular protein transport // positive regulation of intracellular protein transport // negative regulation of polyamine transmembrane transport // negative regulation of polyamine transmembr…	inferred from electronic annotation // inferred from electronic annotation // inferred from electronic annotation // not recorded // inferred from electronic annotation // not recorded // inferred from electronic annotation // not recorded	GO:0005829	cytosol	inferred from electronic annotation	GO:0008073 // GO:0008073	ornithine decarboxylase inhibitor activity // ornithine decarboxylase inhibitor activity	inferred from electronic annotation // not recorded	---	---	---	---	---	main->unmapped	11.1458	11.3695	10.8184	11.9059	11.3243	12.1121
TCX_KL568122v1_random00000001.rn.1	0.0181546	0.447	465.12	349.5	1.33	up	Bex4	NM_001037554	Rattus norvegicus brain expressed, X-linked 4 (Bex4), mRNA.	RefSeq	coding	Xq35	chrX_KL568122v1_random	+	30535	31127	---	---	---	GO:0005634 // GO:0005737 // GO:0005634 // GO:0005737	nucleus // cytoplasm // nucleus // cytoplasm	inferred from direct assay // inferred from direct assay // inferred from electronic annotation // inferred from electronic annotation	---	---	---	---	---	---	---	---	main	8.70149	8.24975	8.30532	8.72535	8.92348	9.02733
TCUn_KL568483v100000001.rn.1	0.0189307	0.453	113.09	72.67	1.56	up	Fcgr2a	ENSRNOT00000058496	ensembl:known chromosome:Rnor_5.0:13:93924825:93937843:-1 gene:ENSRNOG00000003138 gene_biotype:protein_coding transcript_biotype:protein_coding	ENSEMBL	coding	---	chrUn_KL568483v1	-	601	13764	---	---	---	---	---	---	---	---	---	---	---	---	---	---	main	6.54167	5.72027	6.19282	6.62805	7.0649	6.85829
TCUn_KL568470v100000001.rn.1	0.0107071	0.405	10.19	12.63	0.81	down	Gm590	NM_001195437	Mus musculus predicted gene 590 (Gm590), mRNA.	RefSeq	coding	---	chrUn_KL568470v1	-	10685	12652	---	---	---	---	---	---	---	---	---	---	---	---	---	---	main	3.79624	3.5398	3.73302	3.30479	3.46361	3.19589
TCUn_KL568414v100000004.rn.1	0.0025237	0.301	620.04	852.22	0.73	down	Taf15	ENSRNOT00000064396	ensembl:known chromosome:Rnor_5.0:10:71159197:71182350:1 gene:ENSRNOG00000048528 gene_biotype:protein_coding transcript_biotype:protein_coding	ENSEMBL	coding	---	chrUn_KL568414v1	+	83488	113951	---	---	---	---	---	---	---	---	---	---	---	---	---	---	main	9.84533	9.6712	9.58184	9.19837	9.41799	9.31527
TCUn_KL568409v100000011.rn.1	0.0267074	0.479	14.52	11.2	1.3	up	Olr174	NM_001001028	Rattus norvegicus olfactory receptor 174 (Olr174), mRNA.	RefSeq	coding	1q33	chrUn_KL568409v1	-	264362	265318	GO:0007165 // GO:0007186 // GO:0050911 // GO:0050911 // GO:0007165 // GO:0007165 // GO:0007608 // GO:0050896 // GO:0050911	signal transduction // G-protein coupled receptor signaling pathway // detection of chemical stimulus involved in sensory perception of smell // detection of chemical stimulus involved in sensory perception of smell // signal transduction // signal transduction // sensory perception of smell // response to stimulus // detection of chemical stimulus involved in sensory perception of smell	not recorded // inferred from electronic annotation // not recorded // inferred from electronic annotation // --- // inferred from electronic annotation // inferred from electronic annotation // inferred from electronic annotation // ---	GO:0005886 // GO:0016021 // GO:0005886 // GO:0005886 // GO:0016020	plasma membrane // integral component of membrane // plasma membrane // plasma membrane // membrane	not recorded // inferred from electronic annotation // --- // inferred from electronic annotation // inferred from electronic annotation	GO:0004930 // GO:0004984 // GO:0004984 // GO:0004871 // GO:0004984	G-protein coupled receptor activity // olfactory receptor activity // olfactory receptor activity // signal transducer activity // olfactory receptor activity	inferred from electronic annotation // not recorded // inferred from electronic annotation // inferred from electronic annotation // ---	---	---	---	---	---	main	3.51937	3.70672	3.31842	3.87126	3.76636	3.85191
TCUn_KL568257v100000001.rn.1	0.0435342	0.53	59.06	44.26	1.33	up	RGD1560212	ENSRNOT00000070811	ensembl:known scaffold:Rnor_5.0:AABR06111498.1:224:886:-1 gene:ENSRNOG00000046108 gene_biotype:protein_coding transcript_biotype:protein_coding	ENSEMBL	coding	---	chrUn_KL568257v1	-	23332	23994	---	---	---	---	---	---	---	---	---	---	---	---	---	---	main	5.35211	5.80954	5.19928	5.80042	6.08298	5.83586
TCUn_AABR07024203v100000006.rn.1	0.0284765	0.484	199.36	149.64	1.33	up	Pex12	ENSRNOT00000074774	ensembl:known chromosome:Rnor_5.0:10:71028937:71031136:-1 gene:ENSRNOG00000050704 gene_biotype:protein_coding transcript_biotype:protein_coding	ENSEMBL	coding	---	chrUn_AABR07024203v1	-	55761	59182	---	---	---	---	---	---	---	---	---	---	---	---	---	---	main	7.38844	7.32441	6.87179	7.79445	7.41585	7.79305
TC4_KL567939v1_random00000011.rn.1	0.037658	0.513	144.75	107.39	1.35	up	Hoxa9l	ENSRNOT00000073457	ensembl:novel scaffold:Rnor_5.0:AABR06109730.1:94369:96333:-1 gene:ENSRNOG00000050685 gene_biotype:protein_coding transcript_biotype:protein_coding	ENSEMBL	coding	---	chr4_KL567939v1_random	-	94369	96333	---	---	---	---	---	---	---	---	---	---	---	---	---	---	main	6.82982	6.94003	6.36588	7.38626	6.93663	7.32671
TC4_KL567939v1_random00000008.rn.1	0.0474364	0.541	317.31	242.61	1.31	up	Hoxa6	ENSRNOT00000075553	ensembl:known scaffold:Rnor_5.0:AABR06109730.1:76449:78728:-1 gene:ENSRNOG00000048620 gene_biotype:protein_coding transcript_biotype:protein_coding	ENSEMBL	coding	---	chr4_KL567939v1_random	-	76449	78728	---	---	---	---	---	---	---	---	---	---	---	---	---	---	main	7.92839	7.88923	7.85999	8.61262	7.91037	8.49999
TC4_KL567939v1_random00000007.rn.1	0.0080568	0.374	340.83	253.85	1.34	up	Hoxa5	ENSRNOT00000073187	ensembl:novel scaffold:Rnor_5.0:AABR06109730.1:72607:74376:-1 gene:ENSRNOG00000045996 gene_biotype:protein_coding transcript_biotype:protein_coding	ENSEMBL	coding	---	chr4_KL567939v1_random	-	72607	74376	---	---	---	---	---	---	---	---	---	---	---	---	---	---	main	7.84055	8.09597	7.94398	8.55289	8.18619	8.58823
TC4_KL567939v1_random00000003.rn.1	0.0173758	0.442	13.88	11.42	1.22	up	Hoxa1	ENSRNOT00000072867	ensembl:novel scaffold:Rnor_5.0:AABR06109730.1:26966:28456:-1 gene:ENSRNOG00000046750 gene_biotype:protein_coding transcript_biotype:protein_coding	ENSEMBL	coding	---	chr4_KL567939v1_random	-	26966	28456	---	---	---	---	---	---	---	---	---	---	---	---	---	---	main	3.46666	3.62737	3.54968	3.77112	3.70069	3.81604
TC2000001829.rn.1	0.0391877	0.518	144.73	185.81	0.78	down	Ctnna3	ENSRNOT00000049437	ensembl:known chromosome:Rnor_5.0:20:28580212:28654253:-1 gene:ENSRNOG00000000378 gene_biotype:protein_coding transcript_biotype:protein_coding	ENSEMBL	coding	20p11-q11	chr20	-	26516826	26620024	GO:0007155 // GO:0016337 // GO:0086073 // GO:0086073 // GO:0086091 // GO:0086091 // GO:0098911 // GO:0098911 // GO:0016337	cell adhesion // single organismal cell-cell adhesion // bundle of His cell-Purkinje myocyte adhesion involved in cell communication // bundle of His cell-Purkinje myocyte adhesion involved in cell communication // regulation of heart rate by cardiac conduction // regulation of heart rate by cardiac conduction // regulation of ventricular cardiac muscle cell action potential // regulation of vent…	inferred from electronic annotation // not recorded // inferred from electronic annotation // not recorded // inferred from electronic annotation // not recorded // inferred from electronic annotation // not recorded // inferred from electronic annotation	GO:0005912 // GO:0005912 // GO:0005916 // GO:0005916 // GO:0030027 // GO:0030027	adherens junction // adherens junction // fascia adherens // fascia adherens // lamellipodium // lamellipodium	inferred from electronic annotation // not recorded // inferred from electronic annotation // not recorded // inferred from electronic annotation // not recorded	GO:0008013 // GO:0008013 // GO:0045296 // GO:0051015 // GO:0086083 // GO:0086083 // GO:0005515	beta-catenin binding // beta-catenin binding // cadherin binding // actin filament binding // cell adhesive protein binding involved in bundle of His cell-Purkinje myocyte communication // cell adhesive protein binding involved in bundle of His cell-Purkinje myocyte communication // protein binding	inferred from electronic annotation // not recorded // inferred from electronic annotation // inferred from electronic annotation // inferred from electronic annotation // not recorded // inferred from electronic annotation	---	---	Pfam	IPR006077	Vinculin/alpha-catenin	main	7.62848	7.35573	7.54392	7.01868	7.47419	7.13877
TC2000001828.rn.1	0.0059006	0.345	42.36	56.96	0.74	down	XLOC_028423	TCONS_00067531	PREDICTED: similar to catenin alpha 3 (RGD1562230), mRNA. Chalmel, et. al. Testis-expressed Unannotated Transcripts (TUTs)	Chalmel	coding	---	chr20	-	26186398	26286705	---	---	---	---	---	---	---	---	---	---	---	---	---	---	main	5.83405	5.74683	5.85494	5.18102	5.61687	5.45726
TC2000001827.rn.1	0.0050087	0.329	679	1087.32	0.62	down	Ctnna3	ENSRNOT00000057950	ensembl:novel chromosome:Rnor_5.0:20:27189005:27896704:-1 gene:ENSRNOG00000000373 gene_biotype:protein_coding transcript_biotype:protein_coding	ENSEMBL	coding	---	chr20	-	25063075	25836638	---	---	---	---	---	---	---	---	---	---	---	---	---	---	main	10.005	9.74447	10.4079	9.32611	9.5197	9.46958
TC2000001782.rn.1	0.0037322	0.311	443.7	903.86	0.49	down	Grik2	NM_019309	Rattus norvegicus glutamate receptor, ionotropic, kainate 2 (Grik2), mRNA.	RefSeq	coding	20q13	chr20	-	53791343	54517691	GO:0001662 // GO:0001662 // GO:0006874 // GO:0006874 // GO:0006886 // GO:0006886 // GO:0007165 // GO:0007268 // GO:0007268 // GO:0019228 // GO:0019228 // GO:0034220 // GO:0034220 // GO:0035235 // GO:0035235 // GO:0035249 // GO:0042391 // GO:0043113 // GO:0043524 // GO:0043524 // GO:0043525 // GO:0046328 // GO:0048169 // GO:0048169 // GO:0048172 // GO:0048172 // GO:0050804 // GO:0050806 // GO:0050…	behavioral fear response // behavioral fear response // cellular calcium ion homeostasis // cellular calcium ion homeostasis // intracellular protein transport // intracellular protein transport // signal transduction // synaptic transmission // synaptic transmission // neuronal action potential // neuronal action potential // ion transmembrane transport // ion transmembrane transport // ionotrop…	inferred from electronic annotation // not recorded // inferred from electronic annotation // not recorded // inferred from electronic annotation // not recorded // inferred from direct assay // inferred from mutant phenotype // not recorded // inferred from electronic annotation // not recorded // not recorded // inferred from electronic annotation // inferred from direct assay // inferred from …	GO:0005886 // GO:0005887 // GO:0008328 // GO:0014069 // GO:0014069 // GO:0016020 // GO:0016021 // GO:0030054 // GO:0030424 // GO:0030425 // GO:0032839 // GO:0032983 // GO:0042734 // GO:0043025 // GO:0043195 // GO:0043204 // GO:0045202 // GO:0045202 // GO:0045211 // GO:0045211 // GO:0005886 // GO:0005886 // GO:0016020 // GO:0032983 // GO:0032983 // GO:0042734 // GO:0042734 // GO:0043025 // GO:0045…	plasma membrane // integral component of plasma membrane // ionotropic glutamate receptor complex // postsynaptic density // postsynaptic density // membrane // integral component of membrane // cell junction // axon // dendrite // dendrite cytoplasm // kainate selective glutamate receptor complex // presynaptic membrane // neuronal cell body // terminal bouton // perikaryon // synapse // synapse…	not recorded // inferred from direct assay // inferred from direct assay // inferred from electronic annotation // not recorded // not recorded // inferred from electronic annotation // inferred from electronic annotation // inferred from direct assay // inferred from direct assay // inferred from direct assay // not recorded // not recorded // not recorded // inferred from direct assay // inferr…	GO:0004970 // GO:0004970 // GO:0004970 // GO:0005234 // GO:0005234 // GO:0005515 // GO:0008066 // GO:0015277 // GO:0015277 // GO:0030165 // GO:0031624 // GO:0031625 // GO:0042802 // GO:0042803 // GO:0004872 // GO:0005216 // GO:0005234 // GO:0015277	ionotropic glutamate receptor activity // ionotropic glutamate receptor activity // ionotropic glutamate receptor activity // extracellular-glutamate-gated ion channel activity // extracellular-glutamate-gated ion channel activity // protein binding // glutamate receptor activity // kainate selective glutamate receptor activity // kainate selective glutamate receptor activity // PDZ domain bindin…	inferred from electronic annotation // not recorded // traceable author statement // not recorded // inferred from electronic annotation // inferred from physical interaction // inferred from direct assay // inferred from direct assay // not recorded // inferred from physical interaction // inferred from physical interaction // inferred from physical interaction // inferred from direct assay // i…	---	---	---	---	---	main	9.75587	9.45519	10.1553	8.48942	8.67405	9.31009
TC2000001595.rn.1	0.0264948	0.479	81.2	187.75	0.43	down		ENSRNOT00000066272	ensembl:novel chromosome:Rnor_5.0:20:36407274:36417562:-1 gene:ENSRNOG00000042527 gene_biotype:protein_coding transcript_biotype:protein_coding	ENSEMBL	coding	---	chr20	-	34649552	34659840	---	---	---	---	---	---	---	---	---	---	---	---	---	---	main	6.99529	6.99465	8.55654	6.02056	6.77134	6.31619
TC2000001549.rn.1	0.011182	0.406	178.99	131.22	1.36	up	H2afy2	NM_001135807	Rattus norvegicus H2A histone family, member Y2 (H2afy2), mRNA.	RefSeq	coding	20q11	chr20	-	31352315	31402568	GO:0000122 // GO:0000122 // GO:0001558 // GO:0006325 // GO:0006334 // GO:0006342 // GO:0007420 // GO:0007420 // GO:0007549 // GO:0007549 // GO:0016568 // GO:0045618 // GO:0045618 // GO:0045814 // GO:0071169 // GO:0071169 // GO:1901837 // GO:1901837 // GO:0006325 // GO:0006342 // GO:0008150 // GO:0045814	negative regulation of transcription from RNA polymerase II promoter // negative regulation of transcription from RNA polymerase II promoter // regulation of cell growth // chromatin organization // nucleosome assembly // chromatin silencing // brain development // brain development // dosage compensation // dosage compensation // chromatin modification // positive regulation of keratinocyte diff…	inferred from electronic annotation // not recorded // not recorded // not recorded // inferred from electronic annotation // not recorded // inferred from electronic annotation // not recorded // inferred from electronic annotation // not recorded // inferred from electronic annotation // inferred from electronic annotation // not recorded // not recorded // inferred from electronic annotation /…	GO:0000784 // GO:0000785 // GO:0000786 // GO:0000790 // GO:0001740 // GO:0001740 // GO:0005634 // GO:0005634 // GO:0005654 // GO:0035098 // GO:0035098 // GO:0070062 // GO:0070062 // GO:0000790 // GO:0000790 // GO:0005634 // GO:0005654 // GO:0005694	nuclear chromosome, telomeric region // chromatin // nucleosome // nuclear chromatin // Barr body // Barr body // nucleus // nucleus // nucleoplasm // ESC/E(Z) complex // ESC/E(Z) complex // extracellular exosome // extracellular exosome // nuclear chromatin // nuclear chromatin // nucleus // nucleoplasm // chromosome	not recorded // inferred from direct assay // inferred from electronic annotation // not recorded // inferred from electronic annotation // not recorded // inferred from direct assay // not recorded // not recorded // inferred from electronic annotation // not recorded // inferred from electronic annotation // not recorded // --- // inferred from electronic annotation // inferred from electronic …	GO:0000977 // GO:0000977 // GO:0003677 // GO:0031490 // GO:0031490 // GO:0044212 // GO:0046982 // GO:0003674 // GO:0003677 // GO:0003677 // GO:0044212	RNA polymerase II regulatory region sequence-specific DNA binding // RNA polymerase II regulatory region sequence-specific DNA binding // DNA binding // chromatin DNA binding // chromatin DNA binding // transcription regulatory region DNA binding // protein heterodimerization activity // molecular_function // DNA binding // DNA binding // transcription regulatory region DNA binding	inferred from electronic annotation // not recorded // not recorded // inferred from electronic annotation // not recorded // not recorded // inferred from electronic annotation // no biological data available // --- // inferred from electronic annotation // inferred from electronic annotation	---	---	---	---	---	main	7.08612	7.15249	6.76424	7.69552	7.27111	7.57565
TC2000001532.rn.1	0.0191872	0.454	234.33	294.19	0.8	down	Slc29a3	NM_181639	Rattus norvegicus solute carrier family 29 (equilibrative nucleoside transporter), member 3 (Slc29a3), mRNA.	RefSeq	coding	20q11	chr20	-	30288642	30327343	GO:0015858 // GO:1901642 // GO:1901642 // GO:0006810 // GO:0015858	nucleoside transport // nucleoside transmembrane transport // nucleoside transmembrane transport // transport // nucleoside transport	inferred from mutant phenotype // inferred from electronic annotation // inferred from mutant phenotype // inferred from electronic annotation // inferred from electronic annotation	GO:0005765 // GO:0005765 // GO:0016021 // GO:0031902 // GO:0005764 // GO:0005768 // GO:0016020	lysosomal membrane // lysosomal membrane // integral component of membrane // late endosome membrane // lysosome // endosome // membrane	inferred from electronic annotation // not recorded // inferred from electronic annotation // inferred from electronic annotation // inferred from electronic annotation // inferred from electronic annotation // inferred from electronic annotation	GO:0005337 // GO:0005337	nucleoside transmembrane transporter activity // nucleoside transmembrane transporter activity	inferred from mutant phenotype // inferred from electronic annotation	---	---	---	---	---	main	8.14031	8.10728	8.27727	7.71285	8.00546	7.98878
TC2000001374.rn.1	0.0489538	0.545	1463.45	1092.47	1.34	up	Gnaz	NM_013189	Rattus norvegicus guanine nucleotide binding protein (G protein), alpha z polypeptide (Gnaz), mRNA.	RefSeq	coding	20p12	chr20	-	14593853	14643808	GO:0007188 // GO:0007193 // GO:0007165 // GO:0007186 // GO:0007188 // GO:0008152	adenylate cyclase-modulating G-protein coupled receptor signaling pathway // adenylate cyclase-inhibiting G-protein coupled receptor signaling pathway // signal transduction // G-protein coupled receptor signaling pathway // adenylate cyclase-modulating G-protein coupled receptor signaling pathway // metabolic process	inferred from mutant phenotype // inferred from mutant phenotype // inferred from electronic annotation // inferred from electronic annotation // inferred from electronic annotation // inferred from electronic annotation	GO:0005829 // GO:0005834 // GO:0005886 // GO:0005886 // GO:0070062 // GO:0070062 // GO:0005834 // GO:0016020	cytosol // heterotrimeric G-protein complex // plasma membrane // plasma membrane // extracellular exosome // extracellular exosome // heterotrimeric G-protein complex // membrane	inferred from direct assay // traceable author statement // inferred from direct assay // traceable author statement // inferred from electronic annotation // not recorded // --- // inferred from electronic annotation	GO:0003924 // GO:0004871 // GO:0005525 // GO:0031683 // GO:0031821 // GO:0046872 // GO:0000166 // GO:0003924 // GO:0003924 // GO:0004871 // GO:0004871 // GO:0019001 // GO:0031683 // GO:0031683	GTPase activity // signal transducer activity // GTP binding // G-protein beta/gamma-subunit complex binding // G-protein coupled serotonin receptor binding // metal ion binding // nucleotide binding // GTPase activity // GTPase activity // signal transducer activity // signal transducer activity // guanyl nucleotide binding // G-protein beta/gamma-subunit complex binding // G-protein beta/gamma-…	traceable author statement // not recorded // inferred from electronic annotation // not recorded // inferred from physical interaction // inferred from electronic annotation // inferred from electronic annotation // --- // inferred from electronic annotation // --- // inferred from electronic annotation // inferred from electronic annotation // --- // inferred from electronic annotation	GenMAPP // GenMAPP	G_Protein_Signaling // Calcium_regulation_in_cardiac_cells	---	---	---	main	9.8418	10.403	9.94734	10.6924	10.2069	10.7357
TC2000001364.rn.1	0.0296711	0.491	140.53	112.75	1.25	up	Adora2a	NM_053294	Rattus norvegicus adenosine A2a receptor (Adora2a), mRNA.	RefSeq	coding	20p12	chr20	-	14265251	14282873	GO:0001963 // GO:0001963 // GO:0001973 // GO:0001973 // GO:0001975 // GO:0001975 // GO:0006355 // GO:0006469 // GO:0007186 // GO:0007189 // GO:0007189 // GO:0007205 // GO:0007271 // GO:0007626 // GO:0007626 // GO:0008285 // GO:0010579 // GO:0010579 // GO:0014049 // GO:0014057 // GO:0014061 // GO:0030819 // GO:0031000 // GO:0032230 // GO:0032230 // GO:0035249 // GO:0035810 // GO:0035815 // GO:0035…	synaptic transmission, dopaminergic // synaptic transmission, dopaminergic // adenosine receptor signaling pathway // adenosine receptor signaling pathway // response to amphetamine // response to amphetamine // regulation of transcription, DNA-templated // negative regulation of protein kinase activity // G-protein coupled receptor signaling pathway // adenylate cyclase-activating G-protein coup…	inferred from electronic annotation // not recorded // inferred from direct assay // not recorded // inferred from electronic annotation // not recorded // inferred from direct assay // inferred from direct assay // not recorded // inferred from mutant phenotype // not recorded // inferred from direct assay // inferred from mutant phenotype // inferred from mutant phenotype // not recorded // inf…	GO:0000139 // GO:0005882 // GO:0005886 // GO:0005886 // GO:0005887 // GO:0005887 // GO:0012505 // GO:0014069 // GO:0016020 // GO:0016020 // GO:0030424 // GO:0030425 // GO:0030673 // GO:0032279 // GO:0042734 // GO:0043025 // GO:0045211 // GO:0048786 // GO:0005886 // GO:0016020 // GO:0016021	Golgi membrane // intermediate filament // plasma membrane // plasma membrane // integral component of plasma membrane // integral component of plasma membrane // endomembrane system // postsynaptic density // membrane // membrane // axon // dendrite // axolemma // asymmetric synapse // presynaptic membrane // neuronal cell body // postsynaptic membrane // presynaptic active zone // plasma membra…	traceable author statement // inferred from direct assay // inferred from direct assay // not recorded // inferred from electronic annotation // not recorded // inferred from direct assay // inferred from direct assay // inferred from direct assay // not recorded // inferred from direct assay // inferred from direct assay // inferred from direct assay // inferred from direct assay // inferred fro…	GO:0001609 // GO:0001609 // GO:0001609 // GO:0005515 // GO:0019899 // GO:0019899 // GO:0031802 // GO:0042802 // GO:0042802 // GO:0046982 // GO:0051393 // GO:0001609 // GO:0004871 // GO:0004930	G-protein coupled adenosine receptor activity // G-protein coupled adenosine receptor activity // G-protein coupled adenosine receptor activity // protein binding // enzyme binding // enzyme binding // type 5 metabotropic glutamate receptor binding // identical protein binding // identical protein binding // protein heterodimerization activity // alpha-actinin binding // G-protein coupled adenosi…	inferred from direct assay // not recorded // traceable author statement // inferred from physical interaction // inferred from electronic annotation // not recorded // inferred from physical interaction // inferred from electronic annotation // not recorded // inferred from physical interaction // inferred from direct assay // inferred from electronic annotation // inferred from electronic annot…	GenMAPP // GenMAPP	GPCRDB_Class_A_Rhodopsin-like // Nucleotide_GPCRs	---	---	---	main	6.82878	6.7281	6.78472	7.32571	6.88298	7.31704
TC2000001357.rn.1	0.0005758	0.253	226.13	128.12	1.76	up	Ggt5	NM_019235	Rattus norvegicus gamma-glutamyltransferase 5 (Ggt5), mRNA.	RefSeq	coding	---	chr20	-	13988444	14001270	GO:0006508 // GO:0006750 // GO:0006954 // GO:0006979 // GO:0010243 // GO:0019370 // GO:0019370 // GO:0006749	proteolysis // glutathione biosynthetic process // inflammatory response // response to oxidative stress // response to organonitrogen compound // leukotriene biosynthetic process // leukotriene biosynthetic process // glutathione metabolic process	inferred from electronic annotation // inferred from electronic annotation // not recorded // traceable author statement // inferred from expression pattern // inferred from electronic annotation // not recorded // inferred from electronic annotation	GO:0005886 // GO:0016021 // GO:0005575 // GO:0016020	plasma membrane // integral component of membrane // cellular_component // membrane	not recorded // inferred from electronic annotation // no biological data available // inferred from electronic annotation	GO:0003840 // GO:0003840 // GO:0036374 // GO:0003674 // GO:0008233 // GO:0016740 // GO:0016746 // GO:0016787	gamma-glutamyltransferase activity // gamma-glutamyltransferase activity // glutathione hydrolase activity // molecular_function // peptidase activity // transferase activity // transferase activity, transferring acyl groups // hydrolase activity	inferred from electronic annotation // not recorded // inferred from electronic annotation // no biological data available // inferred from electronic annotation // inferred from electronic annotation // inferred from electronic annotation // inferred from electronic annotation	---	---	---	---	---	main	6.94986	7.26656	6.68035	7.90967	7.71196	7.93401
TC2000001296.rn.1	0.0024053	0.301	23.35	29.92	0.78	down	LOC690386	NM_001109586	Rattus norvegicus hypothetical protein LOC690386 (LOC690386), mRNA.	RefSeq	coding	20p12	chr20	-	11545513	11546046	---	---	---	GO:0045095 // GO:0005882	keratin filament // intermediate filament	inferred from electronic annotation // inferred from electronic annotation	---	---	---	---	---	---	---	---	main	4.85303	4.862	4.98159	4.60679	4.49836	4.50044
TC2000001264.rn.1	0.024374	0.47	725.05	594.2	1.22	up	U2af1	NM_001044291	Rattus norvegicus U2 small nuclear RNA auxiliary factor 1 (U2af1), mRNA.	RefSeq	coding	---	chr20	-	10396652	10407554	GO:1903146 // GO:1903955 // GO:0008150	regulation of mitophagy // positive regulation of protein targeting to mitochondrion // biological_process	not recorded // not recorded // no biological data available	GO:0005654 // GO:0005681 // GO:0016607 // GO:0016607 // GO:0071013 // GO:0089701 // GO:0005575 // GO:0005634	nucleoplasm // spliceosomal complex // nuclear speck // nuclear speck // catalytic step 2 spliceosome // U2AF // cellular_component // nucleus	not recorded // not recorded // inferred from electronic annotation // not recorded // not recorded // not recorded // no biological data available // inferred from electronic annotation	GO:0000166 // GO:0003723 // GO:0044822 // GO:0046872 // GO:0050733 // GO:0050733 // GO:0003674 // GO:0003676	nucleotide binding // RNA binding // poly(A) RNA binding // metal ion binding // RS domain binding // RS domain binding // molecular_function // nucleic acid binding	inferred from electronic annotation // inferred from electronic annotation // not recorded // inferred from electronic annotation // inferred from electronic annotation // not recorded // no biological data available // inferred from electronic annotation	---	---	---	---	---	main	9.28368	9.29567	8.98384	9.52551	9.55043	9.51498
TC2000001198.rn.1	0.0335734	0.499	3557.41	2923.43	1.22	up	Rps10	ENSRNOT00000033907	ensembl:known chromosome:Rnor_5.0:20:9418122:9422687:-1 gene:ENSRNOG00000000490 gene_biotype:protein_coding transcript_biotype:protein_coding	ENSEMBL	coding	---	chr20	-	7215752	7220469	---	---	---	---	---	---	---	---	---	---	---	---	---	---	main	11.5641	11.2586	11.6275	11.773	11.8232	11.8749
TC2000001084.rn.1	0.0458729	0.537	1991.32	1638.02	1.22	up	Atp6v1g2	NM_212490	Rattus norvegicus ATPase, H+ transporting, lysosomal V1 subunit G2 (Atp6v1g2), mRNA.	RefSeq	coding	20p12	chr20	-	4821263	4823551	GO:0015992 // GO:0015992 // GO:0055085 // GO:1902600 // GO:0008152	proton transport // proton transport // transmembrane transport // hydrogen ion transmembrane transport // metabolic process	inferred from electronic annotation // traceable author statement // inferred from electronic annotation // inferred from electronic annotation // inferred from electronic annotation	GO:0016471 // GO:0016471 // GO:0016471 // GO:0030285 // GO:0030285	vacuolar proton-transporting V-type ATPase complex // vacuolar proton-transporting V-type ATPase complex // vacuolar proton-transporting V-type ATPase complex // integral component of synaptic vesicle membrane // integral component of synaptic vesicle membrane	inferred from electronic annotation // not recorded // traceable author statement // inferred from electronic annotation // not recorded	GO:0008553 // GO:0008553 // GO:0016820 // GO:0016887 // GO:0016887 // GO:0008553 // GO:0016887	hydrogen-exporting ATPase activity, phosphorylative mechanism // hydrogen-exporting ATPase activity, phosphorylative mechanism // hydrolase activity, acting on acid anhydrides, catalyzing transmembrane movement of substances // ATPase activity // ATPase activity // hydrogen-exporting ATPase activity, phosphorylative mechanism // ATPase activity	not recorded // traceable author statement // inferred from electronic annotation // not recorded // traceable author statement // inferred from electronic annotation // inferred from electronic annotation	---	---	---	---	---	main	10.709	10.85	10.3826	10.9855	10.9632	11.0307
TC2000001071.rn.1	0.0061389	0.351	1593.53	3913.57	0.41	down	Egfl8	NM_001004070	Rattus norvegicus EGF-like-domain, multiple 8 (Egfl8), transcript variant 1, mRNA.	RefSeq	coding	20p12	chr20	-	4377789	4381003	GO:0001701	in utero embryonic development	inferred from sequence or structural similarity	GO:0005576	extracellular region	inferred from electronic annotation	GO:0005509	calcium ion binding	inferred from electronic annotation	---	---	---	---	---	main	12.0544	11.8602	11.8157	9.93961	11.387	10.6738
TC2000001052.rn.1	0.0306348	0.496	15.82	19.12	0.83	down	Psors1c2	NM_001166016	Rattus norvegicus psoriasis susceptibility 1 candidate 2 (human) (Psors1c2), mRNA.	RefSeq	coding	20p12	chr20	-	3727817	3728805	---	---	---	---	---	---	---	---	---	---	---	---	---	---	main	4.14361	4.15082	4.51314	3.98696	4.0049	3.88354
TC2000001039.rn.1	0.0302718	0.495	5866.47	4360.64	1.35	up	Flot1	NM_022701	Rattus norvegicus flotillin 1 (Flot1), mRNA.	RefSeq	coding	20p12	chr20	-	3427890	3438414	GO:0001765 // GO:0001819 // GO:0001934 // GO:0002090 // GO:0007409 // GO:0022617 // GO:0032092 // GO:0032226 // GO:0032728 // GO:0033227 // GO:0034116 // GO:0034141 // GO:0034143 // GO:0034976 // GO:0035023 // GO:0044854 // GO:0045807 // GO:0048643 // GO:0051260 // GO:0060355 // GO:0070528 // GO:0071360 // GO:0072659 // GO:0090002 // GO:1901741 // GO:1901890 // GO:1903044 // GO:2000049 // GO:0006…	membrane raft assembly // positive regulation of cytokine production // positive regulation of protein phosphorylation // regulation of receptor internalization // axonogenesis // extracellular matrix disassembly // positive regulation of protein binding // positive regulation of synaptic transmission, dopaminergic // positive regulation of interferon-beta production // dsRNA transport // positiv…	not recorded // not recorded // not recorded // not recorded // not recorded // not recorded // not recorded // not recorded // not recorded // not recorded // not recorded // not recorded // not recorded // not recorded // not recorded // not recorded // not recorded // not recorded // not recorded // not recorded // not recorded // not recorded // not recorded // not recorded // not recorded //…	GO:0001931 // GO:0005765 // GO:0005768 // GO:0005768 // GO:0005769 // GO:0005815 // GO:0005886 // GO:0005901 // GO:0005901 // GO:0005913 // GO:0005925 // GO:0008180 // GO:0016020 // GO:0016323 // GO:0016324 // GO:0016600 // GO:0016600 // GO:0030027 // GO:0030864 // GO:0031410 // GO:0034451 // GO:0042383 // GO:0042470 // GO:0044291 // GO:0044853 // GO:0045121 // GO:0070062 // GO:0005768 // GO:0005…	uropod // lysosomal membrane // endosome // endosome // early endosome // microtubule organizing center // plasma membrane // caveola // caveola // cell-cell adherens junction // focal adhesion // COP9 signalosome // membrane // basolateral plasma membrane // apical plasma membrane // flotillin complex // flotillin complex // lamellipodium // cortical actin cytoskeleton // cytoplasmic vesicle // …	not recorded // not recorded // not recorded // inferred from sequence or structural similarity // not recorded // not recorded // not recorded // inferred from direct assay // not recorded // not recorded // not recorded // not recorded // not recorded // not recorded // not recorded // inferred from direct assay // not recorded // not recorded // not recorded // not recorded // not recorded // …	GO:0002020 // GO:0002020 // GO:0005515 // GO:0035255 // GO:0046982	protease binding // protease binding // protein binding // ionotropic glutamate receptor binding // protein heterodimerization activity	inferred from physical interaction // not recorded // inferred from physical interaction // inferred from physical interaction // not recorded	---	---	---	---	---	main	12.1274	12.3151	11.756	12.6786	12.3103	12.6598
TC2000000892.rn.1	0.0028057	0.301	627.61	443.13	1.42	up	Bves	NM_001077590	Rattus norvegicus blood vessel epicardial substance (Bves), mRNA.	RefSeq	coding	20q13	chr20	+	50439885	50474696	GO:0001921 // GO:0001921 // GO:0002027 // GO:0002244 // GO:0007275 // GO:0008360 // GO:0008360 // GO:0016192 // GO:0016192 // GO:0034446 // GO:0034446 // GO:0040017 // GO:0040017 // GO:0042391 // GO:0043087 // GO:0043087 // GO:0048278 // GO:0060931 // GO:0060973 // GO:0090136 // GO:0090136 // GO:2001135 // GO:0007155	positive regulation of receptor recycling // positive regulation of receptor recycling // regulation of heart rate // hematopoietic progenitor cell differentiation // multicellular organismal development // regulation of cell shape // regulation of cell shape // vesicle-mediated transport // vesicle-mediated transport // substrate adhesion-dependent cell spreading // substrate adhesion-dependent …	not recorded // inferred from sequence or structural similarity // not recorded // not recorded // inferred from electronic annotation // not recorded // inferred from sequence or structural similarity // not recorded // inferred from sequence or structural similarity // not recorded // inferred from sequence or structural similarity // not recorded // inferred from sequence or structural similar…	GO:0005886 // GO:0005886 // GO:0005923 // GO:0005923 // GO:0016020 // GO:0016021 // GO:0016021 // GO:0016328 // GO:0016328 // GO:0031253 // GO:0005886 // GO:0005923 // GO:0016020 // GO:0016021 // GO:0016328 // GO:0030054	plasma membrane // plasma membrane // bicellular tight junction // bicellular tight junction // membrane // integral component of membrane // integral component of membrane // lateral plasma membrane // lateral plasma membrane // cell projection membrane // plasma membrane // bicellular tight junction // membrane // integral component of membrane // lateral plasma membrane // cell junction	not recorded // inferred from sequence or structural similarity // not recorded // inferred from sequence or structural similarity // not recorded // not recorded // inferred from sequence or structural similarity // not recorded // inferred from sequence or structural similarity // not recorded // inferred from electronic annotation // inferred from electronic annotation // inferred from electro…	GO:0005198 // GO:0005198 // GO:0030552	structural molecule activity // structural molecule activity // cAMP binding	not recorded // inferred from sequence or structural similarity // not recorded	---	---	---	---	---	main	8.77917	8.87295	8.62949	9.50349	9.06342	9.39289
TC2000000847.rn.1	0.0394787	0.52	2484.71	2979.12	0.83	down	Sec63	NM_001107637	Rattus norvegicus SEC63 homolog (S. cerevisiae) (Sec63), mRNA.	RefSeq	coding	20q13	chr20	+	47494270	47563222	GO:0001889 // GO:0006614 // GO:0006620 // GO:0006807 // GO:0010259 // GO:0031204 // GO:0072001	liver development // SRP-dependent cotranslational protein targeting to membrane // posttranslational protein targeting to membrane // nitrogen compound metabolic process // multicellular organismal aging // posttranslational protein targeting to membrane, translocation // renal system development	not recorded // not recorded // not recorded // not recorded // not recorded // inferred from electronic annotation // not recorded	GO:0005622 // GO:0016020 // GO:0016021 // GO:0016020	intracellular // membrane // integral component of membrane // membrane	inferred from electronic annotation // not recorded // inferred from electronic annotation // inferred from electronic annotation	GO:0008565 // GO:0044822	protein transporter activity // poly(A) RNA binding	inferred from electronic annotation // not recorded	---	---	---	---	---	main	11.6438	11.3755	11.5051	11.2483	11.164	11.5226
TC2000000776.rn.1	0.0238506	0.469	22.84	28.51	0.8	down	Frk	NM_024368	Rattus norvegicus fyn-related kinase (Frk), mRNA.	RefSeq	coding	20q12	chr20	+	41266452	41383731	GO:0007169 // GO:0016477 // GO:0030036 // GO:0030154 // GO:0038083 // GO:0042127 // GO:0045087 // GO:0006468 // GO:0007169 // GO:0016310 // GO:0016477 // GO:0030036 // GO:0038083 // GO:0042127 // GO:0045087	transmembrane receptor protein tyrosine kinase signaling pathway // cell migration // actin cytoskeleton organization // cell differentiation // peptidyl-tyrosine autophosphorylation // regulation of cell proliferation // innate immune response // protein phosphorylation // transmembrane receptor protein tyrosine kinase signaling pathway // phosphorylation // cell migration // actin cytoskeleton …	not recorded // not recorded // not recorded // inferred from expression pattern // not recorded // not recorded // not recorded // inferred from electronic annotation // --- // inferred from electronic annotation // --- // --- // --- // --- // ---	GO:0005634 // GO:0005634 // GO:0005737 // GO:0005737 // GO:0005886 // GO:0031234 // GO:0043231 // GO:0070062 // GO:0070062 // GO:0031234	nucleus // nucleus // cytoplasm // cytoplasm // plasma membrane // extrinsic component of cytoplasmic side of plasma membrane // intracellular membrane-bounded organelle // extracellular exosome // extracellular exosome // extrinsic component of cytoplasmic side of plasma membrane	inferred from electronic annotation // not recorded // inferred from electronic annotation // not recorded // inferred from direct assay // not recorded // not recorded // inferred from electronic annotation // not recorded // ---	GO:0004713 // GO:0004715 // GO:0005102 // GO:0005524 // GO:0000166 // GO:0004672 // GO:0004713 // GO:0004715 // GO:0004715 // GO:0005102 // GO:0016301 // GO:0016740	protein tyrosine kinase activity // non-membrane spanning protein tyrosine kinase activity // receptor binding // ATP binding // nucleotide binding // protein kinase activity // protein tyrosine kinase activity // non-membrane spanning protein tyrosine kinase activity // non-membrane spanning protein tyrosine kinase activity // receptor binding // kinase activity // transferase activity	inferred from direct assay // not recorded // not recorded // inferred from electronic annotation // inferred from electronic annotation // inferred from electronic annotation // inferred from electronic annotation // --- // inferred from electronic annotation // --- // inferred from electronic annotation // inferred from electronic annotation	---	---	---	---	---	main	4.92969	4.58394	4.96819	4.56371	4.55442	4.3965
TC2000000708.rn.1	0.0173633	0.442	300.53	233.16	1.29	up		ENSRNOT00000048735	ensembl:novel chromosome:Rnor_5.0:20:34486350:34487033:1 gene:ENSRNOG00000030934 gene_biotype:protein_coding transcript_biotype:protein_coding	ENSEMBL	coding	---	chr20	+	32701772	32702455	GO:0006414	translational elongation	inferred from electronic annotation	GO:0005853	eukaryotic translation elongation factor 1 complex	inferred from electronic annotation	GO:0003746	translation elongation factor activity	inferred from electronic annotation	---	---	---	---	---	main	8.02391	7.92476	7.55867	8.2109	8.28207	8.28022
TC2000000688.rn.1	0.0462824	0.537	65.51	51.74	1.27	up	Aifm2	NM_001139483	Rattus norvegicus apoptosis-inducing factor, mitochondrion-associated 2 (Aifm2), mRNA.	RefSeq	coding	20q11	chr20	+	31339787	31353961	GO:0008637 // GO:0008637 // GO:0043065 // GO:0055114 // GO:0043065	apoptotic mitochondrial changes // apoptotic mitochondrial changes // positive regulation of apoptotic process // oxidation-reduction process // positive regulation of apoptotic process	inferred from electronic annotation // not recorded // not recorded // inferred from electronic annotation // inferred from electronic annotation	GO:0005615 // GO:0005615 // GO:0005737 // GO:0005739 // GO:0005741 // GO:0005741 // GO:0005811 // GO:0005811 // GO:0005829 // GO:0005829 // GO:0005737 // GO:0005739	extracellular space // extracellular space // cytoplasm // mitochondrion // mitochondrial outer membrane // mitochondrial outer membrane // lipid particle // lipid particle // cytosol // cytosol // cytoplasm // mitochondrion	inferred from electronic annotation // not recorded // not recorded // not recorded // inferred from electronic annotation // not recorded // inferred from electronic annotation // not recorded // inferred from electronic annotation // not recorded // inferred from electronic annotation // inferred from electronic annotation	GO:0003677 // GO:0003677 // GO:0004174 // GO:0004174 // GO:0008137 // GO:0050660 // GO:0016491 // GO:0050660	DNA binding // DNA binding // electron-transferring-flavoprotein dehydrogenase activity // electron-transferring-flavoprotein dehydrogenase activity // NADH dehydrogenase (ubiquinone) activity // flavin adenine dinucleotide binding // oxidoreductase activity // flavin adenine dinucleotide binding	inferred from electronic annotation // not recorded // inferred from electronic annotation // not recorded // not recorded // not recorded // inferred from electronic annotation // inferred from electronic annotation	---	---	---	---	---	main	5.78263	5.8594	5.386	6.20432	5.94597	6.04896
TC2000000685.rn.1	0.0151271	0.431	1959.76	2512.49	0.78	down	Ppa1	NM_001100834	Rattus norvegicus pyrophosphatase (inorganic) 1 (Ppa1), mRNA.	RefSeq	coding	20q11	chr20	+	31262429	31292451	GO:0006796	phosphate-containing compound metabolic process	inferred from electronic annotation	GO:0005737 // GO:0070062	cytoplasm // extracellular exosome	inferred from electronic annotation // not recorded	GO:0000287 // GO:0004427 // GO:0004427 // GO:0016462	magnesium ion binding // inorganic diphosphatase activity // inorganic diphosphatase activity // pyrophosphatase activity	inferred from electronic annotation // inferred from electronic annotation // not recorded // not recorded	---	---	---	---	---	main	11.2659	11.1552	11.3692	10.9096	11.1423	10.892
TC2000000666.rn.1	0.0205129	0.458	118.62	97.22	1.22	up		ENSRNOT00000061865	ensembl:novel chromosome:Rnor_5.0:20:32276924:32277499:1 gene:ENSRNOG00000040196 gene_biotype:protein_coding transcript_biotype:protein_coding	ENSEMBL	coding	---	chr20	+	30474658	30475233	---	---	---	---	---	---	---	---	---	---	---	---	---	---	main	6.62614	6.62842	6.45245	6.84764	7.0621	6.8599
TC2000000646.rn.1	0.0075936	0.372	1743.88	2613.35	0.67	down	P4ha1	NM_172062	Rattus norvegicus prolyl 4-hydroxylase, alpha polypeptide I (P4ha1), mRNA.	RefSeq	coding	20q13	chr20	+	28920616	28972565	GO:0018401 // GO:0018401 // GO:0030199 // GO:0030199 // GO:0055114 // GO:0018401	peptidyl-proline hydroxylation to 4-hydroxy-L-proline // peptidyl-proline hydroxylation to 4-hydroxy-L-proline // collagen fibril organization // collagen fibril organization // oxidation-reduction process // peptidyl-proline hydroxylation to 4-hydroxy-L-proline	not recorded // traceable author statement // inferred from electronic annotation // not recorded // inferred from electronic annotation // inferred from electronic annotation	GO:0005739 // GO:0005783 // GO:0005788 // GO:0016020 // GO:0016222 // GO:0016222 // GO:0043231 // GO:0005783	mitochondrion // endoplasmic reticulum // endoplasmic reticulum lumen // membrane // procollagen-proline 4-dioxygenase complex // procollagen-proline 4-dioxygenase complex // intracellular membrane-bounded organelle // endoplasmic reticulum	not recorded // not recorded // inferred from electronic annotation // not recorded // inferred from electronic annotation // not recorded // not recorded // inferred from electronic annotation	GO:0004656 // GO:0004656 // GO:0005506 // GO:0016702 // GO:0031418 // GO:0004656 // GO:0016491 // GO:0016705 // GO:0046872 // GO:0051213	procollagen-proline 4-dioxygenase activity // procollagen-proline 4-dioxygenase activity // iron ion binding // oxidoreductase activity, acting on single donors with incorporation of molecular oxygen, incorporation of two atoms of oxygen // L-ascorbic acid binding // procollagen-proline 4-dioxygenase activity // oxidoreductase activity // oxidoreductase activity, acting on paired donors, with inc…	not recorded // traceable author statement // inferred from electronic annotation // inferred from electronic annotation // inferred from electronic annotation // inferred from electronic annotation // inferred from electronic annotation // inferred from electronic annotation // inferred from electronic annotation // inferred from electronic annotation	---	---	---	---	---	main	11.6457	11.083	11.2518	10.595	10.8846	10.9185
TC2000000612.rn.1	0.0115435	0.408	289.68	237.98	1.22	up	Dnajc12	NM_001034032	Rattus norvegicus DnaJ (Hsp40) homolog, subfamily C, member 12 (Dnajc12), mRNA.	RefSeq	coding	20p11	chr20	+	26893052	26913049	---	---	---	---	---	---	---	---	---	---	---	---	---	---	main	7.95476	7.74084	7.89398	8.24086	8.0758	8.2961
TC2000000592.rn.1	0.0235039	0.467	19.01	23.68	0.8	down	LOC365559	ENSRNOT00000035259	ensembl:known chromosome:Rnor_5.0:20:25645596:25646786:1 gene:ENSRNOG00000000651 gene_biotype:protein_coding transcript_biotype:protein_coding	ENSEMBL	coding	---	chr20	+	23565489	23566793	---	---	---	---	---	---	---	---	---	---	---	---	---	---	main	4.46348	4.42306	4.81628	4.19865	4.36139	4.13431
TC2000000584.rn.1	0.0404656	0.523	861.3	1221.32	0.71	down	Reep3	NM_001106386	Rattus norvegicus receptor accessory protein 3 (Reep3), mRNA.	RefSeq	coding	20p11	chr20	+	22912939	22998985	GO:0006998 // GO:0007084 // GO:0007084	nuclear envelope organization // mitotic nuclear envelope reassembly // mitotic nuclear envelope reassembly	not recorded // inferred from electronic annotation // not recorded	GO:0016021 // GO:0016020	integral component of membrane // membrane	inferred from electronic annotation // inferred from electronic annotation	---	---	---	---	---	---	---	---	main	10.379	9.82248	10.4719	9.52499	10.0175	9.80014
TC2000000539.rn.1	0.0006319	0.259	17.59	12.5	1.41	up		ENSRNOT00000000780	ensembl:novel chromosome:Rnor_5.0:20:22641378:22642712:1 gene:ENSRNOG00000000630 gene_biotype:protein_coding transcript_biotype:protein_coding	ENSEMBL	coding	---	chr20	+	20519031	20520365	---	---	---	---	---	---	---	---	---	---	---	---	---	---	main	3.64129	3.5697	3.81292	3.96864	4.1856	4.19774
TC2000000428.rn.1	0.0332125	0.499	4192.88	3080.01	1.36	up	Pcbp3	NM_001011945	Rattus norvegicus poly(rC) binding protein 3 (Pcbp3), mRNA.	RefSeq	coding	20p12	chr20	+	12429223	12629986	---	---	---	GO:0005634 // GO:0005634 // GO:0005829 // GO:0005829 // GO:0070062 // GO:0070062	nucleus // nucleus // cytosol // cytosol // extracellular exosome // extracellular exosome	inferred from electronic annotation // not recorded // inferred from electronic annotation // not recorded // inferred from electronic annotation // not recorded	GO:0044822 // GO:0044822 // GO:0003676 // GO:0003723	poly(A) RNA binding // poly(A) RNA binding // nucleic acid binding // RNA binding	inferred from electronic annotation // not recorded // inferred from electronic annotation // inferred from electronic annotation	---	---	---	---	---	main	11.3835	11.8794	11.4122	12.1436	11.7573	12.2398
TC2000000411.rn.1	0.0332147	0.499	25.24	31.37	0.8	down	LOC690478	NM_001109595	Rattus norvegicus similar to keratin associated protein 10-7 (LOC690478), mRNA.	RefSeq	coding	20p12	chr20	+	11649784	11656884	---	---	---	GO:0045095 // GO:0005882	keratin filament // intermediate filament	inferred from electronic annotation // inferred from electronic annotation	---	---	---	---	---	---	---	---	main	4.83423	4.82391	5.22976	4.67384	4.64717	4.64374
TC2000000360.rn.1	0.0134641	0.425	74.86	57.3	1.31	up	Pde9a	NM_138543	Rattus norvegicus phosphodiesterase 9A (Pde9a), mRNA.	RefSeq	coding	20p12	chr20	+	10123640	10216325	GO:0010613 // GO:0010613 // GO:0019934 // GO:0046068 // GO:0046068 // GO:0046069 // GO:0046069 // GO:0046069 // GO:0007165 // GO:0010613 // GO:0046068	positive regulation of cardiac muscle hypertrophy // positive regulation of cardiac muscle hypertrophy // cGMP-mediated signaling // cGMP metabolic process // cGMP metabolic process // cGMP catabolic process // cGMP catabolic process // cGMP catabolic process // signal transduction // positive regulation of cardiac muscle hypertrophy // cGMP metabolic process	not recorded // inferred from sequence or structural similarity // inferred from expression pattern // not recorded // inferred from sequence or structural similarity // inferred from electronic annotation // not recorded // inferred from sequence or structural similarity // inferred from electronic annotation // inferred from electronic annotation // inferred from electronic annotation	GO:0005783 // GO:0005794 // GO:0005829 // GO:0005829 // GO:0032587 // GO:0042383 // GO:0042383 // GO:0043204 // GO:0048471 // GO:0005737 // GO:0005886 // GO:0016020 // GO:0042383 // GO:0042995	endoplasmic reticulum // Golgi apparatus // cytosol // cytosol // ruffle membrane // sarcolemma // sarcolemma // perikaryon // perinuclear region of cytoplasm // cytoplasm // plasma membrane // membrane // sarcolemma // cell projection	inferred from electronic annotation // inferred from electronic annotation // inferred from electronic annotation // not recorded // inferred from electronic annotation // not recorded // inferred from sequence or structural similarity // inferred from direct assay // inferred from electronic annotation // inferred from electronic annotation // inferred from electronic annotation // inferred from…	GO:0046872 // GO:0047555 // GO:0047555 // GO:0004114 // GO:0008081 // GO:0016787 // GO:0047555	metal ion binding // 3',5'-cyclic-GMP phosphodiesterase activity // 3',5'-cyclic-GMP phosphodiesterase activity // 3',5'-cyclic-nucleotide phosphodiesterase activity // phosphoric diester hydrolase activity // hydrolase activity // 3',5'-cyclic-GMP phosphodiesterase activity	inferred from electronic annotation // inferred from direct assay // not recorded // inferred from electronic annotation // inferred from electronic annotation // inferred from electronic annotation // inferred from electronic annotation	---	---	---	---	---	main	5.98223	5.83621	5.62439	6.42601	6.14348	6.20069
TC2000000292.rn.1	0.0089614	0.391	54.9	43.57	1.26	up	Hmga1	NM_139327	Rattus norvegicus high mobility group AT-hook 1 (Hmga1), mRNA.	RefSeq	coding	20p12	chr20	+	7132504	7140155	GO:0006284 // GO:0006351 // GO:0006355 // GO:0007283 // GO:0008285 // GO:0008285 // GO:0009615 // GO:0035986 // GO:0035986 // GO:0045892 // GO:0045892 // GO:0045893 // GO:0045893 // GO:0090402 // GO:0090402 // GO:2000774 // GO:2000774 // GO:0006284 // GO:0006355 // GO:0006355	base-excision repair // transcription, DNA-templated // regulation of transcription, DNA-templated // spermatogenesis // negative regulation of cell proliferation // negative regulation of cell proliferation // response to virus // senescence-associated heterochromatin focus assembly // senescence-associated heterochromatin focus assembly // negative regulation of transcription, DNA-templated // …	not recorded // inferred from electronic annotation // not recorded // not recorded // not recorded // inferred from sequence or structural similarity // not recorded // not recorded // inferred from sequence or structural similarity // not recorded // inferred from sequence or structural similarity // not recorded // inferred from sequence or structural similarity // not recorded // inferred fro…	GO:0005634 // GO:0005634 // GO:0005925 // GO:0035985 // GO:0035985 // GO:0000785 // GO:0005634 // GO:0005634 // GO:0005694	nucleus // nucleus // focal adhesion // senescence-associated heterochromatin focus // senescence-associated heterochromatin focus // chromatin // nucleus // nucleus // chromosome	not recorded // inferred from sequence or structural similarity // not recorded // not recorded // inferred from sequence or structural similarity // inferred from electronic annotation // --- // inferred from electronic annotation // inferred from electronic annotation	GO:0001077 // GO:0003677 // GO:0003700 // GO:0003906 // GO:0008134 // GO:0008134 // GO:0019899 // GO:0030374 // GO:0030374 // GO:0042974 // GO:0042974 // GO:0042975 // GO:0042975 // GO:0046965 // GO:0046965 // GO:0051575 // GO:0003700 // GO:0003906	transcriptional activator activity, RNA polymerase II core promoter proximal region sequence-specific binding // DNA binding // transcription factor activity, sequence-specific DNA binding // DNA-(apurinic or apyrimidinic site) lyase activity // transcription factor binding // transcription factor binding // enzyme binding // ligand-dependent nuclear receptor transcription coactivator activity //…	not recorded // inferred from electronic annotation // not recorded // not recorded // not recorded // inferred from sequence or structural similarity // not recorded // not recorded // inferred from sequence or structural similarity // not recorded // inferred from sequence or structural similarity // not recorded // inferred from sequence or structural similarity // not recorded // inferred fro…	---	---	---	---	---	main	5.53698	5.49097	5.27186	5.83353	5.7065	5.85965
TC2000000249.rn.1	0.0461689	0.537	24.35	20.08	1.21	up	Cdkn1a	NM_080782	Rattus norvegicus cyclin-dependent kinase inhibitor 1A (Cdkn1a), mRNA.	RefSeq	coding	20p12	chr20	+	6348422	6358869	GO:0000079 // GO:0000082 // GO:0000082 // GO:0000086 // GO:0000086 // GO:0006974 // GO:0006977 // GO:0006977 // GO:0007050 // GO:0007265 // GO:0007265 // GO:0007346 // GO:0008285 // GO:0008285 // GO:0009411 // GO:0009636 // GO:0010033 // GO:0010165 // GO:0010243 // GO:0010629 // GO:0010629 // GO:0010942 // GO:0014070 // GO:0016310 // GO:0030308 // GO:0030308 // GO:0030890 // GO:0030890 // GO:0031…	regulation of cyclin-dependent protein serine/threonine kinase activity // G1/S transition of mitotic cell cycle // G1/S transition of mitotic cell cycle // G2/M transition of mitotic cell cycle // G2/M transition of mitotic cell cycle // cellular response to DNA damage stimulus // DNA damage response, signal transduction by p53 class mediator resulting in cell cycle arrest // DNA damage response…	not recorded // inferred from electronic annotation // not recorded // inferred from electronic annotation // not recorded // not recorded // inferred from electronic annotation // not recorded // not recorded // inferred from electronic annotation // not recorded // not recorded // inferred from electronic annotation // not recorded // not recorded // inferred from expression pattern // inferred…	GO:0000307 // GO:0000307 // GO:0005634 // GO:0005634 // GO:0005654 // GO:0005737 // GO:0005737 // GO:0005829 // GO:0005829 // GO:0048471 // GO:0070557 // GO:0070557 // GO:0005634 // GO:0005737 // GO:0043231	cyclin-dependent protein kinase holoenzyme complex // cyclin-dependent protein kinase holoenzyme complex // nucleus // nucleus // nucleoplasm // cytoplasm // cytoplasm // cytosol // cytosol // perinuclear region of cytoplasm // PCNA-p21 complex // PCNA-p21 complex // nucleus // cytoplasm // intracellular membrane-bounded organelle	inferred from electronic annotation // not recorded // inferred from direct assay // not recorded // inferred from electronic annotation // inferred from direct assay // not recorded // inferred from electronic annotation // not recorded // inferred from direct assay // inferred from electronic annotation // not recorded // inferred from electronic annotation // inferred from electronic annotatio…	GO:0004861 // GO:0004861 // GO:0005515 // GO:0019912 // GO:0019912 // GO:0030332 // GO:0030332 // GO:0031625 // GO:0031625 // GO:0032403 // GO:0016301	cyclin-dependent protein serine/threonine kinase inhibitor activity // cyclin-dependent protein serine/threonine kinase inhibitor activity // protein binding // cyclin-dependent protein kinase activating kinase activity // cyclin-dependent protein kinase activating kinase activity // cyclin binding // cyclin binding // ubiquitin protein ligase binding // ubiquitin protein ligase binding // protei…	inferred from electronic annotation // not recorded // inferred from physical interaction // inferred from electronic annotation // not recorded // inferred from electronic annotation // not recorded // inferred from electronic annotation // not recorded // inferred from physical interaction // inferred from electronic annotation	GenMAPP // GenMAPP	Cell_cycle_KEGG // G1_to_S_cell_cycle_Reactome	---	---	---	main	4.23923	4.39796	4.39294	4.4953	4.48875	4.8202
TC2000000232.rn.1	0.0100364	0.402	589.23	451.46	1.31	up	Lhfpl5	NM_001013906	Rattus norvegicus lipoma HMGIC fusion partner-like 5 (Lhfpl5), mRNA.	RefSeq	coding	20p12	chr20	+	5815837	5826137	GO:0006811 // GO:0007605 // GO:0050910 // GO:0050910 // GO:0060088 // GO:0060088 // GO:0006810 // GO:0007605	ion transport // sensory perception of sound // detection of mechanical stimulus involved in sensory perception of sound // detection of mechanical stimulus involved in sensory perception of sound // auditory receptor cell stereocilium organization // auditory receptor cell stereocilium organization // transport // sensory perception of sound	inferred from electronic annotation // not recorded // inferred from electronic annotation // not recorded // inferred from electronic annotation // not recorded // inferred from electronic annotation // inferred from electronic annotation	GO:0005886 // GO:0016021 // GO:0016324 // GO:0016324 // GO:0032421 // GO:0032426 // GO:0032426 // GO:0005886 // GO:0016020 // GO:0032421	plasma membrane // integral component of membrane // apical plasma membrane // apical plasma membrane // stereocilium bundle // stereocilium tip // stereocilium tip // plasma membrane // membrane // stereocilium bundle	not recorded // inferred from electronic annotation // inferred from electronic annotation // not recorded // not recorded // inferred from electronic annotation // not recorded // inferred from electronic annotation // inferred from electronic annotation // inferred from electronic annotation	---	---	---	---	---	---	---	---	main	8.73156	8.90635	8.70275	9.43369	8.98631	9.26605
TC2000000229.rn.1	0.0170169	0.438	300.36	417.47	0.72	down	Itpr3	NM_013138	Rattus norvegicus inositol 1,4,5-trisphosphate receptor, type 3 (Itpr3), mRNA.	RefSeq	coding	20p12	chr20	+	5646097	5711702	GO:0006816 // GO:0007186 // GO:0007204 // GO:0007613 // GO:0007613 // GO:0048016 // GO:0048016 // GO:0048016 // GO:0048016 // GO:0048016 // GO:0050913 // GO:0050913 // GO:0050916 // GO:0050916 // GO:0050917 // GO:0050917 // GO:0051260 // GO:0051291 // GO:0051592 // GO:0051592 // GO:0060291 // GO:0060291 // GO:0060402 // GO:0060402 // GO:0060402 // GO:0070588 // GO:0071320 // GO:0006810 // GO:0006…	calcium ion transport // G-protein coupled receptor signaling pathway // positive regulation of cytosolic calcium ion concentration // memory // memory // inositol phosphate-mediated signaling // inositol phosphate-mediated signaling // inositol phosphate-mediated signaling // inositol phosphate-mediated signaling // inositol phosphate-mediated signaling // sensory perception of bitter taste // s…	not recorded // inferred from direct assay // inferred from direct assay // inferred from electronic annotation // not recorded // inferred from direct assay // inferred from electronic annotation // not recorded // inferred from sequence or structural similarity // traceable author statement // inferred from electronic annotation // not recorded // inferred from electronic annotation // not reco…	GO:0005634 // GO:0005635 // GO:0005640 // GO:0005654 // GO:0005654 // GO:0005730 // GO:0005730 // GO:0005737 // GO:0005737 // GO:0005783 // GO:0005789 // GO:0005789 // GO:0005789 // GO:0005829 // GO:0005886 // GO:0005887 // GO:0005887 // GO:0005903 // GO:0016020 // GO:0016021 // GO:0030425 // GO:0043025 // GO:0043209 // GO:0043235 // GO:0043235 // GO:0045177 // GO:0048471 // GO:0005783 // GO:0005…	nucleus // nuclear envelope // nuclear outer membrane // nucleoplasm // nucleoplasm // nucleolus // nucleolus // cytoplasm // cytoplasm // endoplasmic reticulum // endoplasmic reticulum membrane // endoplasmic reticulum membrane // endoplasmic reticulum membrane // cytosol // plasma membrane // integral component of plasma membrane // integral component of plasma membrane // brush border // membr…	not recorded // inferred from direct assay // inferred from direct assay // inferred from electronic annotation // not recorded // inferred from electronic annotation // not recorded // inferred from direct assay // not recorded // inferred from direct assay // inferred from direct assay // not recorded // traceable author statement // inferred from direct assay // not recorded // inferred from e…	GO:0000822 // GO:0005218 // GO:0005218 // GO:0005218 // GO:0005220 // GO:0005220 // GO:0005220 // GO:0005220 // GO:0005509 // GO:0015085 // GO:0035091 // GO:0035091 // GO:0043533 // GO:0070679 // GO:0070679 // GO:0005216 // GO:0005220 // GO:0005262 // GO:0070679	inositol hexakisphosphate binding // intracellular ligand-gated calcium channel activity // intracellular ligand-gated calcium channel activity // intracellular ligand-gated calcium channel activity // inositol 1,4,5-trisphosphate-sensitive calcium-release channel activity // inositol 1,4,5-trisphosphate-sensitive calcium-release channel activity // inositol 1,4,5-trisphosphate-sensitive calcium-…	inferred from direct assay // inferred from electronic annotation // not recorded // inferred from sequence or structural similarity // inferred from direct assay // not recorded // inferred from sequence or structural similarity // traceable author statement // inferred from direct assay // traceable author statement // inferred from electronic annotation // not recorded // inferred from direct …	GenMAPP // GenMAPP	Calcium_regulation_in_cardiac_cells // Smooth_muscle_contraction	---	---	---	main	8.81158	8.57603	8.63882	7.92448	8.42956	8.41781
TC2000000137.rn.1	0.0125616	0.422	31.07	25.51	1.22	up	RT1-Db1	NM_001008884	Rattus norvegicus RT1 class II, locus Db1 (RT1-Db1), mRNA.	RefSeq	coding	20p12	chr20	+	4087621	4097393	GO:0002381 // GO:0002437 // GO:0002455 // GO:0002503 // GO:0002504 // GO:0002506 // GO:0002862 // GO:0006955 // GO:0006955 // GO:0016045 // GO:0019886 // GO:0019886 // GO:0032673 // GO:0032689 // GO:0034341 // GO:0035774 // GO:0042088 // GO:0042130 // GO:0051262 // GO:2001179 // GO:0002376 // GO:0008150 // GO:0019882	immunoglobulin production involved in immunoglobulin mediated immune response // inflammatory response to antigenic stimulus // humoral immune response mediated by circulating immunoglobulin // peptide antigen assembly with MHC class II protein complex // antigen processing and presentation of peptide or polysaccharide antigen via MHC class II // polysaccharide assembly with MHC class II protein …	not recorded // not recorded // not recorded // not recorded // inferred from electronic annotation // not recorded // not recorded // inferred from electronic annotation // not recorded // not recorded // inferred from electronic annotation // not recorded // not recorded // not recorded // not recorded // not recorded // not recorded // not recorded // not recorded // not recorded // inferred f…	GO:0005615 // GO:0005765 // GO:0009897 // GO:0009986 // GO:0016020 // GO:0016021 // GO:0031902 // GO:0042613 // GO:0042613 // GO:0070062 // GO:0005575 // GO:0016020	extracellular space // lysosomal membrane // external side of plasma membrane // cell surface // membrane // integral component of membrane // late endosome membrane // MHC class II protein complex // MHC class II protein complex // extracellular exosome // cellular_component // membrane	not recorded // not recorded // not recorded // not recorded // not recorded // inferred from electronic annotation // not recorded // inferred from electronic annotation // not recorded // not recorded // no biological data available // inferred from electronic annotation	GO:0023026 // GO:0042605 // GO:0003674	MHC class II protein complex binding // peptide antigen binding // molecular_function	not recorded // not recorded // no biological data available	---	---	---	---	---	main	4.53255	4.66442	4.81791	4.91451	5.04007	4.92906
TC2000000130.rn.1	0.0490245	0.545	38.98	30.53	1.28	up	RT1-DMb	ENSRNOT00000075342	ensembl:known chromosome:Rnor_5.0:20:6025149:6032385:1 gene:ENSRNOG00000049491 gene_biotype:protein_coding transcript_biotype:protein_coding	ENSEMBL	coding	---	chr20	+	3945597	3952839	GO:0002399 // GO:0002503 // GO:0002504 // GO:0006955 // GO:0019882 // GO:0019886 // GO:0042102 // GO:0051085 // GO:2001190 // GO:0019882 // GO:0002376	MHC class II protein complex assembly // peptide antigen assembly with MHC class II protein complex // antigen processing and presentation of peptide or polysaccharide antigen via MHC class II // immune response // antigen processing and presentation // antigen processing and presentation of exogenous peptide antigen via MHC class II // positive regulation of T cell proliferation // chaperone med…	not recorded // not recorded // inferred from electronic annotation // inferred from electronic annotation // not recorded // not recorded // not recorded // not recorded // not recorded // inferred from electronic annotation // inferred from electronic annotation	GO:0016021 // GO:0042613 // GO:0042613 // GO:0016020	integral component of membrane // MHC class II protein complex // MHC class II protein complex // membrane	inferred from electronic annotation // inferred from electronic annotation // not recorded // inferred from electronic annotation	GO:0023026 // GO:0005515	MHC class II protein complex binding // protein binding	not recorded // inferred from electronic annotation	---	---	Pfam // Pfam	IPR000353 // IPR003597	MHC class II, beta chain, N-terminal // Immunoglobulin C1-set	main	5.0955	4.6308	5.05072	5.11232	5.51053	5.26278
TC2000000129.rn.1	0.0036293	0.311	113.02	83.29	1.36	up	RT1-DMa	ENSRNOT00000072458	ensembl:known chromosome:Rnor_5.0:20:6015060:6018462:1 gene:ENSRNOG00000047854 gene_biotype:protein_coding transcript_biotype:protein_coding	ENSEMBL	coding	---	chr20	+	3935507	3938915	---	---	---	---	---	---	---	---	---	---	---	---	---	---	main	6.34026	6.26513	6.44197	6.69928	6.99402	6.86952
TC2000000121.rn.1	0.0074208	0.372	44.01	28.07	1.57	up	Tcf19	NM_213561	Rattus norvegicus transcription factor 19 (Tcf19), mRNA.	RefSeq	coding	20p12	chr20	+	3740454	3747901	---	---	---	---	---	---	---	---	---	---	---	---	---	---	main	4.96964	4.97807	4.504	5.57379	5.22669	5.63053
TC2000000120.rn.1	0.0050094	0.329	27192.2	15580	1.75	up	Mt1m	ENSRNOT00000047663	ensembl:novel chromosome:Rnor_5.0:20:5766751:5766936:1 gene:ENSRNOG00000028841 gene_biotype:protein_coding transcript_biotype:protein_coding	ENSEMBL	coding	---	chr20	+	3677459	3677851	GO:0036018 // GO:0071276 // GO:0071294	cellular response to erythropoietin // cellular response to cadmium ion // cellular response to zinc ion	not recorded // not recorded // not recorded	GO:0005634 // GO:0005737	nucleus // cytoplasm	not recorded // not recorded	GO:0046872	metal ion binding	inferred from electronic annotation	---	---	Pfam	IPR003019	Metallothionein	main	13.5283	13.757	14.339	14.9041	14.5539	14.9071
TC2000000101.rn.1	0.0004216	0.227	2067.21	1354.35	1.53	up	Mrps18b	NM_212534	Rattus norvegicus mitochondrial ribosomal protein S18B (Mrps18b), mRNA.	RefSeq	coding	20p12	chr20	+	3344870	3351024	GO:0006412	translation	inferred from electronic annotation	GO:0005654 // GO:0005654 // GO:0005739 // GO:0005840 // GO:0030054 // GO:0030054 // GO:0005622 // GO:0005739 // GO:0005739	nucleoplasm // nucleoplasm // mitochondrion // ribosome // cell junction // cell junction // intracellular // mitochondrion // mitochondrion	inferred from electronic annotation // not recorded // not recorded // inferred from electronic annotation // inferred from electronic annotation // not recorded // inferred from electronic annotation // --- // inferred from electronic annotation	GO:0003735	structural constituent of ribosome	inferred from electronic annotation	---	---	---	---	---	main	10.415	10.3748	10.3179	11.0822	11.1608	10.9099
TC2000000028.rn.1	0.0006842	0.259	7.9	10.67	0.74	down	Olr1704	ENSRNOT00000072544	ensembl:known chromosome:Rnor_5.0:20:1121479:1122417:1 gene:ENSRNOG00000050769 gene_biotype:protein_coding transcript_biotype:protein_coding	ENSEMBL	coding	---	chr20	+	1124169	1125107	---	---	---	---	---	---	---	---	---	---	---	---	---	---	main	3.48589	3.31424	3.53418	2.92873	3.06644	2.8941
TC2000000024.rn.1	0.0006842	0.259	7.9	10.67	0.74	down	Olr1704	NM_001000271	Rattus norvegicus olfactory receptor 1704 (Olr1704), mRNA.	RefSeq	coding	20p12	chr20	+	1012054	1012992	GO:0007186 // GO:0007186 // GO:0007608 // GO:0050911 // GO:0050911 // GO:0007165 // GO:0007186 // GO:0007608 // GO:0007608 // GO:0050896 // GO:0050911	G-protein coupled receptor signaling pathway // G-protein coupled receptor signaling pathway // sensory perception of smell // detection of chemical stimulus involved in sensory perception of smell // detection of chemical stimulus involved in sensory perception of smell // signal transduction // G-protein coupled receptor signaling pathway // sensory perception of smell // sensory perception of …	not recorded // inferred from electronic annotation // not recorded // not recorded // inferred from electronic annotation // inferred from electronic annotation // --- // --- // inferred from electronic annotation // inferred from electronic annotation // ---	GO:0005887 // GO:0016021 // GO:0005886 // GO:0005887 // GO:0016020	integral component of plasma membrane // integral component of membrane // plasma membrane // integral component of plasma membrane // membrane	not recorded // inferred from electronic annotation // inferred from electronic annotation // --- // inferred from electronic annotation	GO:0004930 // GO:0004984 // GO:0004984 // GO:0005549 // GO:0004871 // GO:0004930 // GO:0004930 // GO:0004984 // GO:0005549	G-protein coupled receptor activity // olfactory receptor activity // olfactory receptor activity // odorant binding // signal transducer activity // G-protein coupled receptor activity // G-protein coupled receptor activity // olfactory receptor activity // odorant binding	not recorded // not recorded // inferred from electronic annotation // not recorded // inferred from electronic annotation // --- // inferred from electronic annotation // --- // ---	---	---	---	---	---	main	3.48589	3.31424	3.53418	2.92873	3.06644	2.8941
TC1900001746.rn.1	0.0069226	0.361	90.53	126.81	0.71	down	Slc12a4	NM_019229	Rattus norvegicus solute carrier family 12 (potassium/chloride transporter), member 4 (Slc12a4), mRNA.	RefSeq	coding	19q12	chr19	-	37917003	37938857	GO:0006884 // GO:0007268 // GO:0010107 // GO:0055064 // GO:0055075 // GO:1902476 // GO:0006810 // GO:0006811 // GO:0006813 // GO:0006884 // GO:0007268 // GO:0010107 // GO:0055064 // GO:0055075 // GO:0055085 // GO:1902476	cell volume homeostasis // synaptic transmission // potassium ion import // chloride ion homeostasis // potassium ion homeostasis // chloride transmembrane transport // transport // ion transport // potassium ion transport // cell volume homeostasis // synaptic transmission // potassium ion import // chloride ion homeostasis // potassium ion homeostasis // transmembrane transport // chloride tran…	not recorded // not recorded // not recorded // not recorded // not recorded // not recorded // inferred from electronic annotation // inferred from electronic annotation // inferred from electronic annotation // --- // --- // --- // --- // --- // inferred from electronic annotation // ---	GO:0005765 // GO:0005765 // GO:0005887 // GO:0005887 // GO:0016020 // GO:0016021	lysosomal membrane // lysosomal membrane // integral component of plasma membrane // integral component of plasma membrane // membrane // integral component of membrane	inferred from electronic annotation // not recorded // not recorded // --- // inferred from electronic annotation // inferred from electronic annotation	GO:0015379 // GO:0019901 // GO:0019901 // GO:0022820 // GO:0005215 // GO:0015293 // GO:0015377 // GO:0015379 // GO:0015379 // GO:0022820	potassium:chloride symporter activity // protein kinase binding // protein kinase binding // potassium ion symporter activity // transporter activity // symporter activity // cation:chloride symporter activity // potassium:chloride symporter activity // potassium:chloride symporter activity // potassium ion symporter activity	not recorded // inferred from electronic annotation // not recorded // not recorded // inferred from electronic annotation // inferred from electronic annotation // inferred from electronic annotation // --- // inferred from electronic annotation // ---	---	---	---	---	---	main	7.08584	6.90043	6.86029	6.26281	6.56742	6.77898
TC1900001732.rn.1	0.0390519	0.518	4375.79	5310	0.82	down	Hmg1l1	NM_001109373	Rattus norvegicus high-mobility group (nonhistone chromosomal) protein 1-like 1 (Hmg1l1), mRNA.	RefSeq	coding	19q12	chr19	-	59984218	59985494	GO:0006338 // GO:0006355 // GO:0006954 // GO:0032392 // GO:0051103 // GO:0006338 // GO:0006355 // GO:0008150	chromatin remodeling // regulation of transcription, DNA-templated // inflammatory response // DNA geometric change // DNA ligation involved in DNA repair // chromatin remodeling // regulation of transcription, DNA-templated // biological_process	not recorded // not recorded // inferred from electronic annotation // inferred from sequence or structural similarity // inferred from sequence or structural similarity // --- // --- // no biological data available	GO:0005623 // GO:0005634 // GO:0005575	cell // nucleus // cellular_component	inferred from sequence or structural similarity // inferred from electronic annotation // no biological data available	GO:0000400 // GO:0000405 // GO:0003677 // GO:0003682 // GO:0005125 // GO:0008301 // GO:0097100 // GO:0003674 // GO:0003682	four-way junction DNA binding // bubble DNA binding // DNA binding // chromatin binding // cytokine activity // DNA binding, bending // supercoiled DNA binding // molecular_function // chromatin binding	inferred from sequence or structural similarity // inferred from sequence or structural similarity // inferred from electronic annotation // not recorded // inferred from electronic annotation // inferred from sequence or structural similarity // inferred from sequence or structural similarity // no biological data available // ---	---	---	---	---	---	main	12.3778	12.2274	12.447	12.0741	12.311	11.9979
TC1900001698.rn.1	0.0159372	0.438	25.36	20.85	1.22	up		ENSRNOT00000071213	ensembl:novel chromosome:Rnor_5.0:19:68518989:68519896:-1 gene:ENSRNOG00000050095 gene_biotype:protein_coding transcript_biotype:protein_coding	ENSEMBL	coding	---	chr19	-	57809458	57810365	---	---	---	---	---	---	---	---	---	---	---	---	---	---	main	4.3859	4.40028	4.4018	4.62662	4.84363	4.49017
TC1900001659.rn.1	0.0202556	0.455	44.75	35.31	1.27	up	Dbndd1	NM_001014156	Rattus norvegicus dysbindin (dystrobrevin binding protein 1) domain containing 1 (Dbndd1), mRNA.	RefSeq	coding	19q12	chr19	-	56302704	56311991	---	---	---	GO:0005737	cytoplasm	inferred from electronic annotation	---	---	---	---	---	---	---	---	main	4.99209	5.26804	5.13257	5.53191	5.31058	5.65886
TC1900001629.rn.1	0.0399502	0.521	202.45	153.91	1.32	up	Cyba	NM_024160	Rattus norvegicus cytochrome b-245, alpha polypeptide (Cyba), mRNA.	RefSeq	coding	19q12	chr19	-	55249632	55257844	GO:0001938 // GO:0003106 // GO:0006801 // GO:0006801 // GO:0006801 // GO:0006954 // GO:0006954 // GO:0008217 // GO:0014895 // GO:0017004 // GO:0017004 // GO:0030307 // GO:0031667 // GO:0032755 // GO:0032755 // GO:0032760 // GO:0032760 // GO:0032930 // GO:0034137 // GO:0034137 // GO:0042493 // GO:0042554 // GO:0042554 // GO:0045087 // GO:0045087 // GO:0045730 // GO:0045730 // GO:0048661 // GO:0050…	positive regulation of endothelial cell proliferation // negative regulation of glomerular filtration by angiotensin // superoxide metabolic process // superoxide metabolic process // superoxide metabolic process // inflammatory response // inflammatory response // regulation of blood pressure // smooth muscle hypertrophy // cytochrome complex assembly // cytochrome complex assembly // positive r…	inferred from mutant phenotype // inferred from mutant phenotype // inferred from direct assay // inferred from mutant phenotype // not recorded // inferred from electronic annotation // not recorded // inferred from mutant phenotype // inferred from mutant phenotype // inferred from electronic annotation // not recorded // inferred from mutant phenotype // inferred from expression pattern // inf…	GO:0005737 // GO:0005739 // GO:0005739 // GO:0005768 // GO:0005768 // GO:0005794 // GO:0016020 // GO:0016324 // GO:0030425 // GO:0043020 // GO:0043020 // GO:0043020 // GO:0043025 // GO:0097038 // GO:0005737 // GO:0005886 // GO:0016020 // GO:0043020	cytoplasm // mitochondrion // mitochondrion // endosome // endosome // Golgi apparatus // membrane // apical plasma membrane // dendrite // NADPH oxidase complex // NADPH oxidase complex // NADPH oxidase complex // neuronal cell body // perinuclear endoplasmic reticulum // cytoplasm // plasma membrane // membrane // NADPH oxidase complex	not recorded // inferred from electronic annotation // not recorded // inferred from electronic annotation // not recorded // inferred from direct assay // not recorded // inferred from direct assay // inferred from direct assay // inferred from direct assay // inferred from mutant phenotype // not recorded // inferred from direct assay // inferred from direct assay // inferred from electronic an…	GO:0005515 // GO:0009055 // GO:0009055 // GO:0016175 // GO:0016175 // GO:0017124 // GO:0017124 // GO:0020037 // GO:0046872 // GO:0046982 // GO:0046982 // GO:0016175 // GO:0016491	protein binding // electron carrier activity // electron carrier activity // superoxide-generating NADPH oxidase activity // superoxide-generating NADPH oxidase activity // SH3 domain binding // SH3 domain binding // heme binding // metal ion binding // protein heterodimerization activity // protein heterodimerization activity // superoxide-generating NADPH oxidase activity // oxidoreductase acti…	inferred from physical interaction // inferred from electronic annotation // not recorded // inferred from mutant phenotype // not recorded // inferred from electronic annotation // not recorded // inferred from electronic annotation // inferred from electronic annotation // inferred from electronic annotation // not recorded // inferred from electronic annotation // inferred from electronic anno…	GenMAPP	Oxidative_Stress	---	---	---	main	7.42276	6.99572	7.28549	7.41344	7.8816	7.78139
TC1900001562.rn.1	0.000155	0.188	411.13	219.92	1.87	up	Ggt5	mRNARGD2567978_t00	ENCODES a protein that exhibits gamma-glutamyltransferase activity (ortholog) AND INVOLVED IN response to organic nitrogen AND inflammatory response (ortholog) AND leukotriene biosynthetic process (ortholog) AND PARTICIPATES IN arachidonic acid metabolic pathway AND cyanoamino acid metabolic pathway AND glutathione metabolic pathway AND ASSOCIATED WITH Lung Neoplasms AND FOUND IN plasma membrane …	Rat Genome Database	coding	---	chr19	-	51552883	51553318	---	---	---	---	---	---	---	---	---	---	---	---	---	---	main	7.50009	7.86223	7.88054	8.68753	8.59174	8.87331
TC1900001483.rn.1	0.0293436	0.49	582.24	456.94	1.27	up	Tmem231	NM_001271031	Rattus norvegicus transmembrane protein 231 (Tmem231), mRNA.	RefSeq	coding	19q12	chr19	-	44137444	44158624	GO:0001701 // GO:0001701 // GO:0001944 // GO:0001944 // GO:0007224 // GO:0007224 // GO:0032880 // GO:0032880 // GO:0042384 // GO:0042384 // GO:0042733 // GO:0042733 // GO:0043010 // GO:0043010 // GO:0060563 // GO:0060563 // GO:0007224 // GO:0030030 // GO:0042384	in utero embryonic development // in utero embryonic development // vasculature development // vasculature development // smoothened signaling pathway // smoothened signaling pathway // regulation of protein localization // regulation of protein localization // cilium assembly // cilium assembly // embryonic digit morphogenesis // embryonic digit morphogenesis // camera-type eye development // ca…	inferred from electronic annotation // not recorded // inferred from electronic annotation // not recorded // not recorded // inferred from sequence or structural similarity // inferred from electronic annotation // not recorded // not recorded // inferred from sequence or structural similarity // inferred from electronic annotation // not recorded // inferred from electronic annotation // not re…	GO:0016020 // GO:0016021 // GO:0035869 // GO:0035869 // GO:0036038 // GO:0036038 // GO:0060170 // GO:0060170 // GO:0005886 // GO:0005929 // GO:0016020 // GO:0035869 // GO:0036038 // GO:0042995 // GO:0060170	membrane // integral component of membrane // ciliary transition zone // ciliary transition zone // TCTN-B9D complex // TCTN-B9D complex // ciliary membrane // ciliary membrane // plasma membrane // cilium // membrane // ciliary transition zone // TCTN-B9D complex // cell projection // ciliary membrane	not recorded // inferred from electronic annotation // not recorded // inferred from sequence or structural similarity // not recorded // inferred from sequence or structural similarity // not recorded // inferred from sequence or structural similarity // inferred from electronic annotation // inferred from electronic annotation // inferred from electronic annotation // inferred from electronic a…	---	---	---	---	---	---	---	---	main	8.93372	8.76792	8.70485	9.34184	8.88308	9.4171
TC1900001471.rn.1	3.62e-05	0.134	84.74	152.22	0.56	down	Fa2h	NM_001135583	Rattus norvegicus fatty acid 2-hydroxylase (Fa2h), mRNA.	RefSeq	coding	19q12	chr19	-	43545375	43596823	GO:0001949 // GO:0001949 // GO:0006631 // GO:0006633 // GO:0030258 // GO:0030258 // GO:0032286 // GO:0032286 // GO:0032287 // GO:0032287 // GO:0042127 // GO:0042127 // GO:0042634 // GO:0042634 // GO:0055114 // GO:0055114 // GO:0006629 // GO:0006631 // GO:0006631	sebaceous gland cell differentiation // sebaceous gland cell differentiation // fatty acid metabolic process // fatty acid biosynthetic process // lipid modification // lipid modification // central nervous system myelin maintenance // central nervous system myelin maintenance // peripheral nervous system myelin maintenance // peripheral nervous system myelin maintenance // regulation of cell pro…	inferred from electronic annotation // not recorded // not recorded // inferred from electronic annotation // inferred from electronic annotation // not recorded // inferred from electronic annotation // not recorded // inferred from electronic annotation // not recorded // inferred from electronic annotation // not recorded // inferred from electronic annotation // not recorded // inferred from …	GO:0005783 // GO:0005789 // GO:0016021 // GO:0005783 // GO:0005783 // GO:0016020 // GO:0031090 // GO:0043231	endoplasmic reticulum // endoplasmic reticulum membrane // integral component of membrane // endoplasmic reticulum // endoplasmic reticulum // membrane // organelle membrane // intracellular membrane-bounded organelle	not recorded // inferred from electronic annotation // inferred from electronic annotation // --- // inferred from electronic annotation // inferred from electronic annotation // inferred from electronic annotation // inferred from electronic annotation	GO:0005506 // GO:0020037 // GO:0080132 // GO:0016491 // GO:0046872 // GO:0080132 // GO:0080132	iron ion binding // heme binding // fatty acid alpha-hydroxylase activity // oxidoreductase activity // metal ion binding // fatty acid alpha-hydroxylase activity // fatty acid alpha-hydroxylase activity	inferred from electronic annotation // inferred from electronic annotation // not recorded // inferred from electronic annotation // inferred from electronic annotation // --- // inferred from electronic annotation	---	---	---	---	---	main	7.16146	7.28622	7.20364	6.26427	6.5432	6.50031
TC1900001470.rn.1	0.0214821	0.461	67.94	88.26	0.77	down	Mlkl	ENSRNOT00000036972	ensembl:known chromosome:Rnor_5.0:19:54320402:54341069:-1 gene:ENSRNOG00000042353 gene_biotype:protein_coding transcript_biotype:protein_coding	ENSEMBL	coding	19q12	chr19	-	43508322	43529719	GO:0006468 // GO:0070207 // GO:0070207 // GO:0070266 // GO:0070266	protein phosphorylation // protein homotrimerization // protein homotrimerization // necroptotic process // necroptotic process	inferred from electronic annotation // inferred from electronic annotation // not recorded // inferred from electronic annotation // not recorded	GO:0005737 // GO:0005737 // GO:0005886 // GO:0005886	cytoplasm // cytoplasm // plasma membrane // plasma membrane	inferred from electronic annotation // not recorded // inferred from electronic annotation // not recorded	GO:0004672 // GO:0004672 // GO:0005524 // GO:0005524 // GO:0019901 // GO:0019901 // GO:0032403 // GO:0032403 // GO:0005515	protein kinase activity // protein kinase activity // ATP binding // ATP binding // protein kinase binding // protein kinase binding // protein complex binding // protein complex binding // protein binding	inferred from electronic annotation // not recorded // inferred from electronic annotation // not recorded // inferred from electronic annotation // not recorded // inferred from electronic annotation // not recorded // inferred from electronic annotation	---	---	Pfam	IPR001245	Serine-threonine/tyrosine-protein kinase catalytic domain	main	6.46598	6.1948	6.62886	5.98871	6.14715	6.21515
TC1900001292.rn.1	0.0021148	0.301	41.12	29.34	1.4	up		ENSRNOT00000072484	ensembl:novel chromosome:Rnor_5.0:19:42777590:42778383:-1 gene:ENSRNOG00000051019 gene_biotype:protein_coding transcript_biotype:protein_coding	ENSEMBL	coding	---	chr19	-	31873615	31874408	---	---	---	---	---	---	---	---	---	---	---	---	---	---	main	4.82052	4.85205	4.94803	5.4033	5.54337	5.16725
TC1900001276.rn.1	0.0072529	0.369	6687.18	4227.11	1.58	up	RGD1566073	ENSRNOT00000034681	ensembl:novel chromosome:Rnor_5.0:19:41495866:41496849:-1 gene:ENSRNOG00000028320 gene_biotype:protein_coding transcript_biotype:protein_coding	ENSEMBL	coding	---	chr19	-	30587986	30588987	GO:0006412	translation	inferred from electronic annotation	GO:0005840 // GO:0005622	ribosome // intracellular	inferred from electronic annotation // inferred from electronic annotation	GO:0003735	structural constituent of ribosome	inferred from electronic annotation	---	---	Pfam	IPR002673	Ribosomal protein L29e	main	11.9298	12.2118	11.906	12.3599	13.0542	12.7977
TC1900001216.rn.1	0.001108	0.274	21.51	14.76	1.46	up	Junb	NM_021836	Rattus norvegicus jun B proto-oncogene (Junb), mRNA.	RefSeq	coding	19q11	chr19	-	26092972	26094874	GO:0000122 // GO:0001570 // GO:0001649 // GO:0001701 // GO:0001829 // GO:0006355 // GO:0006366 // GO:0007565 // GO:0009416 // GO:0009612 // GO:0009987 // GO:0010941 // GO:0014070 // GO:0030316 // GO:0032496 // GO:0032570 // GO:0032870 // GO:0033687 // GO:0034097 // GO:0042127 // GO:0042493 // GO:0043434 // GO:0045597 // GO:0045944 // GO:0046697 // GO:0051412 // GO:0051591 // GO:0051726 // GO:0060…	negative regulation of transcription from RNA polymerase II promoter // vasculogenesis // osteoblast differentiation // in utero embryonic development // trophectodermal cell differentiation // regulation of transcription, DNA-templated // transcription from RNA polymerase II promoter // female pregnancy // response to light stimulus // response to mechanical stimulus // cellular process // regul…	not recorded // not recorded // not recorded // not recorded // not recorded // not recorded // inferred from mutant phenotype // inferred from expression pattern // inferred from expression pattern // inferred from expression pattern // not recorded // not recorded // inferred from expression pattern // not recorded // not recorded // inferred from expression pattern // inferred from expression …	GO:0000790 // GO:0005634 // GO:0005654 // GO:0005667 // GO:0000790 // GO:0005634 // GO:0005654 // GO:0005667	nuclear chromatin // nucleus // nucleoplasm // transcription factor complex // nuclear chromatin // nucleus // nucleoplasm // transcription factor complex	not recorded // inferred from direct assay // not recorded // not recorded // --- // inferred from electronic annotation // --- // ---	GO:0000977 // GO:0000978 // GO:0000981 // GO:0001077 // GO:0003677 // GO:0003677 // GO:0003690 // GO:0003700 // GO:0003713 // GO:0008134 // GO:0043565 // GO:0000978 // GO:0000981 // GO:0003677 // GO:0003700 // GO:0003713 // GO:0008134 // GO:0043565	RNA polymerase II regulatory region sequence-specific DNA binding // RNA polymerase II core promoter proximal region sequence-specific DNA binding // RNA polymerase II transcription factor activity, sequence-specific DNA binding // transcriptional activator activity, RNA polymerase II core promoter proximal region sequence-specific binding // DNA binding // DNA binding // double-stranded DNA bind…	not recorded // not recorded // not recorded // not recorded // inferred from direct assay // not recorded // inferred from direct assay // inferred from mutant phenotype // not recorded // not recorded // inferred from direct assay // --- // --- // inferred from electronic annotation // inferred from electronic annotation // --- // --- // inferred from electronic annotation	GenMAPP	Oxidative_Stress	---	---	---	main	3.96363	3.98966	3.7894	4.46531	4.37442	4.40835
TC1900001210.rn.1	0.0118423	0.414	29962.5	42107.7	0.71	down	Calr	NM_022399	Rattus norvegicus calreticulin (Calr), mRNA.	RefSeq	coding	19q11	chr19	-	25955797	25961804	GO:0000122 // GO:0000122 // GO:0002502 // GO:0002502 // GO:0006457 // GO:0006611 // GO:0006611 // GO:0007050 // GO:0007050 // GO:0007283 // GO:0008284 // GO:0008284 // GO:0010033 // GO:0010628 // GO:0010628 // GO:0017148 // GO:0030866 // GO:0030866 // GO:0032355 // GO:0033144 // GO:0033144 // GO:0033574 // GO:0034504 // GO:0034504 // GO:0040020 // GO:0040020 // GO:0042493 // GO:0045665 // GO:0045…	negative regulation of transcription from RNA polymerase II promoter // negative regulation of transcription from RNA polymerase II promoter // peptide antigen assembly with MHC class I protein complex // peptide antigen assembly with MHC class I protein complex // protein folding // protein export from nucleus // protein export from nucleus // cell cycle arrest // cell cycle arrest // spermatoge…	inferred from electronic annotation // not recorded // inferred from electronic annotation // not recorded // traceable author statement // inferred from electronic annotation // not recorded // inferred from electronic annotation // not recorded // inferred from expression pattern // inferred from electronic annotation // not recorded // inferred from expression pattern // inferred from electron…	GO:0001669 // GO:0005615 // GO:0005615 // GO:0005634 // GO:0005634 // GO:0005737 // GO:0005737 // GO:0005783 // GO:0005783 // GO:0005783 // GO:0005788 // GO:0005790 // GO:0005794 // GO:0005829 // GO:0005829 // GO:0005844 // GO:0005844 // GO:0005925 // GO:0005925 // GO:0009897 // GO:0009897 // GO:0009986 // GO:0016020 // GO:0016529 // GO:0031012 // GO:0033018 // GO:0042824 // GO:0042824 // GO:0043…	acrosomal vesicle // extracellular space // extracellular space // nucleus // nucleus // cytoplasm // cytoplasm // endoplasmic reticulum // endoplasmic reticulum // endoplasmic reticulum // endoplasmic reticulum lumen // smooth endoplasmic reticulum // Golgi apparatus // cytosol // cytosol // polysome // polysome // focal adhesion // focal adhesion // external side of plasma membrane // external …	inferred from direct assay // inferred from direct assay // not recorded // inferred from direct assay // not recorded // inferred from direct assay // not recorded // inferred from direct assay // not recorded // traceable author statement // not recorded // inferred from direct assay // inferred from direct assay // inferred from electronic annotation // not recorded // inferred from electronic…	GO:0001948 // GO:0001948 // GO:0003729 // GO:0003729 // GO:0005178 // GO:0005178 // GO:0005506 // GO:0005509 // GO:0005509 // GO:0005515 // GO:0030246 // GO:0030246 // GO:0031625 // GO:0031625 // GO:0042277 // GO:0042562 // GO:0044822 // GO:0050681 // GO:0050681 // GO:0051082 // GO:0001948 // GO:0003729 // GO:0005509 // GO:0044822 // GO:0046872 // GO:0051082	glycoprotein binding // glycoprotein binding // mRNA binding // mRNA binding // integrin binding // integrin binding // iron ion binding // calcium ion binding // calcium ion binding // protein binding // carbohydrate binding // carbohydrate binding // ubiquitin protein ligase binding // ubiquitin protein ligase binding // peptide binding // hormone binding // poly(A) RNA binding // androgen rece…	inferred from physical interaction // not recorded // inferred from direct assay // not recorded // inferred from electronic annotation // not recorded // inferred from direct assay // inferred from direct assay // not recorded // inferred from physical interaction // inferred from electronic annotation // not recorded // inferred from electronic annotation // not recorded // inferred from direct…	GenMAPP // GenMAPP	GPCRDB_Class_B_Secretin-like // Calcium_regulation_in_cardiac_cells	---	---	---	main	15.6031	15.3056	15.072	14.725	15.044	14.9938
TC1900001209.rn.1	0.0130463	0.425	250.58	200.37	1.25	up	Rad23a	NM_001013190	Rattus norvegicus RAD23 homolog A (S. cerevisiae) (Rad23a), mRNA.	RefSeq	coding	19q11	chr19	-	25949218	25955738	GO:0006289 // GO:0006289 // GO:0006974 // GO:0032434 // GO:0043161 // GO:0045070	nucleotide-excision repair // nucleotide-excision repair // cellular response to DNA damage stimulus // regulation of proteasomal ubiquitin-dependent protein catabolic process // proteasome-mediated ubiquitin-dependent protein catabolic process // positive regulation of viral genome replication	inferred from electronic annotation // not recorded // not recorded // not recorded // inferred from electronic annotation // not recorded	GO:0005634 // GO:0005654 // GO:0005737	nucleus // nucleoplasm // cytoplasm	inferred from electronic annotation // not recorded // not recorded	GO:0003684 // GO:0031593 // GO:1990381	damaged DNA binding // polyubiquitin binding // ubiquitin-specific protease binding	inferred from electronic annotation // not recorded // not recorded	---	---	---	---	---	main	7.60991	7.57771	7.66501	8.03317	7.78608	8.17636
TC1900001202.rn.1	0.0021589	0.301	100.32	53.11	1.89	up	Ier2	NM_001009541	Rattus norvegicus immediate early response 2 (Ier2), mRNA.	RefSeq	coding	19q11	chr19	-	25774141	25775679	GO:0030182 // GO:0048870 // GO:0048870 // GO:0071774	neuron differentiation // cell motility // cell motility // response to fibroblast growth factor	inferred from direct assay // not recorded // inferred from sequence or structural similarity // inferred from direct assay	GO:0005634 // GO:0005634 // GO:0005654 // GO:0005737 // GO:0005737 // GO:0005634 // GO:0005737	nucleus // nucleus // nucleoplasm // cytoplasm // cytoplasm // nucleus // cytoplasm	not recorded // inferred from sequence or structural similarity // not recorded // not recorded // inferred from sequence or structural similarity // inferred from electronic annotation // inferred from electronic annotation	GO:0003677 // GO:0003677	DNA binding // DNA binding	not recorded // inferred from sequence or structural similarity	---	---	---	---	---	main	5.86099	5.57799	5.68308	6.4322	6.42997	7.19761
TC1900001194.rn.1	0.034539	0.502	162.4	131	1.24	up	Mri1	NM_001010947	Rattus norvegicus methylthioribose-1-phosphate isomerase 1 (Mri1), mRNA.	RefSeq	coding	19q11	chr19	-	25360177	25366291	GO:0019284 // GO:0019509 // GO:0019509 // GO:0008652 // GO:0009086 // GO:0019509 // GO:0044237 // GO:0044249	L-methionine biosynthetic process from S-adenosylmethionine // L-methionine biosynthetic process from methylthioadenosine // L-methionine biosynthetic process from methylthioadenosine // cellular amino acid biosynthetic process // methionine biosynthetic process // L-methionine biosynthetic process from methylthioadenosine // cellular metabolic process // cellular biosynthetic process	inferred from electronic annotation // not recorded // inferred from electronic annotation // inferred from electronic annotation // inferred from electronic annotation // --- // inferred from electronic annotation // inferred from electronic annotation	GO:0005730 // GO:0005730 // GO:0005737 // GO:0005634 // GO:0005737 // GO:0005737	nucleolus // nucleolus // cytoplasm // nucleus // cytoplasm // cytoplasm	inferred from electronic annotation // not recorded // not recorded // inferred from electronic annotation // --- // inferred from electronic annotation	GO:0042802 // GO:0042802 // GO:0046523 // GO:0016853 // GO:0046523 // GO:0046523	identical protein binding // identical protein binding // S-methyl-5-thioribose-1-phosphate isomerase activity // isomerase activity // S-methyl-5-thioribose-1-phosphate isomerase activity // S-methyl-5-thioribose-1-phosphate isomerase activity	inferred from electronic annotation // not recorded // not recorded // inferred from electronic annotation // --- // inferred from electronic annotation	---	---	---	---	---	main	6.96408	6.90012	7.12189	7.27622	7.22469	7.63214
TC1900001136.rn.1	0.0292061	0.489	476.95	572.95	0.83	down	Phkb	NM_001014152	Rattus norvegicus phosphorylase kinase, beta (Phkb), mRNA.	RefSeq	coding	19q11	chr19	-	22019444	22281836	GO:0005977 // GO:0006468 // GO:0016310	glycogen metabolic process // protein phosphorylation // phosphorylation	inferred from electronic annotation // inferred from direct assay // inferred from electronic annotation	GO:0005964	phosphorylase kinase complex	inferred from direct assay	GO:0004689 // GO:0005516 // GO:0003824 // GO:0016301 // GO:0016740	phosphorylase kinase activity // calmodulin binding // catalytic activity // kinase activity // transferase activity	inferred from direct assay // inferred from electronic annotation // inferred from electronic annotation // inferred from electronic annotation // inferred from electronic annotation	---	---	---	---	---	main	9.1306	9.15056	9.11881	8.94894	9.03482	8.793
TC1900001017.rn.1	0.0148036	0.43	5760.91	3984.83	1.45	up	Mt2A	NM_001137564	Rattus norvegicus metallothionein 2A (Mt2A), mRNA.	RefSeq	coding	19p12	chr19	-	11307958	11308896	GO:0006882 // GO:0007263 // GO:0010273 // GO:0035690 // GO:0036016 // GO:0036018 // GO:0045926 // GO:0048143 // GO:0071294 // GO:0071294	cellular zinc ion homeostasis // nitric oxide mediated signal transduction // detoxification of copper ion // cellular response to drug // cellular response to interleukin-3 // cellular response to erythropoietin // negative regulation of growth // astrocyte activation // cellular response to zinc ion // cellular response to zinc ion	not recorded // not recorded // not recorded // not recorded // not recorded // not recorded // inferred from sequence or structural similarity // inferred from expression pattern // not recorded // inferred from sequence or structural similarity	GO:0005634 // GO:0005737 // GO:0048471	nucleus // cytoplasm // perinuclear region of cytoplasm	inferred from sequence or structural similarity // inferred from sequence or structural similarity // inferred from sequence or structural similarity	GO:0008144 // GO:0008270 // GO:0008270 // GO:0008270 // GO:0046870 // GO:0046872	drug binding // zinc ion binding // zinc ion binding // zinc ion binding // cadmium ion binding // metal ion binding	not recorded // inferred from direct assay // not recorded // inferred from sequence or structural similarity // inferred from direct assay // inferred from electronic annotation	---	---	---	---	---	main	11.7636	11.7331	12.3122	12.6086	12.3195	12.6304
TC1900000987.rn.1	0.0018057	0.291	385.89	306.28	1.26	up	Polr2c	NM_001012473	Rattus norvegicus polymerase (RNA) II (DNA directed) polypeptide C (Polr2c), mRNA.	RefSeq	coding	19p12	chr19	-	10574633	10581881	GO:0006366 // GO:0006366 // GO:0006351	transcription from RNA polymerase II promoter // transcription from RNA polymerase II promoter // transcription, DNA-templated	inferred from electronic annotation // not recorded // inferred from electronic annotation	GO:0005634 // GO:0005654 // GO:0005665 // GO:0005737 // GO:0005737 // GO:0015630 // GO:0015630 // GO:0005634 // GO:0005654 // GO:0005665 // GO:0005665	nucleus // nucleoplasm // DNA-directed RNA polymerase II, core complex // cytoplasm // cytoplasm // microtubule cytoskeleton // microtubule cytoskeleton // nucleus // nucleoplasm // DNA-directed RNA polymerase II, core complex // DNA-directed RNA polymerase II, core complex	not recorded // not recorded // not recorded // inferred from electronic annotation // not recorded // inferred from electronic annotation // not recorded // inferred from electronic annotation // inferred from electronic annotation // --- // inferred from electronic annotation	GO:0001055 // GO:0003677 // GO:0046983 // GO:0001055 // GO:0003899	RNA polymerase II activity // DNA binding // protein dimerization activity // RNA polymerase II activity // DNA-directed RNA polymerase activity	not recorded // inferred from electronic annotation // inferred from electronic annotation // --- // inferred from electronic annotation	---	---	---	---	---	main	8.20861	8.26704	8.22877	8.67972	8.56832	8.60818
TC1900000977.rn.1	0.0126558	0.422	1511.8	1901.54	0.8	down	Mmp15	NM_001106168	Rattus norvegicus matrix metallopeptidase 15 (Mmp15), mRNA.	RefSeq	coding	19p13	chr19	-	10079881	10101448	GO:0006508 // GO:0032355 // GO:0035987 // GO:0035987	proteolysis // response to estradiol // endodermal cell differentiation // endodermal cell differentiation	inferred from electronic annotation // inferred from expression pattern // inferred from electronic annotation // not recorded	GO:0005887 // GO:0031012 // GO:0016020 // GO:0016021	integral component of plasma membrane // extracellular matrix // membrane // integral component of membrane	inferred from electronic annotation // inferred from electronic annotation // inferred from electronic annotation // inferred from electronic annotation	GO:0004222 // GO:0005509 // GO:0008270 // GO:0008233 // GO:0008237 // GO:0016787 // GO:0046872	metalloendopeptidase activity // calcium ion binding // zinc ion binding // peptidase activity // metallopeptidase activity // hydrolase activity // metal ion binding	inferred from electronic annotation // inferred from electronic annotation // inferred from electronic annotation // inferred from electronic annotation // inferred from electronic annotation // inferred from electronic annotation // inferred from electronic annotation	---	---	---	---	---	main	10.8176	11.0172	10.7559	10.458	10.5653	10.7584
TC1900000902.rn.1	0.0039377	0.312	22012.3	28715	0.77	down	Itgb1	NM_017022	Rattus norvegicus integrin, beta 1 (Itgb1), mRNA.	RefSeq	coding	19q12	chr19	+	61677392	61725537	GO:0000082 // GO:0001701 // GO:0001708 // GO:0001894 // GO:0002042 // GO:0006874 // GO:0007155 // GO:0007159 // GO:0007160 // GO:0007160 // GO:0007161 // GO:0007179 // GO:0007229 // GO:0007229 // GO:0008277 // GO:0008284 // GO:0008285 // GO:0008354 // GO:0008542 // GO:0010710 // GO:0010710 // GO:0010811 // GO:0010976 // GO:0014823 // GO:0016477 // GO:0021943 // GO:0030335 // GO:0031175 // GO:0031…	G1/S transition of mitotic cell cycle // in utero embryonic development // cell fate specification // tissue homeostasis // cell migration involved in sprouting angiogenesis // cellular calcium ion homeostasis // cell adhesion // leukocyte cell-cell adhesion // cell-matrix adhesion // cell-matrix adhesion // calcium-independent cell-matrix adhesion // transforming growth factor beta receptor sign…	not recorded // not recorded // not recorded // inferred from mutant phenotype // not recorded // inferred from direct assay // inferred from direct assay // not recorded // inferred from electronic annotation // not recorded // not recorded // not recorded // inferred from direct assay // not recorded // inferred from mutant phenotype // not recorded // inferred from mutant phenotype // not reco…	GO:0001669 // GO:0005604 // GO:0005737 // GO:0005886 // GO:0005886 // GO:0005911 // GO:0005912 // GO:0005925 // GO:0005925 // GO:0008305 // GO:0008305 // GO:0009897 // GO:0009986 // GO:0009986 // GO:0014704 // GO:0016020 // GO:0016020 // GO:0030027 // GO:0030056 // GO:0030175 // GO:0031410 // GO:0031594 // GO:0032587 // GO:0032587 // GO:0034665 // GO:0034666 // GO:0034667 // GO:0034667 // GO:0034…	acrosomal vesicle // basement membrane // cytoplasm // plasma membrane // plasma membrane // cell-cell junction // adherens junction // focal adhesion // focal adhesion // integrin complex // integrin complex // external side of plasma membrane // cell surface // cell surface // intercalated disc // membrane // membrane // lamellipodium // hemidesmosome // filopodium // cytoplasmic vesicle // neu…	inferred from direct assay // inferred from direct assay // not recorded // not recorded // traceable author statement // inferred from direct assay // inferred from direct assay // inferred from direct assay // not recorded // inferred by curator // inferred from direct assay // not recorded // inferred from direct assay // not recorded // not recorded // inferred from direct assay // not record…	GO:0001948 // GO:0001968 // GO:0001968 // GO:0002020 // GO:0002020 // GO:0003779 // GO:0003779 // GO:0004872 // GO:0005102 // GO:0005178 // GO:0005178 // GO:0005178 // GO:0005515 // GO:0005518 // GO:0019900 // GO:0019901 // GO:0019904 // GO:0032403 // GO:0042277 // GO:0043236 // GO:0043236 // GO:0043236 // GO:0046872 // GO:0046982 // GO:0046982 // GO:0046982 // GO:0046982 // GO:0050839 // GO:0051…	glycoprotein binding // fibronectin binding // fibronectin binding // protease binding // protease binding // actin binding // actin binding // receptor activity // receptor binding // integrin binding // integrin binding // integrin binding // protein binding // collagen binding // kinase binding // protein kinase binding // protein domain specific binding // protein complex binding // peptide b…	inferred from physical interaction // inferred from direct assay // not recorded // inferred from physical interaction // not recorded // inferred from direct assay // not recorded // inferred from electronic annotation // inferred from physical interaction // inferred from mutant phenotype // inferred from physical interaction // not recorded // inferred from physical interaction // inferred fro…	GenMAPP	Integrin-mediated_cell_adhesion_KEGG	---	---	---	main	14.8791	14.6236	14.8049	14.4455	14.4761	14.4475
TC1900000871.rn.1	0.043556	0.53	9953.34	11974.8	0.83	down	Kcnk1	NM_021688	Rattus norvegicus potassium channel, subfamily K, member 1 (Kcnk1), mRNA.	RefSeq	coding	19q12	chr19	+	58823620	58862926	GO:0030322 // GO:0035094 // GO:0035725 // GO:0035725 // GO:0060075 // GO:0060075 // GO:0071805 // GO:0071805 // GO:0071805 // GO:0006810 // GO:0006811 // GO:0006813 // GO:0030322 // GO:0071805 // GO:0071805	stabilization of membrane potential // response to nicotine // sodium ion transmembrane transport // sodium ion transmembrane transport // regulation of resting membrane potential // regulation of resting membrane potential // potassium ion transmembrane transport // potassium ion transmembrane transport // potassium ion transmembrane transport // transport // ion transport // potassium ion trans…	not recorded // inferred from expression pattern // not recorded // inferred from sequence or structural similarity // not recorded // inferred from sequence or structural similarity // not recorded // inferred from direct assay // inferred from sequence or structural similarity // inferred from electronic annotation // inferred from electronic annotation // inferred from electronic annotation //…	GO:0005737 // GO:0005768 // GO:0005887 // GO:0005887 // GO:0005887 // GO:0016021 // GO:0016021 // GO:0016023 // GO:0016324 // GO:0030054 // GO:0030425 // GO:0031526 // GO:0034705 // GO:0034705 // GO:0043204 // GO:0045202 // GO:0055037 // GO:1902937 // GO:0005768 // GO:0005886 // GO:0005887 // GO:0016020 // GO:0016021 // GO:0016324 // GO:0031410 // GO:0042995	cytoplasm // endosome // integral component of plasma membrane // integral component of plasma membrane // integral component of plasma membrane // integral component of membrane // integral component of membrane // cytoplasmic membrane-bounded vesicle // apical plasma membrane // cell junction // dendrite // brush border membrane // potassium channel complex // potassium channel complex // perik…	inferred from direct assay // not recorded // not recorded // inferred from mutant phenotype // inferred from sequence or structural similarity // not recorded // inferred from sequence or structural similarity // inferred from electronic annotation // inferred from direct assay // inferred from electronic annotation // inferred from electronic annotation // inferred from direct assay // not reco…	GO:0005242 // GO:0005249 // GO:0005267 // GO:0005267 // GO:0005272 // GO:0005272 // GO:0022841 // GO:0022841 // GO:0022841 // GO:0005267 // GO:0022841	inward rectifier potassium channel activity // voltage-gated potassium channel activity // potassium channel activity // potassium channel activity // sodium channel activity // sodium channel activity // potassium ion leak channel activity // potassium ion leak channel activity // potassium ion leak channel activity // potassium channel activity // potassium ion leak channel activity	not recorded // not recorded // not recorded // inferred from sequence or structural similarity // not recorded // inferred from sequence or structural similarity // not recorded // inferred from direct assay // inferred from sequence or structural similarity // inferred from electronic annotation // ---	---	---	---	---	---	main	13.4976	13.3139	13.6803	13.1912	13.2783	13.5026
TC1900000857.rn.1	0.0052435	0.33	802.65	576.65	1.39	up		ENSRNOT00000043027	ensembl:novel chromosome:Rnor_5.0:19:69111459:69111893:1 gene:ENSRNOG00000038057 gene_biotype:protein_coding transcript_biotype:protein_coding	ENSEMBL	coding	---	chr19	+	58412372	58412806	GO:0006412	translation	inferred from electronic annotation	GO:0005840 // GO:0005622	ribosome // intracellular	inferred from electronic annotation // inferred from electronic annotation	GO:0003735	structural constituent of ribosome	inferred from electronic annotation	---	---	Pfam	IPR002673	Ribosomal protein L29e	main	9.26206	9.15974	9.00094	9.48134	9.82786	9.74014
TC1900000844.rn.1	0.008479	0.38	1307.69	1046.54	1.25	up	Tsnax	NM_022262	Rattus norvegicus translin-associated factor X (Tsnax), mRNA.	RefSeq	coding	---	chr19	+	57771539	57785567	GO:0007275 // GO:0007283 // GO:0030154 // GO:0090502 // GO:0090502	multicellular organismal development // spermatogenesis // cell differentiation // RNA phosphodiester bond hydrolysis, endonucleolytic // RNA phosphodiester bond hydrolysis, endonucleolytic	inferred from electronic annotation // inferred from electronic annotation // inferred from electronic annotation // not recorded // ---	GO:0005634 // GO:0005737 // GO:0005794 // GO:0048471 // GO:0005634 // GO:0005737 // GO:0005737	nucleus // cytoplasm // Golgi apparatus // perinuclear region of cytoplasm // nucleus // cytoplasm // cytoplasm	inferred from electronic annotation // not recorded // inferred from electronic annotation // inferred from electronic annotation // --- // --- // inferred from electronic annotation	GO:0003697 // GO:0004521 // GO:0031687 // GO:0032403 // GO:0043565 // GO:0044822 // GO:0046872 // GO:0003677 // GO:0004521 // GO:0043565	single-stranded DNA binding // endoribonuclease activity // A2A adenosine receptor binding // protein complex binding // sequence-specific DNA binding // poly(A) RNA binding // metal ion binding // DNA binding // endoribonuclease activity // sequence-specific DNA binding	inferred from direct assay // not recorded // inferred from physical interaction // inferred from direct assay // inferred from direct assay // not recorded // inferred from electronic annotation // inferred from electronic annotation // --- // inferred from electronic annotation	---	---	---	---	---	main	10.0872	10.0691	9.83386	10.4045	10.3962	10.3534
TC1900000822.rn.1	0.0048905	0.329	6451.99	4691.38	1.38	up	Rab4a	NM_013019	Rattus norvegicus RAB4A, member RAS oncogene family (Rab4a), mRNA.	RefSeq	coding	19q12	chr19	+	56585767	56613553	GO:0006886 // GO:0006913 // GO:0015031 // GO:0019882 // GO:0019882 // GO:0030100 // GO:0032482 // GO:0032482 // GO:0032781 // GO:0006810 // GO:0006886 // GO:0007264 // GO:0015031 // GO:0030100 // GO:0030100 // GO:0006886 // GO:0007165 // GO:0008152	intracellular protein transport // nucleocytoplasmic transport // protein transport // antigen processing and presentation // antigen processing and presentation // regulation of endocytosis // Rab protein signal transduction // Rab protein signal transduction // positive regulation of ATPase activity // transport // intracellular protein transport // small GTPase mediated signal transduction // …	not recorded // inferred from electronic annotation // not recorded // inferred from electronic annotation // not recorded // not recorded // inferred by curator // inferred from mutant phenotype // inferred from direct assay // inferred from electronic annotation // --- // inferred from electronic annotation // inferred from electronic annotation // --- // inferred from electronic annotation // …	GO:0005737 // GO:0005768 // GO:0005829 // GO:0005886 // GO:0016020 // GO:0031982 // GO:0032593 // GO:0043231 // GO:0048471 // GO:0048471 // GO:0055037 // GO:0070062 // GO:0070062 // GO:0005737 // GO:0005768 // GO:0016020 // GO:0031982 // GO:0005622	cytoplasm // endosome // cytosol // plasma membrane // membrane // vesicle // insulin-responsive compartment // intracellular membrane-bounded organelle // perinuclear region of cytoplasm // perinuclear region of cytoplasm // recycling endosome // extracellular exosome // extracellular exosome // cytoplasm // endosome // membrane // vesicle // intracellular	not recorded // not recorded // inferred from direct assay // inferred from direct assay // inferred from direct assay // not recorded // inferred from direct assay // inferred from direct assay // inferred from electronic annotation // not recorded // inferred from direct assay // inferred from electronic annotation // not recorded // inferred from electronic annotation // inferred from electron…	GO:0001671 // GO:0003924 // GO:0003924 // GO:0003924 // GO:0005515 // GO:0005525 // GO:0005525 // GO:0005525 // GO:0005525 // GO:0008565 // GO:0008565 // GO:0019003 // GO:0019003 // GO:0019003 // GO:0019905 // GO:0035255 // GO:0051117 // GO:0000166 // GO:0005525 // GO:0003924	ATPase activator activity // GTPase activity // GTPase activity // GTPase activity // protein binding // GTP binding // GTP binding // GTP binding // GTP binding // protein transporter activity // protein transporter activity // GDP binding // GDP binding // GDP binding // syntaxin binding // ionotropic glutamate receptor binding // ATPase binding // nucleotide binding // GTP binding // GTPase ac…	inferred from direct assay // inferred from direct assay // not recorded // inferred from sequence or structural similarity // inferred from physical interaction // inferred from direct assay // not recorded // inferred from sequence or structural similarity // traceable author statement // inferred from electronic annotation // not recorded // inferred from electronic annotation // not recorded …	---	---	---	---	---	main	12.1868	12.3143	12.0087	12.7473	12.4792	12.8386
TC1900000813.rn.1	0.0050123	0.329	181.69	138.76	1.31	up	Def8	NM_001024774	Rattus norvegicus differentially expressed in FDCP 8 homolog (mouse) (Def8), mRNA.	RefSeq	coding	19q12	chr19	+	56237427	56259204	GO:0035556	intracellular signal transduction	inferred from electronic annotation	GO:0005622	intracellular	inferred from electronic annotation	GO:0008270 // GO:0046872	zinc ion binding // metal ion binding	inferred from electronic annotation // inferred from electronic annotation	---	---	---	---	---	main	7.15266	7.12873	6.9629	7.70255	7.36036	7.53703
TC1900000798.rn.1	0.0456051	0.535	23.16	19	1.22	up	Cpne7	NM_001108454	Rattus norvegicus copine VII (Cpne7), mRNA.	RefSeq	coding	19q12	chr19	+	55929609	55946250	GO:0071277 // GO:0071277	cellular response to calcium ion // cellular response to calcium ion	inferred from electronic annotation // not recorded	GO:0005634 // GO:0005634 // GO:0005737 // GO:0005737 // GO:0005886 // GO:0005886 // GO:0070062 // GO:0070062 // GO:0016020	nucleus // nucleus // cytoplasm // cytoplasm // plasma membrane // plasma membrane // extracellular exosome // extracellular exosome // membrane	inferred from electronic annotation // not recorded // inferred from electronic annotation // not recorded // inferred from electronic annotation // not recorded // inferred from electronic annotation // not recorded // inferred from electronic annotation	---	---	---	---	---	---	---	---	main	4.24766	4.32549	4.23519	4.5924	4.31433	4.67328
TC1900000791.rn.1	0.0319544	0.499	134.95	181.06	0.75	down	Cdh15	NM_207613	Rattus norvegicus cadherin 15 (Cdh15), mRNA.	RefSeq	coding	19q12	chr19	+	55669661	55689988	GO:0007156 // GO:0007155	homophilic cell adhesion via plasma membrane adhesion molecules // cell adhesion	inferred from electronic annotation // inferred from electronic annotation	GO:0005901 // GO:0005901 // GO:0016021 // GO:0031594 // GO:0031594 // GO:0070062 // GO:0070062 // GO:0005886 // GO:0016020	caveola // caveola // integral component of membrane // neuromuscular junction // neuromuscular junction // extracellular exosome // extracellular exosome // plasma membrane // membrane	inferred from electronic annotation // not recorded // inferred from electronic annotation // inferred from electronic annotation // not recorded // inferred from electronic annotation // not recorded // inferred from electronic annotation // inferred from electronic annotation	GO:0005509	calcium ion binding	inferred from electronic annotation	---	---	---	---	---	main	7.20987	7.71761	7.4663	6.8691	7.28195	7.16962
TC1900000680.rn.1	0.0345808	0.502	369.36	260.1	1.42	up	Gan	NM_001107434	Rattus norvegicus gigaxonin (Gan), mRNA.	RefSeq	coding	19q12	chr19	+	49693583	49746178	GO:0016567 // GO:0042787 // GO:0007010 // GO:0042787	protein ubiquitination // protein ubiquitination involved in ubiquitin-dependent protein catabolic process // cytoskeleton organization // protein ubiquitination involved in ubiquitin-dependent protein catabolic process	not recorded // not recorded // inferred from electronic annotation // ---	GO:0005737 // GO:0005737 // GO:0031463 // GO:0031463 // GO:0031463	cytoplasm // cytoplasm // Cul3-RING ubiquitin ligase complex // Cul3-RING ubiquitin ligase complex // Cul3-RING ubiquitin ligase complex	inferred from electronic annotation // not recorded // not recorded // --- // inferred from electronic annotation	GO:0004842 // GO:0004842	ubiquitin-protein transferase activity // ubiquitin-protein transferase activity	not recorded // ---	---	---	---	---	---	main	7.89936	8.191	7.88309	8.70149	8.07543	8.91841
TC1900000639.rn.1	0.0242507	0.47	72.7	91.93	0.79	down	Nudt7	NM_001108450	Rattus norvegicus nudix (nucleoside diphosphate linked moiety X)-type motif 7 (Nudt7), mRNA.	RefSeq	coding	---	chr19	+	46455766	46482050	---	---	---	---	---	---	---	---	---	---	---	---	---	---	main	6.43244	6.36364	6.67416	6.25948	6.30835	6.07054
TC1900000518.rn.1	0.0292776	0.49	564.64	913.57	0.62	down	Nqo1	NM_017000	Rattus norvegicus NAD(P)H dehydrogenase, quinone 1 (Nqo1), mRNA.	RefSeq	coding	19q12	chr19	+	38422127	38437164	GO:0006801 // GO:0006979 // GO:0006979 // GO:0007568 // GO:0007584 // GO:0014070 // GO:0019430 // GO:0032355 // GO:0043086 // GO:0043086 // GO:0043525 // GO:0045471 // GO:0055114 // GO:0006979	superoxide metabolic process // response to oxidative stress // response to oxidative stress // aging // response to nutrient // response to organic cyclic compound // removal of superoxide radicals // response to estradiol // negative regulation of catalytic activity // negative regulation of catalytic activity // positive regulation of neuron apoptotic process // response to ethanol // oxidatio…	inferred from mutant phenotype // inferred from expression pattern // not recorded // inferred from expression pattern // inferred from expression pattern // inferred from expression pattern // inferred from mutant phenotype // inferred from expression pattern // inferred from electronic annotation // not recorded // inferred from mutant phenotype // inferred from expression pattern // inferred f…	GO:0005737 // GO:0005829 // GO:0043025 // GO:0070062 // GO:0070062 // GO:0005737	cytoplasm // cytosol // neuronal cell body // extracellular exosome // extracellular exosome // cytoplasm	not recorded // inferred from direct assay // inferred from direct assay // inferred from electronic annotation // not recorded // inferred from electronic annotation	GO:0003955 // GO:0003955 // GO:0004784 // GO:0042802 // GO:0042802 // GO:0044822 // GO:0044822 // GO:0003955 // GO:0016491	NAD(P)H dehydrogenase (quinone) activity // NAD(P)H dehydrogenase (quinone) activity // superoxide dismutase activity // identical protein binding // identical protein binding // poly(A) RNA binding // poly(A) RNA binding // NAD(P)H dehydrogenase (quinone) activity // oxidoreductase activity	inferred from direct assay // not recorded // inferred from mutant phenotype // inferred from electronic annotation // not recorded // inferred from electronic annotation // not recorded // inferred from electronic annotation // inferred from electronic annotation	GenMAPP	Oxidative_Stress	---	---	---	main	9.82374	9.78583	9.79677	9.12218	8.58058	9.81674
TC1900000511.rn.1	0.0114648	0.407	403.15	246.28	1.64	up	Prmt7	NM_001014153	Rattus norvegicus protein arginine methyltransferase 7 (Prmt7), mRNA.	RefSeq	coding	19q12	chr19	+	38189573	38238838	GO:0000387 // GO:0000387 // GO:0006349 // GO:0006349 // GO:0006351 // GO:0006355 // GO:0016571 // GO:0018216 // GO:0018216 // GO:0019918 // GO:0019919 // GO:0030154 // GO:0034969 // GO:0034969 // GO:0035246 // GO:0035247 // GO:0043046 // GO:0043046 // GO:0043985 // GO:0006355 // GO:0006355 // GO:0006479 // GO:0008150 // GO:0016568 // GO:0019918 // GO:0019919 // GO:0032259 // GO:0034969	spliceosomal snRNP assembly // spliceosomal snRNP assembly // regulation of gene expression by genetic imprinting // regulation of gene expression by genetic imprinting // transcription, DNA-templated // regulation of transcription, DNA-templated // histone methylation // peptidyl-arginine methylation // peptidyl-arginine methylation // peptidyl-arginine methylation, to symmetrical-dimethyl argin…	not recorded // inferred from sequence or structural similarity // not recorded // inferred from sequence or structural similarity // inferred from electronic annotation // not recorded // not recorded // not recorded // inferred from sequence or structural similarity // not recorded // not recorded // inferred from electronic annotation // not recorded // inferred from sequence or structural sim…	GO:0005634 // GO:0005634 // GO:0005654 // GO:0005730 // GO:0005829 // GO:0005829 // GO:0005886 // GO:0005575 // GO:0005634 // GO:0005737 // GO:0005829 // GO:0005829	nucleus // nucleus // nucleoplasm // nucleolus // cytosol // cytosol // plasma membrane // cellular_component // nucleus // cytoplasm // cytosol // cytosol	not recorded // inferred from sequence or structural similarity // not recorded // not recorded // not recorded // inferred from sequence or structural similarity // not recorded // no biological data available // inferred from electronic annotation // inferred from electronic annotation // --- // inferred from electronic annotation	GO:0008469 // GO:0008757 // GO:0016277 // GO:0016277 // GO:0035241 // GO:0035242 // GO:0035243 // GO:0035243 // GO:0043021 // GO:0044020 // GO:0044020 // GO:0003674 // GO:0008168 // GO:0008469 // GO:0008469 // GO:0016740 // GO:0035241 // GO:0035242	histone-arginine N-methyltransferase activity // S-adenosylmethionine-dependent methyltransferase activity // [myelin basic protein]-arginine N-methyltransferase activity // [myelin basic protein]-arginine N-methyltransferase activity // protein-arginine omega-N monomethyltransferase activity // protein-arginine omega-N asymmetric methyltransferase activity // protein-arginine omega-N symmetric m…	not recorded // not recorded // inferred from electronic annotation // not recorded // not recorded // not recorded // not recorded // inferred from sequence or structural similarity // not recorded // not recorded // inferred from sequence or structural similarity // no biological data available // inferred from electronic annotation // --- // inferred from electronic annotation // inferred from…	---	---	---	---	---	main	7.82096	8.31667	7.6015	9.02165	8.55057	8.47436
TC1900000470.rn.1	0.0229496	0.465	193.52	145.87	1.33	up	Hsf4	NM_001106177	Rattus norvegicus heat shock transcription factor 4 (Hsf4), mRNA.	RefSeq	coding	19q11	chr19	+	37225720	37231912	GO:0000122 // GO:0000122 // GO:0001654 // GO:0006357 // GO:0007601 // GO:0008284 // GO:0008284 // GO:0033169 // GO:0033169 // GO:0043010 // GO:0043010 // GO:0045597 // GO:0045597 // GO:0045892 // GO:0045944 // GO:0045944 // GO:0048468 // GO:0048468 // GO:0051260 // GO:0070207 // GO:0070207 // GO:0006355	negative regulation of transcription from RNA polymerase II promoter // negative regulation of transcription from RNA polymerase II promoter // eye development // regulation of transcription from RNA polymerase II promoter // visual perception // positive regulation of cell proliferation // positive regulation of cell proliferation // histone H3-K9 demethylation // histone H3-K9 demethylation // …	inferred from electronic annotation // not recorded // not recorded // inferred from electronic annotation // not recorded // inferred from electronic annotation // not recorded // inferred from electronic annotation // not recorded // inferred from electronic annotation // not recorded // inferred from electronic annotation // not recorded // inferred from mutant phenotype // inferred from elect…	GO:0005634 // GO:0005654 // GO:0005654 // GO:0005634	nucleus // nucleoplasm // nucleoplasm // nucleus	inferred from direct assay // inferred from electronic annotation // not recorded // inferred from electronic annotation	GO:0000977 // GO:0001227 // GO:0001228 // GO:0003700 // GO:0019903 // GO:0019903 // GO:0043565 // GO:0043565 // GO:0003677 // GO:0043565	RNA polymerase II regulatory region sequence-specific DNA binding // transcriptional repressor activity, RNA polymerase II transcription regulatory region sequence-specific binding // transcriptional activator activity, RNA polymerase II transcription regulatory region sequence-specific binding // transcription factor activity, sequence-specific DNA binding // protein phosphatase binding // prote…	not recorded // not recorded // not recorded // inferred from electronic annotation // inferred from electronic annotation // not recorded // inferred from direct assay // not recorded // inferred from electronic annotation // inferred from electronic annotation	---	---	---	---	---	main	7.1123	7.39378	6.94252	7.80672	7.37389	7.69834
TC1900000432.rn.1	0.0307524	0.496	188.68	143.85	1.31	up		ENSRNOT00000048673	ensembl:novel chromosome:Rnor_5.0:19:44022498:44022965:1 gene:ENSRNOG00000033487 gene_biotype:protein_coding transcript_biotype:protein_coding	ENSEMBL	coding	---	chr19	+	33130280	33130770	---	---	---	---	---	---	---	---	---	---	---	---	---	---	main	7.07061	7.12853	7.21035	7.42028	7.89248	7.46671
TC1900000297.rn.1	0.004423	0.32	392.02	315.85	1.24	up	Ndufb7	NM_001108442	Rattus norvegicus NADH dehydrogenase (ubiquinone) 1 beta subcomplex, 7 (Ndufb7), mRNA.	RefSeq	coding	19q11	chr19	+	24700924	24705804	GO:0055114 // GO:0008150	oxidation-reduction process // biological_process	inferred from electronic annotation // no biological data available	GO:0005739 // GO:0005743 // GO:0005747 // GO:0005747 // GO:0005758 // GO:0005758 // GO:0005575 // GO:0005739 // GO:0005743	mitochondrion // mitochondrial inner membrane // mitochondrial respiratory chain complex I // mitochondrial respiratory chain complex I // mitochondrial intermembrane space // mitochondrial intermembrane space // cellular_component // mitochondrion // mitochondrial inner membrane	not recorded // not recorded // inferred from electronic annotation // not recorded // inferred from electronic annotation // not recorded // no biological data available // inferred from electronic annotation // inferred from electronic annotation	GO:0008137 // GO:0003674 // GO:0003954	NADH dehydrogenase (ubiquinone) activity // molecular_function // NADH dehydrogenase activity	inferred from electronic annotation // no biological data available // inferred from electronic annotation	---	---	---	---	---	main	8.2563	8.30429	8.26681	8.7452	8.5908	8.59176
TC1900000241.rn.1	0.005047	0.329	731.7	583.77	1.25	up	N4bp1	ENSRNOT00000020305	ensembl:known chromosome:Rnor_5.0:19:32256303:32274348:1 gene:ENSRNOG00000015121 gene_biotype:protein_coding transcript_biotype:protein_coding	ENSEMBL	coding	---	chr19	+	21218128	21268539	---	---	---	---	---	---	---	---	---	---	---	---	---	---	main	9.15742	9.16523	9.1571	9.67769	9.38236	9.57246
TC1900000196.rn.1	0.0135788	0.425	3210.24	2291.83	1.4	up		ENSRNOT00000050750	ensembl:novel chromosome:Rnor_5.0:19:29023891:29025039:1 gene:ENSRNOG00000030864 gene_biotype:protein_coding transcript_biotype:protein_coding	ENSEMBL	coding	---	chr19	+	17967930	17969604	---	---	---	---	---	---	---	---	---	---	---	---	---	---	main	11.268	11.3442	10.7703	11.6278	11.6603	11.7459
TC1900000101.rn.1	0.0003079	0.206	466.65	812	0.57	down	Pllp	NM_022533	Rattus norvegicus plasmolipin (Pllp), mRNA.	RefSeq	coding	19p12	chr19	+	10731855	10752643	GO:0006811 // GO:0009611 // GO:0042552 // GO:0006810 // GO:0006811	ion transport // response to wounding // myelination // transport // ion transport	inferred from direct assay // inferred from expression pattern // inferred from expression pattern // inferred from electronic annotation // inferred from electronic annotation	GO:0016021 // GO:0043218 // GO:0045121 // GO:0070062 // GO:0070062 // GO:0016020	integral component of membrane // compact myelin // membrane raft // extracellular exosome // extracellular exosome // membrane	inferred from electronic annotation // inferred from direct assay // inferred from direct assay // inferred from electronic annotation // not recorded // inferred from electronic annotation	---	---	---	---	---	---	---	---	main	9.83792	9.53361	9.53698	8.75365	9.04557	8.88808
TC1900000076.rn.1	0.0217812	0.462	515.68	393.23	1.31	up	Slc38a7	NM_001003705	Rattus norvegicus solute carrier family 38, member 7 (Slc38a7), mRNA.	RefSeq	coding	19p13	chr19	+	9622596	9638221	GO:0003333 // GO:0006814 // GO:0006814 // GO:0006867 // GO:0006868 // GO:0015803 // GO:0015808 // GO:0015810 // GO:0015813 // GO:0015817 // GO:0015821 // GO:0015825 // GO:0089709 // GO:0089711 // GO:0089712 // GO:0003333 // GO:0006810 // GO:0006811 // GO:0006814 // GO:0006865 // GO:0006867 // GO:0006867 // GO:0006868 // GO:0006868 // GO:0015804 // GO:0015807 // GO:0015808 // GO:0015808 // GO:0015…	amino acid transmembrane transport // sodium ion transport // sodium ion transport // asparagine transport // glutamine transport // branched-chain amino acid transport // L-alanine transport // aspartate transport // L-glutamate transport // histidine transport // methionine transport // L-serine transport // L-histidine transmembrane transport // L-glutamate transmembrane transport // L-asparta…	not recorded // not recorded // inferred from sequence or structural similarity // not recorded // not recorded // inferred from electronic annotation // not recorded // not recorded // not recorded // not recorded // not recorded // not recorded // inferred from electronic annotation // inferred from electronic annotation // inferred from electronic annotation // --- // inferred from electronic …	GO:0016021 // GO:0030424 // GO:0030424 // GO:0043025 // GO:0043025 // GO:0016020 // GO:0030424 // GO:0043025	integral component of membrane // axon // axon // neuronal cell body // neuronal cell body // membrane // axon // neuronal cell body	inferred from electronic annotation // not recorded // inferred from sequence or structural similarity // not recorded // inferred from sequence or structural similarity // inferred from electronic annotation // inferred from electronic annotation // inferred from electronic annotation	GO:0005290 // GO:0005313 // GO:0015179 // GO:0015179 // GO:0015180 // GO:0015182 // GO:0015183 // GO:0015186 // GO:0015186 // GO:0015190 // GO:0015191 // GO:0015194 // GO:0005290 // GO:0005290 // GO:0005313 // GO:0005313 // GO:0015179 // GO:0015180 // GO:0015180 // GO:0015182 // GO:0015182 // GO:0015183 // GO:0015183 // GO:0015186 // GO:0015186 // GO:0015190 // GO:0015190 // GO:0015191 // GO:0015…	L-histidine transmembrane transporter activity // L-glutamate transmembrane transporter activity // L-amino acid transmembrane transporter activity // L-amino acid transmembrane transporter activity // L-alanine transmembrane transporter activity // L-asparagine transmembrane transporter activity // L-aspartate transmembrane transporter activity // L-glutamine transmembrane transporter activity /…	not recorded // not recorded // not recorded // inferred from sequence or structural similarity // not recorded // not recorded // not recorded // not recorded // inferred from sequence or structural similarity // not recorded // not recorded // not recorded // --- // inferred from electronic annotation // --- // inferred from electronic annotation // inferred from electronic annotation // --- //…	---	---	---	---	---	main	8.64864	8.77609	8.34536	9.16892	8.76928	9.17666
TC1900000024.rn.1	0.0026654	0.301	47.75	35.9	1.33	up	Cmtm2a	NM_001013142	Rattus norvegicus CKLF-like MARVEL transmembrane domain containing 2A (Cmtm2a), mRNA.	RefSeq	coding	19p14	chr19	+	880024	887268	GO:0045892 // GO:0045892 // GO:2000224 // GO:2000224	negative regulation of transcription, DNA-templated // negative regulation of transcription, DNA-templated // regulation of testosterone biosynthetic process // regulation of testosterone biosynthetic process	inferred from electronic annotation // not recorded // inferred from electronic annotation // not recorded	GO:0005634 // GO:0005634 // GO:0005654 // GO:0005737 // GO:0005737 // GO:0016021 // GO:0016020	nucleus // nucleus // nucleoplasm // cytoplasm // cytoplasm // integral component of membrane // membrane	inferred from electronic annotation // not recorded // not recorded // inferred from electronic annotation // not recorded // inferred from electronic annotation // inferred from electronic annotation	GO:0003714 // GO:0003714	transcription corepressor activity // transcription corepressor activity	inferred from electronic annotation // not recorded	---	---	---	---	---	main	5.25459	5.19116	5.03974	5.46822	5.66843	5.65742
TC1800001827.rn.1	0.0131505	0.425	81.38	130.6	0.62	down	Cndp1	NM_001007687	Rattus norvegicus carnosine dipeptidase 1 (metallopeptidase M20 family) (Cndp1), mRNA.	RefSeq	coding	18q12.3	chr18	-	81466717	81498915	GO:0006508 // GO:0008152	proteolysis // metabolic process	inferred from electronic annotation // inferred from electronic annotation	---	---	---	GO:0004180 // GO:0008237 // GO:0016805 // GO:0034701 // GO:0046872 // GO:0008233 // GO:0016787	carboxypeptidase activity // metallopeptidase activity // dipeptidase activity // tripeptidase activity // metal ion binding // peptidase activity // hydrolase activity	inferred from electronic annotation // inferred from electronic annotation // inferred from electronic annotation // inferred from electronic annotation // inferred from electronic annotation // inferred from electronic annotation // inferred from electronic annotation	---	---	---	---	---	main	7.12826	6.85273	6.99369	5.94934	6.81446	6.35074
TC1800001782.rn.1	0.0053106	0.332	1926.41	1470.91	1.31	up	Atp9b	NM_001106130	Rattus norvegicus ATPase, class II, type 9B (Atp9b), mRNA.	RefSeq	coding	18q12.3	chr18	-	77343551	77535601	GO:0006890 // GO:0006897 // GO:0045332 // GO:0045332 // GO:0072600 // GO:0006890 // GO:0006897 // GO:0008152 // GO:0015914 // GO:0045332	retrograde vesicle-mediated transport, Golgi to ER // endocytosis // phospholipid translocation // phospholipid translocation // establishment of protein localization to Golgi // retrograde vesicle-mediated transport, Golgi to ER // endocytosis // metabolic process // phospholipid transport // phospholipid translocation	not recorded // not recorded // not recorded // inferred from electronic annotation // not recorded // --- // --- // inferred from electronic annotation // inferred from electronic annotation // ---	GO:0005768 // GO:0005802 // GO:0005802 // GO:0005886 // GO:0016021 // GO:0048471 // GO:0005768 // GO:0005794 // GO:0005802 // GO:0005886 // GO:0016020	endosome // trans-Golgi network // trans-Golgi network // plasma membrane // integral component of membrane // perinuclear region of cytoplasm // endosome // Golgi apparatus // trans-Golgi network // plasma membrane // membrane	not recorded // not recorded // inferred from electronic annotation // not recorded // inferred from electronic annotation // not recorded // --- // inferred from electronic annotation // --- // --- // inferred from electronic annotation	GO:0000287 // GO:0004012 // GO:0004012 // GO:0005524 // GO:0000166 // GO:0004012 // GO:0016787 // GO:0046872	magnesium ion binding // phospholipid-translocating ATPase activity // phospholipid-translocating ATPase activity // ATP binding // nucleotide binding // phospholipid-translocating ATPase activity // hydrolase activity // metal ion binding	inferred from electronic annotation // not recorded // inferred from electronic annotation // inferred from electronic annotation // inferred from electronic annotation // --- // inferred from electronic annotation // inferred from electronic annotation	---	---	---	---	---	main	10.5759	10.5809	10.3207	11.043	10.7493	11.023
TC1800001757.rn.1	0.030945	0.496	31.88	40.08	0.8	down	Slc14a1	NM_019346	Rattus norvegicus solute carrier family 14 (urea transporter), member 1 (Slc14a1), mRNA.	RefSeq	coding	18q12.3	chr18	-	74461064	74504450	GO:0006833 // GO:0006833 // GO:0015840 // GO:0015840 // GO:0071918 // GO:0071918 // GO:0006810 // GO:0071918 // GO:0071918	water transport // water transport // urea transport // urea transport // urea transmembrane transport // urea transmembrane transport // transport // urea transmembrane transport // urea transmembrane transport	inferred from electronic annotation // not recorded // inferred from direct assay // not recorded // not recorded // inferred from sequence or structural similarity // inferred from electronic annotation // --- // inferred from electronic annotation	GO:0005730 // GO:0005886 // GO:0005887 // GO:0005887 // GO:0016323 // GO:0043231 // GO:0005886 // GO:0005887 // GO:0016020 // GO:0016021	nucleolus // plasma membrane // integral component of plasma membrane // integral component of plasma membrane // basolateral plasma membrane // intracellular membrane-bounded organelle // plasma membrane // integral component of plasma membrane // membrane // integral component of membrane	not recorded // not recorded // not recorded // inferred from sequence or structural similarity // inferred from electronic annotation // not recorded // inferred from electronic annotation // --- // inferred from electronic annotation // inferred from electronic annotation	GO:0005372 // GO:0005372 // GO:0015204 // GO:0015204 // GO:0015265 // GO:0015265 // GO:0015204 // GO:0015265	water transmembrane transporter activity // water transmembrane transporter activity // urea transmembrane transporter activity // urea transmembrane transporter activity // urea channel activity // urea channel activity // urea transmembrane transporter activity // urea channel activity	inferred from electronic annotation // not recorded // inferred from direct assay // not recorded // not recorded // inferred from sequence or structural similarity // inferred from electronic annotation // ---	---	---	---	---	---	main	5.54853	5.28965	5.11306	4.98703	5.15062	4.85551
TC1800001689.rn.1	0.0282767	0.483	126.55	88.21	1.43	up	Mapk4	NM_019319	Rattus norvegicus mitogen-activated protein kinase 4 (Mapk4), mRNA.	RefSeq	coding	18q12.2	chr18	-	69894692	69943650	GO:0000165 // GO:0006468 // GO:0007049 // GO:0016310	MAPK cascade // protein phosphorylation // cell cycle // phosphorylation	inferred from electronic annotation // inferred from electronic annotation // inferred from electronic annotation // inferred from electronic annotation	GO:0005634 // GO:0005634 // GO:0005634 // GO:0005737 // GO:0005737 // GO:0005737	nucleus // nucleus // nucleus // cytoplasm // cytoplasm // cytoplasm	inferred from electronic annotation // not recorded // inferred from sequence or structural similarity // inferred from electronic annotation // not recorded // inferred from sequence or structural similarity	GO:0004707 // GO:0005524 // GO:0019901 // GO:0019901 // GO:0019901 // GO:0042803 // GO:0042803 // GO:0042803 // GO:0046982 // GO:0046982 // GO:0000166 // GO:0004672 // GO:0004674 // GO:0016301 // GO:0016740	MAP kinase activity // ATP binding // protein kinase binding // protein kinase binding // protein kinase binding // protein homodimerization activity // protein homodimerization activity // protein homodimerization activity // protein heterodimerization activity // protein heterodimerization activity // nucleotide binding // protein kinase activity // protein serine/threonine kinase activity // k…	inferred from electronic annotation // inferred from electronic annotation // inferred from electronic annotation // not recorded // inferred from sequence or structural similarity // inferred from electronic annotation // not recorded // inferred from sequence or structural similarity // inferred from electronic annotation // not recorded // inferred from electronic annotation // inferred from e…	GenMAPP	Integrin-mediated_cell_adhesion_KEGG	---	---	---	main	6.54826	6.74312	5.99742	7.09575	6.79508	7.17954
TC1800001687.rn.1	0.0077711	0.372	610.22	792.69	0.77	down	Me2	NM_001107376	Rattus norvegicus malic enzyme 2, NAD(+)-dependent, mitochondrial (Me2), mRNA.	RefSeq	coding	18q12.2	chr18	-	69738686	69784484	GO:0006108 // GO:0055114 // GO:1902031	malate metabolic process // oxidation-reduction process // regulation of NADP metabolic process	inferred from electronic annotation // inferred from electronic annotation // not recorded	GO:0005739 // GO:0043231	mitochondrion // intracellular membrane-bounded organelle	not recorded // not recorded	GO:0004470 // GO:0004471 // GO:0046872 // GO:0051287 // GO:0004470 // GO:0016491	malic enzyme activity // malate dehydrogenase (decarboxylating) (NAD+) activity // metal ion binding // NAD binding // malic enzyme activity // oxidoreductase activity	not recorded // inferred from electronic annotation // inferred from electronic annotation // inferred from electronic annotation // inferred from electronic annotation // inferred from electronic annotation	---	---	---	---	---	main	9.78362	9.56401	9.46047	9.22171	9.36732	9.26191
TC1800001675.rn.1	0.0180095	0.447	70.69	86.04	0.82	down	LOC361346	NM_001017462	Rattus norvegicus similar to chromosome 18 open reading frame 54 (LOC361346), mRNA.	RefSeq	coding	18q12.1	chr18	-	68957000	68984037	---	---	---	GO:0005576	extracellular region	inferred from electronic annotation	---	---	---	---	---	---	---	---	main	6.39913	6.29833	6.4898	6.13168	6.08062	6.31273
TC1800001548.rn.1	0.0259449	0.479	11.69	15.92	0.73	down	Spink7	NM_001002816	Rattus norvegicus serine peptidase inhibitor, Kazal type 7 (Spink7), mRNA.	RefSeq	coding	18q12.1	chr18	-	57916658	57920130	GO:0010951	negative regulation of endopeptidase activity	inferred from electronic annotation	GO:0005576	extracellular region	inferred from electronic annotation	GO:0004867	serine-type endopeptidase inhibitor activity	inferred from electronic annotation	---	---	---	---	---	main	4.101	3.73163	4.19646	3.60983	3.22648	3.6906
TC1800001532.rn.1	0.0178903	0.447	71.7	58.15	1.23	up	Afap1l1	NM_001106142	Rattus norvegicus actin filament associated protein 1-like 1 (Afap1l1), mRNA.	RefSeq	coding	18q12.1	chr18	-	57052660	57114558	---	---	---	GO:0002102 // GO:0005634 // GO:0005634 // GO:0005737 // GO:0005737 // GO:0005886 // GO:0005886 // GO:0030054 // GO:0071437 // GO:0042995	podosome // nucleus // nucleus // cytoplasm // cytoplasm // plasma membrane // plasma membrane // cell junction // invadopodium // cell projection	inferred from electronic annotation // inferred from electronic annotation // not recorded // inferred from electronic annotation // not recorded // inferred from electronic annotation // not recorded // inferred from electronic annotation // inferred from electronic annotation // inferred from electronic annotation	---	---	---	---	---	---	---	---	main	5.82503	5.9622	5.71492	6.1195	6.11259	6.35535
TC1800001493.rn.1	0.0093723	0.395	27.03	33.31	0.81	down	Smim3	NM_173126	Rattus norvegicus small integral membrane protein 3 (Smim3), mRNA.	RefSeq	coding	18q12.1	chr18	-	55744809	55772340	GO:0007399	nervous system development	non-traceable author statement	GO:0016021 // GO:0016020	integral component of membrane // membrane	inferred from electronic annotation // inferred from electronic annotation	---	---	---	---	---	---	---	---	main	5.09873	4.91247	5.12964	4.82393	4.74987	4.70383
TC1800001428.rn.1	0.0342731	0.502	29.75	35.87	0.83	down	Lox	NM_017061	Rattus norvegicus lysyl oxidase (Lox), mRNA.	RefSeq	coding	18q11	chr18	-	47500315	47577819	GO:0001568 // GO:0001568 // GO:0007507 // GO:0009725 // GO:0030199 // GO:0030199 // GO:0030199 // GO:0030324 // GO:0030324 // GO:0035904 // GO:0042060 // GO:0042060 // GO:0042493 // GO:0048251 // GO:0048251 // GO:0048545 // GO:0055114 // GO:0030199 // GO:0048251	blood vessel development // blood vessel development // heart development // response to hormone // collagen fibril organization // collagen fibril organization // collagen fibril organization // lung development // lung development // aorta development // wound healing // wound healing // response to drug // elastic fiber assembly // elastic fiber assembly // response to steroid hormone // oxida…	inferred from electronic annotation // not recorded // not recorded // inferred from direct assay // inferred from direct assay // inferred from mutant phenotype // not recorded // inferred from electronic annotation // not recorded // not recorded // inferred from expression pattern // inferred from mutant phenotype // inferred from expression pattern // inferred from mutant phenotype // not rec…	GO:0005578 // GO:0005578 // GO:0005581 // GO:0005581 // GO:0005615 // GO:0005634 // GO:0005576	proteinaceous extracellular matrix // proteinaceous extracellular matrix // collagen trimer // collagen trimer // extracellular space // nucleus // extracellular region	inferred from direct assay // not recorded // inferred from electronic annotation // not recorded // inferred from electronic annotation // inferred from direct assay // inferred from electronic annotation	GO:0004720 // GO:0004720 // GO:0004720 // GO:0005507 // GO:0004720 // GO:0005507 // GO:0016491 // GO:0016641 // GO:0046872	protein-lysine 6-oxidase activity // protein-lysine 6-oxidase activity // protein-lysine 6-oxidase activity // copper ion binding // protein-lysine 6-oxidase activity // copper ion binding // oxidoreductase activity // oxidoreductase activity, acting on the CH-NH2 group of donors, oxygen as acceptor // metal ion binding	inferred from direct assay // inferred from mutant phenotype // not recorded // inferred from mutant phenotype // inferred from electronic annotation // inferred from electronic annotation // inferred from electronic annotation // inferred from electronic annotation // inferred from electronic annotation	---	---	---	---	---	main	5.18015	4.96954	5.31319	4.92739	4.82955	4.94248
TC1800001394.rn.1	0.0357954	0.507	342.46	275.1	1.24	up	Atg12	NM_001038495	Rattus norvegicus autophagy related 12 (Atg12), mRNA.	RefSeq	coding	18q11	chr18	-	40721799	40732126	GO:0000045 // GO:0000422 // GO:0006501 // GO:0006914 // GO:0006995 // GO:0044804 // GO:0045087 // GO:0000045 // GO:0000045 // GO:0000422 // GO:0002376 // GO:0006501 // GO:0006914 // GO:0006995 // GO:0044804	autophagosome assembly // mitophagy // C-terminal protein lipidation // autophagy // cellular response to nitrogen starvation // nucleophagy // innate immune response // autophagosome assembly // autophagosome assembly // mitophagy // immune system process // C-terminal protein lipidation // autophagy // cellular response to nitrogen starvation // nucleophagy	not recorded // not recorded // not recorded // inferred from mutant phenotype // not recorded // not recorded // inferred from electronic annotation // --- // inferred from electronic annotation // --- // inferred from electronic annotation // --- // inferred from electronic annotation // --- // ---	GO:0016020 // GO:0016020 // GO:0034045 // GO:0034274 // GO:0043234 // GO:0005737 // GO:0016020 // GO:0034045 // GO:0034045 // GO:0034274	membrane // membrane // pre-autophagosomal structure membrane // Atg12-Atg5-Atg16 complex // protein complex // cytoplasm // membrane // pre-autophagosomal structure membrane // pre-autophagosomal structure membrane // Atg12-Atg5-Atg16 complex	inferred from direct assay // not recorded // not recorded // not recorded // inferred from direct assay // inferred from electronic annotation // inferred from electronic annotation // --- // inferred from electronic annotation // ---	GO:0005515 // GO:0019776 // GO:0019776	protein binding // Atg8 ligase activity // Atg8 ligase activity	inferred from physical interaction // not recorded // ---	---	---	---	---	---	main	7.9573	7.97402	8.29402	8.41668	8.53497	8.39409
TC1800001392.rn.1	0.0261949	0.479	3258.67	4150.68	0.79	down	Tmed7	NM_001105758	Rattus norvegicus transmembrane emp24 protein transport domain containing 7 (Tmed7), mRNA.	RefSeq	coding	18q11	chr18	-	40579153	40586260	GO:0015031 // GO:0006810	protein transport // transport	inferred from electronic annotation // inferred from electronic annotation	GO:0005783 // GO:0005783 // GO:0005789 // GO:0005793 // GO:0005793 // GO:0005794 // GO:0005794 // GO:0012507 // GO:0016021 // GO:0030663 // GO:0033116 // GO:0070062 // GO:0070062 // GO:0005783 // GO:0005793 // GO:0005794 // GO:0016020 // GO:0031410	endoplasmic reticulum // endoplasmic reticulum // endoplasmic reticulum membrane // endoplasmic reticulum-Golgi intermediate compartment // endoplasmic reticulum-Golgi intermediate compartment // Golgi apparatus // Golgi apparatus // ER to Golgi transport vesicle membrane // integral component of membrane // COPI-coated vesicle membrane // endoplasmic reticulum-Golgi intermediate compartment memb…	not recorded // inferred from sequence or structural similarity // inferred from electronic annotation // not recorded // inferred from sequence or structural similarity // not recorded // inferred from sequence or structural similarity // inferred from electronic annotation // inferred from electronic annotation // inferred from electronic annotation // inferred from electronic annotation // inf…	---	---	---	---	---	---	---	---	main	12.0982	11.7728	12.1207	11.6827	11.8211	11.603
TC1800001379.rn.1	0.0006852	0.259	2627.29	3656.46	0.72	down	Trim36	NM_001106147	Rattus norvegicus tripartite motif-containing 36 (Trim36), mRNA.	RefSeq	coding	18q11	chr18	-	40081028	40134568	GO:0007340 // GO:0007340 // GO:0016567 // GO:0051726	acrosome reaction // acrosome reaction // protein ubiquitination // regulation of cell cycle	inferred from electronic annotation // not recorded // inferred from electronic annotation // inferred from electronic annotation	GO:0001669 // GO:0001669 // GO:0005622 // GO:0070062 // GO:0070062	acrosomal vesicle // acrosomal vesicle // intracellular // extracellular exosome // extracellular exosome	inferred from electronic annotation // not recorded // inferred from electronic annotation // inferred from electronic annotation // not recorded	GO:0004842 // GO:0008270 // GO:0046872	ubiquitin-protein transferase activity // zinc ion binding // metal ion binding	inferred from electronic annotation // inferred from electronic annotation // inferred from electronic annotation	---	---	---	---	---	main	11.8057	11.9224	11.661	11.3956	11.3291	11.4453
TC1800001344.rn.1	0.0319251	0.499	19.17	15.64	1.23	up		ENSRNOT00000060225	ensembl:novel chromosome:Rnor_5.0:18:36164747:36165559:-1 gene:ENSRNOG00000039310 gene_biotype:protein_coding transcript_biotype:protein_coding	ENSEMBL	coding	---	chr18	-	36497460	36498272	---	---	---	---	---	---	---	---	---	---	---	---	---	---	main	4.16902	3.82336	3.98339	4.36485	4.26252	4.09963
TC1800001341.rn.1	0.0017197	0.29	776.21	229.27	3.39	up	Grxcr2	NM_001191078	Rattus norvegicus glutaredoxin, cysteine rich 2 (Grxcr2), mRNA.	RefSeq	coding	18p11	chr18	-	36308925	36322320	GO:0007605 // GO:0007605	sensory perception of sound // sensory perception of sound	inferred from electronic annotation // not recorded	GO:0005902 // GO:0005902	microvillus // microvillus	inferred from electronic annotation // not recorded	GO:0031072 // GO:0051082	heat shock protein binding // unfolded protein binding	inferred from electronic annotation // inferred from electronic annotation	---	---	---	---	---	main	7.95363	8.06028	7.42247	9.04016	10.4274	9.41149
TC1800001272.rn.1	0.0157668	0.437	41.09	31.14	1.32	up	Cd14	NM_021744	Rattus norvegicus CD14 molecule (Cd14), mRNA.	RefSeq	coding	18p11	chr18	-	29530042	29562249	GO:0002237 // GO:0006898 // GO:0006898 // GO:0006954 // GO:0009408 // GO:0009617 // GO:0009617 // GO:0031663 // GO:0031663 // GO:0032026 // GO:0032481 // GO:0032481 // GO:0032496 // GO:0032729 // GO:0032729 // GO:0032760 // GO:0032760 // GO:0034142 // GO:0034142 // GO:0034612 // GO:0045087 // GO:0045471 // GO:0045807 // GO:0045807 // GO:0050715 // GO:0051602 // GO:0071222 // GO:0071222 // GO:0071…	response to molecule of bacterial origin // receptor-mediated endocytosis // receptor-mediated endocytosis // inflammatory response // response to heat // response to bacterium // response to bacterium // lipopolysaccharide-mediated signaling pathway // lipopolysaccharide-mediated signaling pathway // response to magnesium ion // positive regulation of type I interferon production // positive reg…	not recorded // inferred from electronic annotation // not recorded // inferred from direct assay // inferred from expression pattern // not recorded // inferred from sequence or structural similarity // not recorded // inferred from sequence or structural similarity // inferred from expression pattern // inferred from electronic annotation // not recorded // inferred from expression pattern // n…	GO:0005615 // GO:0005615 // GO:0005794 // GO:0005886 // GO:0009897 // GO:0009897 // GO:0009986 // GO:0031362 // GO:0031362 // GO:0045121 // GO:0045121 // GO:0046696 // GO:0046696 // GO:0046696 // GO:0070062 // GO:0070062 // GO:0005576 // GO:0005615 // GO:0005794 // GO:0005886 // GO:0009897 // GO:0016020 // GO:0031225 // GO:0031362 // GO:0045121 // GO:0046696	extracellular space // extracellular space // Golgi apparatus // plasma membrane // external side of plasma membrane // external side of plasma membrane // cell surface // anchored component of external side of plasma membrane // anchored component of external side of plasma membrane // membrane raft // membrane raft // lipopolysaccharide receptor complex // lipopolysaccharide receptor complex //…	inferred from direct assay // not recorded // not recorded // inferred from direct assay // not recorded // inferred from sequence or structural similarity // inferred from direct assay // not recorded // inferred from sequence or structural similarity // inferred from electronic annotation // not recorded // not recorded // inferred from sequence or structural similarity // traceable author stat…	GO:0001530 // GO:0001530 // GO:0005515 // GO:0070891 // GO:0070891	lipopolysaccharide binding // lipopolysaccharide binding // protein binding // lipoteichoic acid binding // lipoteichoic acid binding	inferred from electronic annotation // not recorded // inferred from physical interaction // inferred from electronic annotation // not recorded	---	---	---	---	---	main	5.18351	4.69697	4.98498	5.36081	5.28349	5.4836
TC1800001269.rn.1	0.0027354	0.301	49.36	65.52	0.75	down	Hbegf	NM_012945	Rattus norvegicus heparin-binding EGF-like growth factor (Hbegf), mRNA.	RefSeq	coding	18p11	chr18	-	29330302	29350229	GO:0007173 // GO:0007173 // GO:0007173 // GO:0007399 // GO:0008016 // GO:0008016 // GO:0008284 // GO:0016477 // GO:0030307 // GO:0030335 // GO:0035313 // GO:0035313 // GO:0048661 // GO:0048661 // GO:0051545 // GO:0051549 // GO:0051549 // GO:0051897 // GO:0051897 // GO:0060326 // GO:0060326 // GO:0090303 // GO:0090303 // GO:0007173 // GO:0008284 // GO:0016477 // GO:0030335	epidermal growth factor receptor signaling pathway // epidermal growth factor receptor signaling pathway // epidermal growth factor receptor signaling pathway // nervous system development // regulation of heart contraction // regulation of heart contraction // positive regulation of cell proliferation // cell migration // positive regulation of cell growth // positive regulation of cell migratio…	inferred from mutant phenotype // not recorded // traceable author statement // traceable author statement // inferred from electronic annotation // not recorded // not recorded // not recorded // inferred from direct assay // not recorded // inferred from electronic annotation // not recorded // inferred from electronic annotation // not recorded // inferred from direct assay // inferred from el…	GO:0005615 // GO:0005887 // GO:0009986 // GO:0009986 // GO:0005576 // GO:0005615 // GO:0005615 // GO:0005886 // GO:0005887 // GO:0005887 // GO:0016020 // GO:0016021	extracellular space // integral component of plasma membrane // cell surface // cell surface // extracellular region // extracellular space // extracellular space // plasma membrane // integral component of plasma membrane // integral component of plasma membrane // membrane // integral component of membrane	not recorded // not recorded // inferred from electronic annotation // not recorded // inferred from electronic annotation // --- // inferred from electronic annotation // inferred from electronic annotation // --- // inferred from electronic annotation // inferred from electronic annotation // inferred from electronic annotation	GO:0005154 // GO:0005154 // GO:0008083 // GO:0008083 // GO:0008201 // GO:0005154 // GO:0008083 // GO:0008201 // GO:0008201	epidermal growth factor receptor binding // epidermal growth factor receptor binding // growth factor activity // growth factor activity // heparin binding // epidermal growth factor receptor binding // growth factor activity // heparin binding // heparin binding	inferred from mutant phenotype // not recorded // inferred from mutant phenotype // not recorded // not recorded // inferred from electronic annotation // inferred from electronic annotation // --- // inferred from electronic annotation	---	---	---	---	---	main	6.05958	5.99436	5.95701	5.45772	5.6993	5.77662
TC1800001227.rn.1	0.0147025	0.43	810.96	661.93	1.23	up	Cdc23	NM_001100659	Rattus norvegicus cell division cycle 23 (Cdc23), mRNA.	RefSeq	coding	18p12	chr18	-	27430925	27454785	GO:0007067 // GO:0007080 // GO:0007080 // GO:0030071 // GO:0030071 // GO:0051301 // GO:0070979 // GO:0070979	mitotic nuclear division // mitotic metaphase plate congression // mitotic metaphase plate congression // regulation of mitotic metaphase/anaphase transition // regulation of mitotic metaphase/anaphase transition // cell division // protein K11-linked ubiquitination // protein K11-linked ubiquitination	not recorded // inferred from electronic annotation // not recorded // inferred from electronic annotation // not recorded // inferred from electronic annotation // inferred from electronic annotation // not recorded	GO:0005622 // GO:0005680 // GO:0005680	intracellular // anaphase-promoting complex // anaphase-promoting complex	not recorded // inferred from electronic annotation // not recorded	---	---	---	---	---	---	---	---	main	9.49396	9.29214	9.2417	9.58898	9.71208	9.77898
TC1800001175.rn.1	0.0002087	0.206	4093.92	2730.86	1.5	up	LOC686074	ENSRNOT00000051911	ensembl:novel chromosome:Rnor_5.0:18:24030087:24030458:-1 gene:ENSRNOG00000030364 gene_biotype:protein_coding transcript_biotype:protein_coding	ENSEMBL	coding	---	chr18	-	24312539	24312984	---	---	---	---	---	---	---	---	---	---	---	---	---	---	main	11.3617	11.325	11.4541	11.9678	12.1321	11.989
TC1800001092.rn.1	0.016317	0.438	80.57	53.02	1.52	up	Klhl14	NM_001108885	Rattus norvegicus kelch-like family member 14 (Klhl14), mRNA.	RefSeq	coding	18p12	chr18	-	12526627	12641021	GO:0016567 // GO:0016567	protein ubiquitination // protein ubiquitination	not recorded // ---	GO:0005783 // GO:0031463 // GO:0043005 // GO:0043025 // GO:0005783 // GO:0005783 // GO:0031463 // GO:0043005 // GO:0043005 // GO:0043025 // GO:0043025	endoplasmic reticulum // Cul3-RING ubiquitin ligase complex // neuron projection // neuronal cell body // endoplasmic reticulum // endoplasmic reticulum // Cul3-RING ubiquitin ligase complex // neuron projection // neuron projection // neuronal cell body // neuronal cell body	not recorded // not recorded // not recorded // not recorded // --- // inferred from electronic annotation // --- // --- // inferred from electronic annotation // --- // inferred from electronic annotation	GO:0004842 // GO:0004842	ubiquitin-protein transferase activity // ubiquitin-protein transferase activity	not recorded // ---	---	---	---	---	---	main	5.84856	5.47014	5.80556	6.75962	6.01602	6.32135
TC1800001052.rn.1	0.0377134	0.513	496.24	395.26	1.26	up	Zfp521	NM_001107403	Rattus norvegicus zinc finger protein 521 (Zfp521), mRNA.	RefSeq	coding	18p13	chr18	-	5032029	5314511	GO:0048663	neuron fate commitment	not recorded	GO:0005634	nucleus	not recorded	GO:0003676 // GO:0019904 // GO:0046872	nucleic acid binding // protein domain specific binding // metal ion binding	inferred from electronic annotation // not recorded // inferred from electronic annotation	---	---	---	---	---	main	8.45936	8.70452	8.64286	9.13222	8.68656	9.13181
TC1800001040.rn.1	0.0208378	0.459	15487	21441.4	0.72	down	Ankrd29	NM_001190372	Rattus norvegicus ankyrin repeat domain 29 (Ankrd29), mRNA.	RefSeq	coding	---	chr18	-	3673915	3676188	---	---	---	---	---	---	---	---	---	---	---	---	---	---	main	14.1119	14.5856	14.3821	14.1398	14.0385	13.7191
TC1800001017.rn.1	0.0003212	0.206	243.41	444.51	0.55	down	Abhd3	NM_001106162	Rattus norvegicus abhydrolase domain containing 3 (Abhd3), mRNA.	RefSeq	coding	18p13	chr18	-	1892411	1946840	GO:0046470 // GO:0046470 // GO:0008150	phosphatidylcholine metabolic process // phosphatidylcholine metabolic process // biological_process	inferred from electronic annotation // not recorded // no biological data available	GO:0016021 // GO:0005575 // GO:0016020	integral component of membrane // cellular_component // membrane	inferred from electronic annotation // no biological data available // inferred from electronic annotation	GO:0004623 // GO:0004623 // GO:0008970 // GO:0008970 // GO:0003674 // GO:0016787	phospholipase A2 activity // phospholipase A2 activity // phosphatidylcholine 1-acylhydrolase activity // phosphatidylcholine 1-acylhydrolase activity // molecular_function // hydrolase activity	inferred from electronic annotation // not recorded // inferred from electronic annotation // not recorded // no biological data available // inferred from electronic annotation	---	---	---	---	---	main	8.83404	8.56815	8.89342	7.72073	8.03786	8.1075
TC1800000952.rn.1	0.0449779	0.533	55.17	42.87	1.29	up	Zadh2	NM_001106129	Rattus norvegicus zinc binding alcohol dehydrogenase, domain containing 2 (Zadh2), mRNA.	RefSeq	coding	18q12.3	chr18	+	80939856	80949230	GO:0055114	oxidation-reduction process	inferred from electronic annotation	GO:0005739 // GO:0005739 // GO:0005777 // GO:0005777	mitochondrion // mitochondrion // peroxisome // peroxisome	inferred from electronic annotation // not recorded // inferred from electronic annotation // not recorded	GO:0008270 // GO:0016491	zinc ion binding // oxidoreductase activity	inferred from electronic annotation // inferred from electronic annotation	---	---	---	---	---	main	5.37314	5.2578	5.57645	5.98488	5.49667	5.94651
TC1800000934.rn.1	0.0028263	0.301	98.68	142.23	0.69	down	Mbp	NM_001025289	Rattus norvegicus myelin basic protein (Mbp), transcript variant 6, mRNA.	RefSeq	coding	18q	chr18	+	79326642	79437314	GO:0007417 // GO:0007568 // GO:0009636 // GO:0009636 // GO:0021762 // GO:0021762 // GO:0032570 // GO:0034612 // GO:0042552 // GO:0042552 // GO:0046689 // GO:0050771 // GO:0061024 // GO:0061024 // GO:0070542 // GO:0007417 // GO:0042552	central nervous system development // aging // response to toxic substance // response to toxic substance // substantia nigra development // substantia nigra development // response to progesterone // response to tumor necrosis factor // myelination // myelination // response to mercury ion // negative regulation of axonogenesis // membrane organization // membrane organization // response to fat…	not recorded // inferred from expression pattern // inferred from electronic annotation // not recorded // inferred from electronic annotation // not recorded // inferred from direct assay // inferred from expression pattern // inferred from mutant phenotype // not recorded // inferred from expression pattern // inferred from mutant phenotype // inferred from electronic annotation // not recorded…	GO:0005886 // GO:0033269 // GO:0042995 // GO:0043025 // GO:0043209 // GO:0043209 // GO:0043209 // GO:0043218 // GO:0071944 // GO:0016020 // GO:0033269 // GO:0043025 // GO:0043209 // GO:0071944 // GO:0033269 // GO:0042995 // GO:0043025 // GO:0071944	plasma membrane // internode region of axon // cell projection // neuronal cell body // myelin sheath // myelin sheath // myelin sheath // compact myelin // cell periphery // membrane // internode region of axon // neuronal cell body // myelin sheath // cell periphery // internode region of axon // cell projection // neuronal cell body // cell periphery	inferred from electronic annotation // not recorded // not recorded // not recorded // inferred from direct assay // not recorded // traceable author statement // inferred from direct assay // not recorded // inferred from electronic annotation // --- // --- // inferred from electronic annotation // --- // inferred from electronic annotation // inferred from electronic annotation // inferred from…	GO:0002020 // GO:0002020 // GO:0005515 // GO:0019911 // GO:0019911 // GO:0019911	protease binding // protease binding // protein binding // structural constituent of myelin sheath // structural constituent of myelin sheath // structural constituent of myelin sheath	inferred from electronic annotation // not recorded // inferred from physical interaction // inferred from mutant phenotype // traceable author statement // inferred from electronic annotation	GenMAPP	MAPK_Cascade	---	---	---	main	7.12243	7.24495	6.96951	6.52923	6.86659	6.57184
TC1800000774.rn.1	0.0022725	0.301	41.81	53.76	0.78	down	Ccdc68	NM_001077667	Rattus norvegicus coiled-coil domain containing 68 (Ccdc68), mRNA.	RefSeq	coding	18q12.1	chr18	+	65698365	68472323	GO:0035556	intracellular signal transduction	---	GO:0005622	intracellular	---	---	---	---	---	---	---	---	---	main	5.75603	5.67142	5.74036	5.50386	5.3268	5.36632
TC1800000729.rn.1	0.0082723	0.376	252.01	170.93	1.47	up	Cidea	NM_001170467	Rattus norvegicus cell death-inducing DFFA-like effector a (Cidea), mRNA.	RefSeq	coding	18q12.1	chr18	+	63082861	63108450	GO:0001659 // GO:0001659 // GO:0006629 // GO:0006629 // GO:0006915 // GO:0008219 // GO:0010890 // GO:0010890 // GO:0019915 // GO:0019915 // GO:0030512 // GO:0030512 // GO:0032720 // GO:0032720 // GO:0035634 // GO:0042981 // GO:0050710 // GO:0050710 // GO:0050995 // GO:1900118 // GO:1900118 // GO:1902510 // GO:1902510	temperature homeostasis // temperature homeostasis // lipid metabolic process // lipid metabolic process // apoptotic process // cell death // positive regulation of sequestering of triglyceride // positive regulation of sequestering of triglyceride // lipid storage // lipid storage // negative regulation of transforming growth factor beta receptor signaling pathway // negative regulation of tran…	inferred from electronic annotation // not recorded // inferred from electronic annotation // not recorded // inferred from electronic annotation // not recorded // inferred from electronic annotation // not recorded // inferred from electronic annotation // not recorded // inferred from electronic annotation // not recorded // inferred from electronic annotation // not recorded // inferred from …	GO:0005634 // GO:0005634 // GO:0005737 // GO:0005739 // GO:0005740 // GO:0005740 // GO:0005811	nucleus // nucleus // cytoplasm // mitochondrion // mitochondrial envelope // mitochondrial envelope // lipid particle	inferred from electronic annotation // not recorded // not recorded // not recorded // inferred from electronic annotation // not recorded // not recorded	GO:0042803 // GO:0042803	protein homodimerization activity // protein homodimerization activity	inferred from electronic annotation // not recorded	---	---	---	---	---	main	7.27397	7.69895	7.16618	8.20754	7.8175	7.99931
TC1800000650.rn.1	0.007726	0.372	234.31	345.33	0.68	down	Apcdd1	ENSRNOT00000067554	ensembl:known chromosome:Rnor_5.0:18:57494474:57522393:1 gene:ENSRNOG00000043304 gene_biotype:protein_coding transcript_biotype:protein_coding	ENSEMBL	coding	18q12.1	chr18	+	58270398	58300982	GO:0001942 // GO:0001942 // GO:0030178 // GO:0030178 // GO:0043615 // GO:0043615	hair follicle development // hair follicle development // negative regulation of Wnt signaling pathway // negative regulation of Wnt signaling pathway // astrocyte cell migration // astrocyte cell migration	inferred from electronic annotation // not recorded // inferred from electronic annotation // not recorded // inferred from electronic annotation // not recorded	GO:0005887 // GO:0005887	integral component of plasma membrane // integral component of plasma membrane	inferred from electronic annotation // not recorded	GO:0017147 // GO:0017147	Wnt-protein binding // Wnt-protein binding	inferred from electronic annotation // not recorded	---	---	Pfam // Pfam	IPR029405 // IPR029405	APCDD1 domain // APCDD1 domain	main	8.41854	8.1061	8.68278	7.78498	7.91912	7.99699
TC1800000616.rn.1	0.0203536	0.455	491.04	201.81	2.43	up	Cd74	NM_013069	Rattus norvegicus Cd74 molecule, major histocompatibility complex, class II invariant chain (Cd74), mRNA.	RefSeq	coding	18q12.1	chr18	+	56071427	56080855	GO:0000187 // GO:0001516 // GO:0001516 // GO:0001961 // GO:0001961 // GO:0002606 // GO:0002606 // GO:0002792 // GO:0002792 // GO:0002830 // GO:0002830 // GO:0002906 // GO:0002906 // GO:0006461 // GO:0006461 // GO:0006886 // GO:0006886 // GO:0006952 // GO:0006952 // GO:0007165 // GO:0008283 // GO:0008283 // GO:0008283 // GO:0016064 // GO:0016064 // GO:0019882 // GO:0019886 // GO:0019886 // GO:0030…	activation of MAPK activity // prostaglandin biosynthetic process // prostaglandin biosynthetic process // positive regulation of cytokine-mediated signaling pathway // positive regulation of cytokine-mediated signaling pathway // positive regulation of dendritic cell antigen processing and presentation // positive regulation of dendritic cell antigen processing and presentation // negative regul…	inferred from direct assay // not recorded // inferred from sequence or structural similarity // not recorded // inferred from sequence or structural similarity // not recorded // inferred from sequence or structural similarity // inferred from electronic annotation // not recorded // inferred from electronic annotation // not recorded // not recorded // inferred from sequence or structural simil…	GO:0005764 // GO:0005764 // GO:0005770 // GO:0005770 // GO:0005771 // GO:0005771 // GO:0005773 // GO:0005783 // GO:0005783 // GO:0005794 // GO:0005794 // GO:0005886 // GO:0009897 // GO:0009897 // GO:0009986 // GO:0016020 // GO:0016021 // GO:0016021 // GO:0035692 // GO:0035692 // GO:0035693 // GO:0035693 // GO:0042613 // GO:0042613 // GO:0070062 // GO:0070062 // GO:0005773 // GO:0005886 // GO:0009…	lysosome // lysosome // late endosome // late endosome // multivesicular body // multivesicular body // vacuole // endoplasmic reticulum // endoplasmic reticulum // Golgi apparatus // Golgi apparatus // plasma membrane // external side of plasma membrane // external side of plasma membrane // cell surface // membrane // integral component of membrane // integral component of membrane // macrophag…	inferred from electronic annotation // not recorded // inferred from electronic annotation // not recorded // inferred from electronic annotation // not recorded // not recorded // inferred from electronic annotation // not recorded // inferred from electronic annotation // not recorded // not recorded // inferred from electronic annotation // not recorded // not recorded // not recorded // not r…	GO:0001540 // GO:0001540 // GO:0004896 // GO:0004896 // GO:0019955 // GO:0019955 // GO:0023026 // GO:0035718 // GO:0035718 // GO:0042289 // GO:0042658 // GO:0042658 // GO:0044183 // GO:0044183 // GO:0050998 // GO:0050998 // GO:0004896 // GO:0019955 // GO:0023026 // GO:0042289 // GO:0050998	beta-amyloid binding // beta-amyloid binding // cytokine receptor activity // cytokine receptor activity // cytokine binding // cytokine binding // MHC class II protein complex binding // macrophage migration inhibitory factor binding // macrophage migration inhibitory factor binding // MHC class II protein binding // MHC class II protein binding, via antigen binding groove // MHC class II protei…	inferred from electronic annotation // not recorded // not recorded // inferred from sequence or structural similarity // not recorded // inferred from sequence or structural similarity // not recorded // inferred from electronic annotation // not recorded // not recorded // inferred from electronic annotation // not recorded // inferred from electronic annotation // not recorded // not recorded …	---	---	---	---	---	main	7.66367	7.04361	8.17246	8.14305	9.69792	9.07819
TC1800000572.rn.1	0.0034849	0.311	4863.3	6724.74	0.72	down	Slc12a2	NM_031798	Rattus norvegicus solute carrier family 12 (sodium/potassium/chloride transporter), member 2 (Slc12a2), mRNA.	RefSeq	coding	18q12.1	chr18	+	52916906	52985281	GO:0006813 // GO:0006814 // GO:0006821 // GO:0006972 // GO:0007214 // GO:0007568 // GO:0015696 // GO:0030321 // GO:0030321 // GO:0035264 // GO:0035264 // GO:0045795 // GO:0050910 // GO:0050910 // GO:0060444 // GO:0060444 // GO:0060763 // GO:0060763 // GO:0070634 // GO:0070634 // GO:0072488 // GO:0072488 // GO:1902476 // GO:0006810 // GO:0006811 // GO:0010107 // GO:0015696 // GO:0035725 // GO:0055…	potassium ion transport // sodium ion transport // chloride transport // hyperosmotic response // gamma-aminobutyric acid signaling pathway // aging // ammonium transport // transepithelial chloride transport // transepithelial chloride transport // multicellular organism growth // multicellular organism growth // positive regulation of cell volume // detection of mechanical stimulus involved in …	inferred from mutant phenotype // inferred from mutant phenotype // inferred from mutant phenotype // inferred from mutant phenotype // inferred from expression pattern // inferred from expression pattern // not recorded // inferred from electronic annotation // not recorded // inferred from electronic annotation // not recorded // inferred from mutant phenotype // inferred from electronic annota…	GO:0005886 // GO:0016021 // GO:0016323 // GO:0016323 // GO:0016324 // GO:0016324 // GO:0070062 // GO:0070062 // GO:1903561 // GO:0005887 // GO:0016020 // GO:0016324	plasma membrane // integral component of membrane // basolateral plasma membrane // basolateral plasma membrane // apical plasma membrane // apical plasma membrane // extracellular exosome // extracellular exosome // extracellular vesicle // integral component of plasma membrane // membrane // apical plasma membrane	inferred from direct assay // inferred from electronic annotation // inferred from electronic annotation // not recorded // inferred from electronic annotation // not recorded // inferred from electronic annotation // not recorded // not recorded // --- // inferred from electronic annotation // ---	GO:0008511 // GO:0008519 // GO:0008519 // GO:0015377 // GO:0015377 // GO:0005215 // GO:0008519 // GO:0015081 // GO:0015378 // GO:0015379 // GO:0022820	sodium:potassium:chloride symporter activity // ammonium transmembrane transporter activity // ammonium transmembrane transporter activity // cation:chloride symporter activity // cation:chloride symporter activity // transporter activity // ammonium transmembrane transporter activity // sodium ion transmembrane transporter activity // sodium:chloride symporter activity // potassium:chloride symp…	inferred from mutant phenotype // inferred from electronic annotation // not recorded // inferred from electronic annotation // traceable author statement // inferred from electronic annotation // --- // --- // --- // --- // ---	---	---	---	---	---	main	12.7102	12.5289	12.7907	12.1567	12.43	12.2278
TC1800000424.rn.1	0.0491649	0.545	69.07	46.95	1.47	up	Pou4f3	NM_001108889	Rattus norvegicus POU class 4 homeobox 3 (Pou4f3), mRNA.	RefSeq	coding	18p11	chr18	+	36713869	36716461	GO:0006357 // GO:0006366 // GO:0006366 // GO:0007605 // GO:0007605 // GO:0021562 // GO:0021562 // GO:0031290 // GO:0031290 // GO:0042472 // GO:0042472 // GO:0042491 // GO:0042491 // GO:0045944 // GO:0045944 // GO:0048675 // GO:0048675 // GO:0048839 // GO:0050885 // GO:0050885 // GO:0051402 // GO:0051402 // GO:0060113 // GO:0006351 // GO:0006355 // GO:0006357 // GO:0008150 // GO:0048839 // GO:0060…	regulation of transcription from RNA polymerase II promoter // transcription from RNA polymerase II promoter // transcription from RNA polymerase II promoter // sensory perception of sound // sensory perception of sound // vestibulocochlear nerve development // vestibulocochlear nerve development // retinal ganglion cell axon guidance // retinal ganglion cell axon guidance // inner ear morphogene…	not recorded // inferred from electronic annotation // not recorded // inferred from electronic annotation // not recorded // inferred from electronic annotation // not recorded // inferred from electronic annotation // not recorded // inferred from electronic annotation // not recorded // inferred from electronic annotation // not recorded // inferred from electronic annotation // not recorded /…	GO:0005634 // GO:0005654 // GO:0005654 // GO:0005575 // GO:0005634	nucleus // nucleoplasm // nucleoplasm // cellular_component // nucleus	not recorded // inferred from electronic annotation // not recorded // no biological data available // inferred from electronic annotation	GO:0000978 // GO:0000978 // GO:0001077 // GO:0001077 // GO:0003677 // GO:0003700 // GO:0003674 // GO:0003677 // GO:0003700 // GO:0043565	RNA polymerase II core promoter proximal region sequence-specific DNA binding // RNA polymerase II core promoter proximal region sequence-specific DNA binding // transcriptional activator activity, RNA polymerase II core promoter proximal region sequence-specific binding // transcriptional activator activity, RNA polymerase II core promoter proximal region sequence-specific binding // DNA binding…	inferred from electronic annotation // not recorded // inferred from electronic annotation // not recorded // not recorded // not recorded // no biological data available // inferred from electronic annotation // inferred from electronic annotation // inferred from electronic annotation	---	---	---	---	---	main	5.30271	5.88893	5.41922	6.43957	5.66827	6.32481
TC1800000407.rn.1	0.0239195	0.469	15.79	19.28	0.82	down	Spink12l1	ENSRNOT00000060114	ensembl:novel chromosome:Rnor_5.0:18:34957308:34960590:1 gene:ENSRNOG00000039251 gene_biotype:protein_coding transcript_biotype:protein_coding	ENSEMBL	coding	---	chr18	+	35290203	35294967	---	---	---	---	---	---	---	---	---	---	---	---	---	---	main	4.13652	4.19418	4.51064	3.88902	3.99569	3.98369
TC1800000354.rn.1	0.0264816	0.479	17.83	21.82	0.82	down		ENSRNOT00000060470	ensembl:novel chromosome:Rnor_5.0:18:30563855:30566233:1 gene:ENSRNOG00000039459 gene_biotype:protein_coding transcript_biotype:protein_coding	ENSEMBL	coding	---	chr18	+	30869065	30872915	GO:0007156 // GO:0007155	homophilic cell adhesion via plasma membrane adhesion molecules // cell adhesion	inferred from electronic annotation // inferred from electronic annotation	GO:0005886 // GO:0016020 // GO:0016021 // GO:0016020	plasma membrane // membrane // integral component of membrane // membrane	inferred from electronic annotation // not recorded // inferred from electronic annotation // inferred from electronic annotation	GO:0005509	calcium ion binding	inferred from electronic annotation	---	---	Pfam // Pfam // Pfam // Pfam // Pfam // Pfam	IPR002126 // IPR002126 // IPR002126 // IPR002126 // IPR002126 // IPR013164	Cadherin // Cadherin // Cadherin // Cadherin // Cadherin // Cadherin, N-terminal	main	4.50226	4.27015	4.58585	4.12434	4.04475	4.24752
TC1800000347.rn.1	0.0084596	0.38	34.21	27.6	1.24	up	Pcdhb22	ENSRNOT00000027133	ensembl:known chromosome:Rnor_5.0:18:30299989:30302376:1 gene:ENSRNOG00000020028 gene_biotype:protein_coding transcript_biotype:protein_coding	ENSEMBL	coding	18p11	chr18	+	30590853	30595456	GO:0007156 // GO:0007155	homophilic cell adhesion via plasma membrane adhesion molecules // cell adhesion	inferred from electronic annotation // inferred from electronic annotation	GO:0005886 // GO:0016021 // GO:0032391 // GO:0016020	plasma membrane // integral component of membrane // photoreceptor connecting cilium // membrane	inferred from electronic annotation // inferred from electronic annotation // not recorded // inferred from electronic annotation	GO:0005509	calcium ion binding	inferred from electronic annotation	---	---	Pfam // Pfam // Pfam // Pfam // Pfam // Pfam	IPR002126 // IPR002126 // IPR002126 // IPR002126 // IPR002126 // IPR013164	Cadherin // Cadherin // Cadherin // Cadherin // Cadherin // Cadherin, N-terminal	main	4.78242	4.87437	4.71968	5.05108	5.06194	5.21526
TC1800000328.rn.1	0.0271967	0.481	84.46	61.08	1.38	up	Pcdhb3	NM_001014783	Rattus norvegicus protocadherin beta 3 (Pcdhb3), mRNA.	RefSeq	coding	18p11	chr18	+	30381322	30383876	GO:0007156 // GO:0007155 // GO:0008150	homophilic cell adhesion via plasma membrane adhesion molecules // cell adhesion // biological_process	inferred from electronic annotation // inferred from electronic annotation // no biological data available	GO:0005886 // GO:0016021 // GO:0005575 // GO:0016020	plasma membrane // integral component of membrane // cellular_component // membrane	inferred from electronic annotation // inferred from electronic annotation // no biological data available // inferred from electronic annotation	GO:0005509 // GO:0003674	calcium ion binding // molecular_function	inferred from electronic annotation // no biological data available	---	---	---	---	---	main	5.68665	6.20848	5.84513	6.60228	6.14893	6.55241
TC1800000322.rn.1	0.0265003	0.479	86.32	103.79	0.83	down	LOC100911326	mRNARGD6493438_1	uncharacterized LOC100911326	Rat Genome Database	coding	---	chr18	+	29736205	29774656	---	---	---	---	---	---	---	---	---	---	---	---	---	---	main	6.74529	6.55813	6.6927	6.3228	6.58018	6.48169
TC1800000301.rn.1	0.0097382	0.399	1323.4	1711.73	0.77	down	Igip	ENSRNOT00000073131	ensembl:known chromosome:Rnor_5.0:18:28831401:28832489:1 gene:ENSRNOG00000049067 gene_biotype:protein_coding transcript_biotype:protein_coding	ENSEMBL	coding	---	chr18	+	29115060	29124769	---	---	---	---	---	---	---	---	---	---	---	---	---	---	main	10.5984	10.6716	10.8562	10.3881	10.48	10.3374
TC1800000280.rn.1	0.0486176	0.545	1580.41	2022.22	0.78	down	Ctnna1	NM_001007145	Rattus norvegicus catenin (cadherin-associated protein), alpha 1, 102kDa (Ctnna1), mRNA.	RefSeq	coding	18p11	chr18	+	27920740	28055975	GO:0001541 // GO:0007015 // GO:0007163 // GO:0007163 // GO:0007406 // GO:0007406 // GO:0007568 // GO:0008584 // GO:0014070 // GO:0016264 // GO:0031103 // GO:0034613 // GO:0034613 // GO:0042127 // GO:0042475 // GO:0043066 // GO:0043297 // GO:0043297 // GO:0043627 // GO:0045880 // GO:0045880 // GO:0051291 // GO:0071681 // GO:0071681 // GO:0090136 // GO:0090136 // GO:2000146 // GO:2000146 // GO:2001…	ovarian follicle development // actin filament organization // establishment or maintenance of cell polarity // establishment or maintenance of cell polarity // negative regulation of neuroblast proliferation // negative regulation of neuroblast proliferation // aging // male gonad development // response to organic cyclic compound // gap junction assembly // axon regeneration // cellular protein…	inferred from expression pattern // inferred from electronic annotation // inferred from electronic annotation // not recorded // inferred from electronic annotation // not recorded // inferred from expression pattern // inferred from expression pattern // inferred from expression pattern // inferred from mutant phenotype // inferred from expression pattern // inferred from electronic annotation …	GO:0001669 // GO:0005737 // GO:0005794 // GO:0005829 // GO:0005886 // GO:0005886 // GO:0005911 // GO:0005911 // GO:0005912 // GO:0005912 // GO:0005913 // GO:0005913 // GO:0005915 // GO:0005915 // GO:0005925 // GO:0005925 // GO:0014704 // GO:0014704 // GO:0015629 // GO:0016342 // GO:0016342 // GO:0016600 // GO:0016600 // GO:0030027 // GO:0030027 // GO:0030054 // GO:0043231 // GO:0005886 // GO:0005…	acrosomal vesicle // cytoplasm // Golgi apparatus // cytosol // plasma membrane // plasma membrane // cell-cell junction // cell-cell junction // adherens junction // adherens junction // cell-cell adherens junction // cell-cell adherens junction // zonula adherens // zonula adherens // focal adhesion // focal adhesion // intercalated disc // intercalated disc // actin cytoskeleton // catenin com…	inferred from direct assay // inferred from direct assay // not recorded // inferred from electronic annotation // inferred from direct assay // not recorded // inferred from direct assay // not recorded // inferred from electronic annotation // not recorded // inferred from direct assay // not recorded // inferred from electronic annotation // not recorded // inferred from electronic annotation …	GO:0005198 // GO:0005515 // GO:0008013 // GO:0008013 // GO:0017166 // GO:0017166 // GO:0044822 // GO:0044822 // GO:0045295 // GO:0045295 // GO:0045296 // GO:0045296 // GO:0051015 // GO:0051015	structural molecule activity // protein binding // beta-catenin binding // beta-catenin binding // vinculin binding // vinculin binding // poly(A) RNA binding // poly(A) RNA binding // gamma-catenin binding // gamma-catenin binding // cadherin binding // cadherin binding // actin filament binding // actin filament binding	inferred from electronic annotation // inferred from physical interaction // inferred from electronic annotation // not recorded // inferred from electronic annotation // not recorded // inferred from electronic annotation // not recorded // inferred from electronic annotation // not recorded // inferred from electronic annotation // not recorded // inferred from electronic annotation // not reco…	---	---	---	---	---	main	11.046	10.7934	11.0201	10.371	10.8618	10.7635
TC1800000221.rn.1	0.0035636	0.311	673.79	900.89	0.75	down	Lims2	NM_001012163	Rattus norvegicus LIM and senescent cell antigen like domains 2 (Lims2), mRNA.	RefSeq	coding	18p12	chr18	+	24707981	24746159	GO:0016337 // GO:0043066 // GO:0045216 // GO:0050680 // GO:2000178 // GO:2000346 // GO:2001046	single organismal cell-cell adhesion // negative regulation of apoptotic process // cell-cell junction organization // negative regulation of epithelial cell proliferation // negative regulation of neural precursor cell proliferation // negative regulation of hepatocyte proliferation // positive regulation of integrin-mediated signaling pathway	not recorded // not recorded // not recorded // not recorded // not recorded // not recorded // not recorded	GO:0005925	focal adhesion	not recorded	GO:0008270 // GO:0046872	zinc ion binding // metal ion binding	inferred from electronic annotation // inferred from electronic annotation	---	---	---	---	---	main	9.90636	9.72242	9.72345	9.47853	9.50831	9.30314
TC1800000174.rn.1	0.0462562	0.537	394.81	316.6	1.25	up	RGD1562608	NM_001134607	Rattus norvegicus similar to KIAA1328 protein (RGD1562608), mRNA.	RefSeq	coding	18p12	chr18	+	17395131	17678606	---	---	---	---	---	---	---	---	---	---	---	---	---	---	main	8.26541	8.03729	8.52945	8.72521	8.60412	8.62173
TC1800000159.rn.1	0.0021077	0.301	352.57	231.76	1.52	up	RGD1559877	ENSRNOT00000049689	ensembl:novel chromosome:Rnor_5.0:18:16090181:16090624:1 gene:ENSRNOG00000030439 gene_biotype:protein_coding transcript_biotype:protein_coding	ENSEMBL	coding	---	chr18	+	16330581	16331058	---	---	---	---	---	---	---	---	---	---	---	---	---	---	main	7.89566	7.68558	7.88996	8.40673	8.71136	8.35848
TC1800000135.rn.1	0.0445284	0.532	354.5	470.34	0.75	down		ENSRNOT00000048906	ensembl:novel chromosome:Rnor_5.0:18:15072638:15079451:1 gene:ENSRNOG00000029344 gene_biotype:protein_coding transcript_biotype:protein_coding	ENSEMBL	coding	---	chr18	+	15293625	15300438	---	---	---	---	---	---	---	---	---	---	---	---	---	---	main	8.79464	8.8022	8.95311	8.70692	8.63971	8.13167
TC1800000117.rn.1	0.0253936	0.479	29.39	35.44	0.83	down		ENSRNOT00000019801	ensembl:novel chromosome:Rnor_5.0:18:13686817:13844199:1 gene:ENSRNOG00000014757 gene_biotype:protein_coding transcript_biotype:protein_coding	ENSEMBL	coding	---	chr18	+	13903845	14059591	---	---	---	---	---	---	---	---	---	---	---	---	---	---	main	5.07466	5.0353	5.2781	4.74756	5.02375	4.85588
TC1800000008.rn.1	0.0043013	0.316	48.97	67.17	0.73	down	Zfp882	ENSRNOT00000021981	ensembl:known_by_projection chromosome:Rnor_5.0:18:794768:796608:1 gene:ENSRNOG00000016417 gene_biotype:protein_coding transcript_biotype:protein_coding	ENSEMBL	coding	18p13	chr18	+	746744	755267	GO:0006355	regulation of transcription, DNA-templated	inferred from electronic annotation	GO:0005622	intracellular	inferred from electronic annotation	GO:0003676 // GO:0046872	nucleic acid binding // metal ion binding	inferred from electronic annotation // inferred from electronic annotation	---	---	Pfam // Pfam	IPR001909 // IPR007087	Krueppel-associated box // Zinc finger, C2H2	main	5.89854	5.96696	6.24692	5.67919	5.54878	5.66944
TC1700002393.rn.1	0.0104788	0.403	2559.65	1888.13	1.36	up	Higd2a	NM_001106102	Rattus norvegicus HIG1 hypoxia inducible domain family, member 2A (Higd2a), mRNA.	RefSeq	coding	17p14	chr17	-	10558711	10559655	GO:0043066 // GO:0097250	negative regulation of apoptotic process // mitochondrial respiratory chain supercomplex assembly	not recorded // not recorded	GO:0005739 // GO:0016021 // GO:0016020	mitochondrion // integral component of membrane // membrane	not recorded // inferred from electronic annotation // inferred from electronic annotation	---	---	---	---	---	---	---	---	main	10.7179	10.7821	11.0575	11.2382	11.5054	11.3131
TC1700002391.rn.1	0.0159373	0.438	5896.83	4332.58	1.36	up	Prelid1	NM_001009636	Rattus norvegicus PRELI domain containing 1 (Prelid1), mRNA.	RefSeq	coding	17p14	chr17	-	9834245	9838354	GO:0010917 // GO:0010917 // GO:0010950 // GO:0010950 // GO:0015914 // GO:0043066 // GO:0045580 // GO:0045580 // GO:0051881 // GO:0070234 // GO:0070234 // GO:0090201 // GO:0090201 // GO:0097035 // GO:0097035 // GO:1901857 // GO:1901857 // GO:2001140 // GO:2001140 // GO:0015914 // GO:0015914 // GO:0043066 // GO:0043066 // GO:0051881	negative regulation of mitochondrial membrane potential // negative regulation of mitochondrial membrane potential // positive regulation of endopeptidase activity // positive regulation of endopeptidase activity // phospholipid transport // negative regulation of apoptotic process // regulation of T cell differentiation // regulation of T cell differentiation // regulation of mitochondrial membr…	inferred from electronic annotation // not recorded // inferred from electronic annotation // not recorded // not recorded // not recorded // inferred from electronic annotation // not recorded // not recorded // inferred from electronic annotation // not recorded // inferred from electronic annotation // not recorded // inferred from electronic annotation // not recorded // inferred from electro…	GO:0005654 // GO:0005654 // GO:0005739 // GO:0005758 // GO:0043234 // GO:0043234 // GO:0005758 // GO:0005758	nucleoplasm // nucleoplasm // mitochondrion // mitochondrial intermembrane space // protein complex // protein complex // mitochondrial intermembrane space // mitochondrial intermembrane space	inferred from electronic annotation // not recorded // not recorded // not recorded // inferred from electronic annotation // not recorded // --- // inferred from electronic annotation	GO:1990050 // GO:1990050 // GO:1990050	phosphatidic acid transporter activity // phosphatidic acid transporter activity // phosphatidic acid transporter activity	not recorded // --- // inferred from electronic annotation	---	---	---	---	---	main	12.075	12.2828	11.8246	12.5467	12.3493	12.7873
TC1700002373.rn.1	0.0100472	0.402	3658.71	7655.35	0.48	down	Nid1	ENSRNOT00000003349	ensembl:known chromosome:Rnor_5.0:17:92216094:92287843:-1 gene:ENSRNOG00000002461 gene_biotype:protein_coding transcript_biotype:protein_coding	ENSEMBL	coding	17q12.1	chr17	-	90553152	90627214	GO:0007160 // GO:0007160 // GO:0010811 // GO:0010811 // GO:0030198 // GO:0032836 // GO:0032836 // GO:0030198 // GO:0007155	cell-matrix adhesion // cell-matrix adhesion // positive regulation of cell-substrate adhesion // positive regulation of cell-substrate adhesion // extracellular matrix organization // glomerular basement membrane development // glomerular basement membrane development // extracellular matrix organization // cell adhesion	inferred from electronic annotation // not recorded // inferred from electronic annotation // not recorded // not recorded // inferred from electronic annotation // not recorded // inferred from electronic annotation // inferred from electronic annotation	GO:0005578 // GO:0005604 // GO:0005604 // GO:0005605 // GO:0005605 // GO:0031012 // GO:0070062 // GO:0070062 // GO:0071944 // GO:0071944 // GO:0005578 // GO:0031012 // GO:0005576	proteinaceous extracellular matrix // basement membrane // basement membrane // basal lamina // basal lamina // extracellular matrix // extracellular exosome // extracellular exosome // cell periphery // cell periphery // proteinaceous extracellular matrix // extracellular matrix // extracellular region	not recorded // inferred from electronic annotation // not recorded // inferred from electronic annotation // not recorded // not recorded // inferred from electronic annotation // not recorded // inferred from electronic annotation // not recorded // inferred from electronic annotation // inferred from electronic annotation // inferred from electronic annotation	GO:0005509 // GO:0005515 // GO:0005518 // GO:0005518 // GO:0043236 // GO:0043237 // GO:0043237 // GO:0043394 // GO:0043394 // GO:0050840 // GO:0005515 // GO:0050840 // GO:0043236	calcium ion binding // protein binding // collagen binding // collagen binding // laminin binding // laminin-1 binding // laminin-1 binding // proteoglycan binding // proteoglycan binding // extracellular matrix binding // protein binding // extracellular matrix binding // laminin binding	inferred from electronic annotation // inferred from physical interaction // inferred from electronic annotation // not recorded // not recorded // inferred from electronic annotation // not recorded // inferred from electronic annotation // not recorded // not recorded // inferred from electronic annotation // inferred from electronic annotation // inferred from electronic annotation	---	---	Pfam // Pfam // Pfam // Pfam // Pfam // Pfam // Pfam // Pfam // Pfam	IPR000033 // IPR000033 // IPR000033 // IPR000716 // IPR001881 // IPR003886 // IPR006605 // IPR024731 // IPR026823	LDLR class B repeat // LDLR class B repeat // LDLR class B repeat // Thyroglobulin type-1 // EGF-like calcium-binding domain // NIDO domain // G2 nidogen/fibulin G2F // EGF domain // Complement Clr-like EGF domain	main	12.9565	12.5321	13.1198	11.2496	12.4819	11.8949
TC1700002349.rn.1	0.0002976	0.206	1925.01	1211.18	1.59	up	RGD1566369	ENSRNOT00000006662	ensembl:novel chromosome:Rnor_5.0:17:89827203:89827853:-1 gene:ENSRNOG00000005017 gene_biotype:protein_coding transcript_biotype:protein_coding	ENSEMBL	coding	---	chr17	-	88139901	88140596	---	---	---	---	---	---	---	---	---	---	---	---	---	---	main	10.2104	10.3069	10.1095	10.8249	11.0873	10.9274
TC1700002280.rn.1	0.0218084	0.462	5091.87	3592.82	1.42	up	RGD1564552	ENSRNOT00000050803	ensembl:novel chromosome:Rnor_5.0:17:86435001:86435483:-1 gene:ENSRNOG00000045917 gene_biotype:protein_coding transcript_biotype:protein_coding	ENSEMBL	coding	---	chr17	-	84704570	84705052	GO:0006412	translation	inferred from electronic annotation	GO:0005840 // GO:0005622	ribosome // intracellular	inferred from electronic annotation // inferred from electronic annotation	GO:0003735	structural constituent of ribosome	inferred from electronic annotation	---	---	Pfam	IPR001147	Ribosomal protein L21e	main	11.652	11.9055	11.7963	12.0768	12.7018	12.2248
TC1700002256.rn.1	0.0425108	0.529	95.77	142.14	0.67	down	St8sia6	NM_213624	Rattus norvegicus ST8 alpha-N-acetyl-neuraminide alpha-2,8-sialyltransferase 6 (St8sia6), mRNA.	RefSeq	coding	17q12.3	chr17	-	80960785	81002831	GO:0001574 // GO:0006486 // GO:0006493 // GO:0009100 // GO:0009247 // GO:0009311 // GO:0016051 // GO:0097503	ganglioside biosynthetic process // protein glycosylation // protein O-linked glycosylation // glycoprotein metabolic process // glycolipid biosynthetic process // oligosaccharide metabolic process // carbohydrate biosynthetic process // sialylation	not recorded // inferred from electronic annotation // not recorded // not recorded // not recorded // not recorded // not recorded // inferred from electronic annotation	GO:0030173 // GO:0005794 // GO:0016020 // GO:0016021	integral component of Golgi membrane // Golgi apparatus // membrane // integral component of membrane	inferred from electronic annotation // inferred from electronic annotation // inferred from electronic annotation // inferred from electronic annotation	GO:0008373 // GO:0008373 // GO:0016740 // GO:0016757	sialyltransferase activity // sialyltransferase activity // transferase activity // transferase activity, transferring glycosyl groups	inferred from electronic annotation // not recorded // inferred from electronic annotation // inferred from electronic annotation	---	---	---	---	---	main	7.29521	6.8498	7.20461	6.16587	6.56818	7.12275
TC1700002249.rn.1	0.0077133	0.372	60.67	97.3	0.62	down	C1ql3	NM_001109403	Rattus norvegicus complement component 1, q subcomponent-like 3 (C1ql3), mRNA.	RefSeq	coding	17q12.3	chr17	-	80314186	80320681	GO:0050807 // GO:0050807	regulation of synapse organization // regulation of synapse organization	inferred from electronic annotation // not recorded	GO:0005576 // GO:0005576 // GO:0005581	extracellular region // extracellular region // collagen trimer	inferred from electronic annotation // not recorded // inferred from electronic annotation	---	---	---	---	---	---	---	---	main	6.94864	6.36468	6.40696	5.65017	6.17995	5.99824
TC1700002182.rn.1	0.0064737	0.355	16955.9	12412.9	1.37	up	RGD1562601	ENSRNOT00000048420	ensembl:novel chromosome:Rnor_5.0:17:76338884:76339366:-1 gene:ENSRNOG00000048518 gene_biotype:protein_coding transcript_biotype:protein_coding	ENSEMBL	coding	---	chr17	-	74679214	74679696	GO:0006412	translation	inferred from electronic annotation	GO:0005840 // GO:0005622	ribosome // intracellular	inferred from electronic annotation // inferred from electronic annotation	GO:0003735	structural constituent of ribosome	inferred from electronic annotation	---	---	Pfam	IPR001147	Ribosomal protein L21e	main	13.7393	13.5635	13.3921	13.9617	14.2333	14.0537
TC1700002140.rn.1	0.0316227	0.498	1644.33	2580.22	0.64	down	Itih5	ENSRNOT00000071017	ensembl:known_by_projection chromosome:Rnor_5.0:17:73726031:73742064:-1 gene:ENSRNOG00000049614 gene_biotype:protein_coding transcript_biotype:protein_coding	ENSEMBL	coding	---	chr17	-	72035799	72053241	---	---	---	---	---	---	---	---	---	---	---	---	---	---	main	11.5162	11.0961	11.3145	10.1746	11.136	10.8593
TC1700002081.rn.1	0.0036203	0.311	193.57	258.9	0.75	down	Prkcq	NM_001276721	Rattus norvegicus protein kinase C, theta (Prkcq), mRNA.	RefSeq	coding	17q12.3	chr17	-	70971915	71105286	GO:0001666 // GO:0002376 // GO:0006355 // GO:0006355 // GO:0006468 // GO:0006468 // GO:0006509 // GO:0006509 // GO:0006954 // GO:0007568 // GO:0009408 // GO:0009749 // GO:0010389 // GO:0014070 // GO:0019229 // GO:0030182 // GO:0032212 // GO:0032740 // GO:0032740 // GO:0032740 // GO:0032753 // GO:0032753 // GO:0032753 // GO:0032868 // GO:0035556 // GO:0035556 // GO:0042102 // GO:0042102 // GO:0042…	response to hypoxia // immune system process // regulation of transcription, DNA-templated // regulation of transcription, DNA-templated // protein phosphorylation // protein phosphorylation // membrane protein ectodomain proteolysis // membrane protein ectodomain proteolysis // inflammatory response // aging // response to heat // response to glucose // regulation of G2/M transition of mitotic c…	inferred from expression pattern // inferred from electronic annotation // not recorded // inferred from sequence or structural similarity // inferred from electronic annotation // not recorded // inferred from electronic annotation // not recorded // inferred from electronic annotation // inferred from expression pattern // inferred from expression pattern // inferred from expression pattern // …	GO:0001772 // GO:0001772 // GO:0005634 // GO:0005737 // GO:0005737 // GO:0005886 // GO:0016020 // GO:0031594 // GO:0042383 // GO:0005737 // GO:0005886 // GO:0016020	immunological synapse // immunological synapse // nucleus // cytoplasm // cytoplasm // plasma membrane // membrane // neuromuscular junction // sarcolemma // cytoplasm // plasma membrane // membrane	inferred from electronic annotation // not recorded // inferred from direct assay // inferred from direct assay // not recorded // not recorded // inferred from direct assay // inferred from direct assay // inferred from direct assay // inferred from electronic annotation // inferred from electronic annotation // inferred from electronic annotation	GO:0004674 // GO:0004697 // GO:0004697 // GO:0005515 // GO:0005524 // GO:0046872 // GO:0000166 // GO:0004672 // GO:0004674 // GO:0016301 // GO:0016740	protein serine/threonine kinase activity // protein kinase C activity // protein kinase C activity // protein binding // ATP binding // metal ion binding // nucleotide binding // protein kinase activity // protein serine/threonine kinase activity // kinase activity // transferase activity	traceable author statement // inferred from electronic annotation // not recorded // inferred from physical interaction // inferred from electronic annotation // inferred from electronic annotation // inferred from electronic annotation // inferred from electronic annotation // inferred from electronic annotation // inferred from electronic annotation // inferred from electronic annotation	GenMAPP	G_Protein_Signaling	---	---	---	main	8.20864	7.83841	7.92322	7.60517	7.63909	7.63373
TC1700002062.rn.1	0.0180939	0.447	20.37	25.18	0.81	down	Akr1cl	NM_001109900	Rattus norvegicus aldo-keto reductase family 1, member C-like (Akr1cl), mRNA.	RefSeq	coding	17q12.3	chr17	-	69835338	69862101	GO:0055114	oxidation-reduction process	inferred from electronic annotation	---	---	---	GO:0016491	oxidoreductase activity	inferred from electronic annotation	---	---	---	---	---	main	4.75364	4.67353	4.55299	4.32831	4.23609	4.43298
TC1700001978.rn.1	0.0059358	0.346	2019.59	2967.58	0.68	down	Idi1	NM_053539	Rattus norvegicus isopentenyl-diphosphate delta isomerase 1 (Idi1), mRNA.	RefSeq	coding	17q12.1	chr17	-	57976259	57984121	GO:0006695 // GO:0008299 // GO:0008299 // GO:0050992 // GO:0006629 // GO:0006694 // GO:0006695 // GO:0008202 // GO:0008203 // GO:0016126	cholesterol biosynthetic process // isoprenoid biosynthetic process // isoprenoid biosynthetic process // dimethylallyl diphosphate biosynthetic process // lipid metabolic process // steroid biosynthetic process // cholesterol biosynthetic process // steroid metabolic process // cholesterol metabolic process // sterol biosynthetic process	traceable author statement // inferred from electronic annotation // not recorded // inferred from electronic annotation // inferred from electronic annotation // inferred from electronic annotation // inferred from electronic annotation // inferred from electronic annotation // inferred from electronic annotation // inferred from electronic annotation	GO:0005739 // GO:0005777 // GO:0005777 // GO:0005777	mitochondrion // peroxisome // peroxisome // peroxisome	not recorded // inferred from direct assay // not recorded // inferred from electronic annotation	GO:0000287 // GO:0000287 // GO:0004452 // GO:0004452 // GO:0004452 // GO:0016787 // GO:0030145 // GO:0030145 // GO:0016853 // GO:0046872	magnesium ion binding // magnesium ion binding // isopentenyl-diphosphate delta-isomerase activity // isopentenyl-diphosphate delta-isomerase activity // isopentenyl-diphosphate delta-isomerase activity // hydrolase activity // manganese ion binding // manganese ion binding // isomerase activity // metal ion binding	inferred from electronic annotation // not recorded // inferred from electronic annotation // not recorded // traceable author statement // inferred from electronic annotation // inferred from electronic annotation // not recorded // inferred from electronic annotation // inferred from electronic annotation	GenMAPP // GenMAPP	Cholesterol_Biosynthesis // Cholesterol_biosynthesis_KEGG	---	---	---	main	11.4583	11.3997	11.6468	10.986	11.2487	10.8345
TC1700001807.rn.1	0.0032862	0.308	66.42	122.49	0.54	down	LOC684762	mRNARGD7559835_1	ENCODES a protein that exhibits DNA binding (inferred) AND protein heterodimerization activity (inferred) AND INVOLVED IN nucleosome assembly (inferred) AND FOUND IN nucleosome (inferred) AND nucleus (inferred) AND INTERACTS WITH cadmium atom (ortholog) AND copper(2+) sulfate (ortholog) AND lucanthone (ortholog)	Rat Genome Database	coding	---	chr17	-	43774505	43777358	---	---	---	---	---	---	---	---	---	---	---	---	---	---	main	7.18508	6.64005	6.866	5.66873	6.38616	6.16774
TC1700001802.rn.1	0.0041212	0.316	24390.2	44391.4	0.55	down	Hist1h2bh	NM_001107352	Rattus norvegicus histone cluster 1, H2bh (Hist1h2bh), mRNA.	RefSeq	coding	17p11	chr17	-	43678218	43689998	GO:0002227 // GO:0002227 // GO:0006334 // GO:0019731 // GO:0019731 // GO:0050830 // GO:0050830 // GO:0006334	innate immune response in mucosa // innate immune response in mucosa // nucleosome assembly // antibacterial humoral response // antibacterial humoral response // defense response to Gram-positive bacterium // defense response to Gram-positive bacterium // nucleosome assembly	inferred from electronic annotation // not recorded // not recorded // inferred from electronic annotation // not recorded // inferred from electronic annotation // not recorded // ---	GO:0000788 // GO:0005615 // GO:0005615 // GO:0005634 // GO:0070062 // GO:0070062 // GO:0000786 // GO:0000788 // GO:0005634 // GO:0005694	nuclear nucleosome // extracellular space // extracellular space // nucleus // extracellular exosome // extracellular exosome // nucleosome // nuclear nucleosome // nucleus // chromosome	not recorded // inferred from electronic annotation // not recorded // not recorded // inferred from electronic annotation // not recorded // inferred from electronic annotation // --- // inferred from electronic annotation // inferred from electronic annotation	GO:0003677 // GO:0046982 // GO:0003677 // GO:0003677	DNA binding // protein heterodimerization activity // DNA binding // DNA binding	not recorded // inferred from electronic annotation // --- // inferred from electronic annotation	---	---	---	---	---	main	15.5994	15.2927	15.3067	14.2076	15.0369	14.5598
TC1700001724.rn.1	0.0277806	0.483	2844.79	2061.09	1.38	up	RGD1561310	ENSRNOT00000048997	ensembl:novel chromosome:Rnor_5.0:17:37746070:37746363:-1 gene:ENSRNOG00000045968 gene_biotype:protein_coding transcript_biotype:protein_coding	ENSEMBL	coding	---	chr17	-	36438417	36438782	---	---	---	---	---	---	---	---	---	---	---	---	---	---	main	11.3237	10.8646	10.7602	11.7374	11.4214	11.3491
TC1700001716.rn.1	0.0052122	0.33	196.24	315.73	0.62	down	Mboat1	NM_001109120	Rattus norvegicus membrane bound O-acyltransferase domain containing 1 (Mboat1), mRNA.	RefSeq	coding	17p12	chr17	-	36061775	36177457	---	---	---	GO:0016021 // GO:0016020	integral component of membrane // membrane	inferred from electronic annotation // inferred from electronic annotation	---	---	---	---	---	---	---	---	main	8.38062	8.41214	8.02	7.52363	7.96451	7.44767
TC1700001654.rn.1	0.0395995	0.52	28.97	41.99	0.69	down		ENSRNOT00000058388	ensembl:novel chromosome:Rnor_5.0:17:33670022:33670808:-1 gene:ENSRNOG00000045599 gene_biotype:protein_coding transcript_biotype:protein_coding	ENSEMBL	coding	---	chr17	-	31779334	31780120	---	---	---	---	---	---	---	---	---	---	---	Pfam	IPR013106	Immunoglobulin V-set domain	main	5.06688	5.17233	5.87609	4.70588	5.05247	4.80189
TC1700001595.rn.1	0.0035327	0.311	119.86	154.3	0.78	down	Snrnp48	NM_001106107	Rattus norvegicus small nuclear ribonucleoprotein 48 (U11/U12) (Snrnp48), mRNA.	RefSeq	coding	17p12	chr17	-	27243732	27279266	---	---	---	GO:0005654 // GO:0005654 // GO:0005689 // GO:0005689 // GO:0005737 // GO:0005737	nucleoplasm // nucleoplasm // U12-type spliceosomal complex // U12-type spliceosomal complex // cytoplasm // cytoplasm	inferred from electronic annotation // not recorded // inferred from electronic annotation // not recorded // inferred from electronic annotation // not recorded	---	---	---	---	---	---	---	---	main	7.21312	7.25664	7.22561	6.78654	6.97908	7.06181
TC1700001530.rn.1	0.0112078	0.406	93.33	75.39	1.24	up	Pak1ip1	NM_001037356	Rattus norvegicus PAK1 interacting protein 1 (Pak1ip1), mRNA.	RefSeq	coding	17p12	chr17	-	21579123	21591268	GO:0008283 // GO:0008283 // GO:0060021 // GO:0060021	cell proliferation // cell proliferation // palate development // palate development	inferred from electronic annotation // not recorded // inferred from electronic annotation // not recorded	GO:0005654 // GO:0005654 // GO:0005730 // GO:0005730 // GO:0005886 // GO:0005886	nucleoplasm // nucleoplasm // nucleolus // nucleolus // plasma membrane // plasma membrane	inferred from electronic annotation // not recorded // inferred from electronic annotation // not recorded // inferred from electronic annotation // not recorded	---	---	---	---	---	---	---	---	main	6.15463	6.19286	6.2762	6.48244	6.5009	6.76362
TC1700001048.rn.1	0.042654	0.53	97446.9	127146	0.77	down	Vim	NM_031140	Rattus norvegicus vimentin (Vim), mRNA.	RefSeq	coding	17q12.3	chr17	+	80882414	80891204	GO:0007568 // GO:0009314 // GO:0010043 // GO:0010269 // GO:0010628 // GO:0010628 // GO:0010977 // GO:0010977 // GO:0014002 // GO:0014002 // GO:0032355 // GO:0033280 // GO:0043403 // GO:0044344 // GO:0045103 // GO:0045109 // GO:0045109 // GO:0045444 // GO:0046697 // GO:0050770 // GO:0060020 // GO:0060020 // GO:0060252 // GO:0060395 // GO:0060395 // GO:0070307 // GO:0070307 // GO:1900147	aging // response to radiation // response to zinc ion // response to selenium ion // positive regulation of gene expression // positive regulation of gene expression // negative regulation of neuron projection development // negative regulation of neuron projection development // astrocyte development // astrocyte development // response to estradiol // response to vitamin D // skeletal muscle t…	inferred from expression pattern // inferred from expression pattern // inferred from expression pattern // inferred from expression pattern // inferred from electronic annotation // not recorded // inferred from electronic annotation // not recorded // inferred from electronic annotation // not recorded // inferred from expression pattern // inferred from expression pattern // inferred from expr…	GO:0005737 // GO:0005737 // GO:0005737 // GO:0005777 // GO:0005777 // GO:0005829 // GO:0005829 // GO:0005829 // GO:0005856 // GO:0005856 // GO:0005882 // GO:0005882 // GO:0005882 // GO:0005886 // GO:0005886 // GO:0005925 // GO:0005925 // GO:0016363 // GO:0030424 // GO:0031252 // GO:0031252 // GO:0042995 // GO:0042995 // GO:0043005 // GO:0043005 // GO:0044297 // GO:0045098 // GO:0045111 // GO:0048…	cytoplasm // cytoplasm // cytoplasm // peroxisome // peroxisome // cytosol // cytosol // cytosol // cytoskeleton // cytoskeleton // intermediate filament // intermediate filament // intermediate filament // plasma membrane // plasma membrane // focal adhesion // focal adhesion // nuclear matrix // axon // cell leading edge // cell leading edge // cell projection // cell projection // neuron proje…	inferred from direct assay // not recorded // inferred from sequence or structural similarity // inferred from electronic annotation // not recorded // inferred from direct assay // inferred from electronic annotation // not recorded // inferred from direct assay // not recorded // inferred from electronic annotation // not recorded // inferred from sequence or structural similarity // inferred f…	GO:0001948 // GO:0001948 // GO:0003725 // GO:0003725 // GO:0005198 // GO:0005198 // GO:0005200 // GO:0005200 // GO:0005200 // GO:0005212 // GO:0005212 // GO:0005515 // GO:0008022 // GO:0008022 // GO:0019900 // GO:0019901 // GO:0042802 // GO:0042802 // GO:0051721 // GO:0097110 // GO:0097110 // GO:1990254 // GO:1990254 // GO:0005198	glycoprotein binding // glycoprotein binding // double-stranded RNA binding // double-stranded RNA binding // structural molecule activity // structural molecule activity // structural constituent of cytoskeleton // structural constituent of cytoskeleton // structural constituent of cytoskeleton // structural constituent of eye lens // structural constituent of eye lens // protein binding // prot…	inferred from electronic annotation // not recorded // inferred from electronic annotation // not recorded // not recorded // traceable author statement // inferred from electronic annotation // not recorded // inferred from sequence or structural similarity // inferred from electronic annotation // not recorded // inferred from physical interaction // inferred from electronic annotation // not r…	GenMAPP	Striated_muscle_contraction	---	---	---	main	16.9925	16.765	17.0077	16.3283	16.7619	16.8137
TC1700001028.rn.1	0.0261587	0.479	54548.9	43352.7	1.26	up		ENSRNOT00000057895	ensembl:novel chromosome:Rnor_5.0:17:80517907:80518334:1 gene:ENSRNOG00000038045 gene_biotype:protein_coding transcript_biotype:protein_coding	ENSEMBL	coding	---	chr17	+	78876109	78876561	---	---	---	---	---	---	---	---	---	---	---	---	---	---	main	15.4483	15.1575	15.5072	15.7806	15.7837	15.8016
TC1700001000.rn.1	0.0290408	0.488	1498.32	1140.29	1.31	up	Optn	NM_145081	Rattus norvegicus optineurin (Optn), mRNA.	RefSeq	coding	17q12.3	chr17	+	77167659	77218376	GO:0000042 // GO:0000042 // GO:0001920 // GO:0001920 // GO:0006914 // GO:0007030 // GO:0007030 // GO:0008284 // GO:0016236 // GO:0034613 // GO:0042060 // GO:0043001 // GO:0043001 // GO:0043122 // GO:0043124 // GO:0043124 // GO:0043524 // GO:0050663 // GO:0050829 // GO:0050829 // GO:0051260 // GO:0090161 // GO:0090161 // GO:0090161 // GO:0098792 // GO:0098792 // GO:0000042 // GO:0043122 // GO:0090…	protein targeting to Golgi // protein targeting to Golgi // negative regulation of receptor recycling // negative regulation of receptor recycling // autophagy // Golgi organization // Golgi organization // positive regulation of cell proliferation // macroautophagy // cellular protein localization // wound healing // Golgi to plasma membrane protein transport // Golgi to plasma membrane protein …	not recorded // inferred from electronic annotation // inferred from electronic annotation // not recorded // inferred from electronic annotation // inferred from mutant phenotype // not recorded // inferred from mutant phenotype // not recorded // not recorded // inferred from expression pattern // inferred from electronic annotation // not recorded // not recorded // inferred from electronic an…	GO:0005634 // GO:0005737 // GO:0005737 // GO:0005776 // GO:0005794 // GO:0005794 // GO:0005802 // GO:0005802 // GO:0005802 // GO:0016023 // GO:0031410 // GO:0048471 // GO:0048471 // GO:0055037 // GO:0005634 // GO:0005737 // GO:0005768 // GO:0005794 // GO:0016023 // GO:0031410	nucleus // cytoplasm // cytoplasm // autophagosome // Golgi apparatus // Golgi apparatus // trans-Golgi network // trans-Golgi network // trans-Golgi network // cytoplasmic membrane-bounded vesicle // cytoplasmic vesicle // perinuclear region of cytoplasm // perinuclear region of cytoplasm // recycling endosome // nucleus // cytoplasm // endosome // Golgi apparatus // cytoplasmic membrane-bounded…	not recorded // inferred from direct assay // not recorded // inferred from electronic annotation // inferred from direct assay // not recorded // inferred from electronic annotation // not recorded // inferred from sequence or structural similarity // inferred from direct assay // inferred from direct assay // inferred from electronic annotation // not recorded // inferred from electronic annota…	GO:0001155 // GO:0008022 // GO:0008022 // GO:0017137 // GO:0017137 // GO:0030674 // GO:0030674 // GO:0031593 // GO:0042802 // GO:0042802 // GO:0042802 // GO:0043130 // GO:0070530 // GO:0070530 // GO:0070530	TFIIIA-class transcription factor binding // protein C-terminus binding // protein C-terminus binding // Rab GTPase binding // Rab GTPase binding // protein binding, bridging // protein binding, bridging // polyubiquitin binding // identical protein binding // identical protein binding // identical protein binding // ubiquitin binding // K63-linked polyubiquitin binding // K63-linked polyubiquiti…	inferred from physical interaction // inferred from electronic annotation // not recorded // inferred from electronic annotation // not recorded // inferred from electronic annotation // not recorded // not recorded // inferred from direct assay // inferred from electronic annotation // not recorded // inferred from direct assay // not recorded // inferred from electronic annotation // ---	---	---	---	---	---	main	10.1105	10.315	9.94095	10.7322	10.2417	10.7607
TC1700000962.rn.1	0.0085561	0.381	135.28	170.22	0.79	down	Celf2	NM_001083586	Rattus norvegicus CUGBP, Elav-like family member 2 (Celf2), transcript variant 2, mRNA.	RefSeq	coding	17q12.3	chr17	+	74753255	75660157	GO:0006376 // GO:0006376 // GO:0006397	mRNA splice site selection // mRNA splice site selection // mRNA processing	inferred from electronic annotation // not recorded // inferred from electronic annotation	GO:0005634 // GO:0005634 // GO:0005737 // GO:0005737	nucleus // nucleus // cytoplasm // cytoplasm	inferred from electronic annotation // not recorded // inferred from electronic annotation // not recorded	GO:0000166 // GO:0003723 // GO:0003723 // GO:0044822 // GO:0003676	nucleotide binding // RNA binding // RNA binding // poly(A) RNA binding // nucleic acid binding	inferred from electronic annotation // inferred from direct assay // inferred from electronic annotation // not recorded // inferred from electronic annotation	GenMAPP	mRNA_processing_Reactome	---	---	---	main	7.44002	7.23395	7.47539	7.01544	7.14536	7.18634
TC1700000679.rn.1	0.0259383	0.479	16.75	20.34	0.82	down	Hist1h3a	ENSRNOT00000075332	ensembl:known chromosome:Rnor_5.0:17:58702711:58703121:-1 gene:ENSRNOG00000049506 gene_biotype:protein_coding transcript_biotype:protein_coding	ENSEMBL	coding	---	chr17	+	44759270	44764315	---	---	---	---	---	---	---	---	---	---	---	---	---	---	main	4.24118	4.2686	4.55889	4.00729	4.1979	3.91945
TC1700000677.rn.1	0.0107466	0.405	14.73	18.01	0.82	down	Hist1h2bf	ENSRNOT00000072293	ensembl:novel chromosome:Rnor_5.0:17:58718145:58718525:-1 gene:ENSRNOG00000049601 gene_biotype:protein_coding transcript_biotype:protein_coding	ENSEMBL	coding	---	chr17	+	44748442	44749218	---	---	---	---	---	---	---	---	---	---	---	---	---	---	main	4.24496	4.01467	4.30546	3.83114	3.84949	3.87807
TC1700000648.rn.1	0.0079469	0.374	73.75	95.79	0.77	down	Hist2h3c2	ENSRNOT00000074024	ensembl:known chromosome:Rnor_5.0:17:45648645:45649595:1 gene:ENSRNOG00000049198 gene_biotype:protein_coding transcript_biotype:protein_coding	ENSEMBL	coding	---	chr17	+	43789596	43795471	---	---	---	---	---	---	---	---	---	---	---	---	---	---	main	6.56811	6.37341	6.7017	6.18804	6.22656	6.29241
TC1700000646.rn.1	0.0045557	0.323	1520.56	792.42	1.92	up	Hist1h1d	NM_133285	Rattus norvegicus histone cluster 1, H1d (Hist1h1d), mRNA.	RefSeq	coding	17q11	chr17	+	43734461	43735120	GO:0000122 // GO:0000122 // GO:0006334 // GO:0006357 // GO:0016584 // GO:0016584 // GO:0030261 // GO:0080182 // GO:0098532	negative regulation of transcription from RNA polymerase II promoter // negative regulation of transcription from RNA polymerase II promoter // nucleosome assembly // regulation of transcription from RNA polymerase II promoter // nucleosome positioning // nucleosome positioning // chromosome condensation // histone H3-K4 trimethylation // histone H3-K27 trimethylation	inferred from electronic annotation // not recorded // inferred from electronic annotation // not recorded // inferred from electronic annotation // not recorded // traceable author statement // not recorded // not recorded	GO:0000785 // GO:0000786 // GO:0005634 // GO:0005720 // GO:0005720 // GO:0005730 // GO:0070062 // GO:0070062 // GO:0005634 // GO:0005694	chromatin // nucleosome // nucleus // nuclear heterochromatin // nuclear heterochromatin // nucleolus // extracellular exosome // extracellular exosome // nucleus // chromosome	traceable author statement // inferred from electronic annotation // not recorded // inferred from electronic annotation // not recorded // not recorded // inferred from electronic annotation // not recorded // inferred from electronic annotation // inferred from electronic annotation	GO:0003677 // GO:0031490 // GO:0031490 // GO:0044822 // GO:0044822 // GO:0003677	DNA binding // chromatin DNA binding // chromatin DNA binding // poly(A) RNA binding // poly(A) RNA binding // DNA binding	not recorded // inferred from electronic annotation // not recorded // inferred from electronic annotation // not recorded // inferred from electronic annotation	---	---	---	---	---	main	9.86514	9.21746	9.71956	10.1851	10.5859	11.0061
TC1700000634.rn.1	0.0299075	0.493	102.42	63.26	1.62	up	Scgn	NM_201561	Rattus norvegicus secretagogin, EF-hand calcium binding protein (Scgn), mRNA.	RefSeq	coding	17p11	chr17	+	43357688	43399728	GO:0051480 // GO:0051480	cytosolic calcium ion homeostasis // cytosolic calcium ion homeostasis	not recorded // ---	GO:0005576 // GO:0005634 // GO:0005829 // GO:0030658 // GO:0043005 // GO:0045202 // GO:0005634 // GO:0005737 // GO:0005829 // GO:0016020 // GO:0031410 // GO:0043005 // GO:0045202	extracellular region // nucleus // cytosol // transport vesicle membrane // neuron projection // synapse // nucleus // cytoplasm // cytosol // membrane // cytoplasmic vesicle // neuron projection // synapse	inferred from electronic annotation // not recorded // not recorded // inferred from electronic annotation // not recorded // not recorded // --- // inferred from electronic annotation // --- // inferred from electronic annotation // inferred from electronic annotation // --- // ---	GO:0005509 // GO:0005509 // GO:0005509 // GO:0046872	calcium ion binding // calcium ion binding // calcium ion binding // metal ion binding	not recorded // --- // inferred from electronic annotation // inferred from electronic annotation	---	---	---	---	---	main	6.32368	6.10034	5.45473	6.6469	6.35852	7.13494
TC1700000561.rn.1	0.0081262	0.374	5685.19	4236.73	1.34	up	RGD1563300	ENSRNOT00000032995	ensembl:novel chromosome:Rnor_5.0:17:39537973:39538718:1 gene:ENSRNOG00000025630 gene_biotype:protein_coding transcript_biotype:protein_coding	ENSEMBL	coding	17p12	chr17	+	37675523	37676268	GO:0002181 // GO:0006412 // GO:0002181	cytoplasmic translation // translation // cytoplasmic translation	not recorded // inferred from electronic annotation // ---	GO:0022625 // GO:0005840 // GO:0005622 // GO:0022625	cytosolic large ribosomal subunit // ribosome // intracellular // cytosolic large ribosomal subunit	not recorded // inferred from electronic annotation // inferred from electronic annotation // ---	GO:0003735 // GO:0044822 // GO:0003735 // GO:0003735 // GO:0044822	structural constituent of ribosome // poly(A) RNA binding // structural constituent of ribosome // structural constituent of ribosome // poly(A) RNA binding	not recorded // not recorded // inferred from electronic annotation // --- // ---	---	---	Pfam	IPR002673	Ribosomal protein L29e	main	12.0833	12.0054	11.966	12.2965	12.7186	12.4714
TC1700000560.rn.1	0.0115601	0.408	143.2	201.27	0.71	down	Sox4	NM_001271205	Rattus norvegicus SRY (sex determining region Y)-box 4 (Sox4), mRNA.	RefSeq	coding	17p12	chr17	+	37615022	37619728	GO:0001501 // GO:0001666 // GO:0001841 // GO:0002328 // GO:0003183 // GO:0003211 // GO:0003215 // GO:0003289 // GO:0003357 // GO:0006355 // GO:0006366 // GO:0006977 // GO:0007507 // GO:0008284 // GO:0008285 // GO:0014009 // GO:0021510 // GO:0021522 // GO:0021782 // GO:0030177 // GO:0030217 // GO:0031018 // GO:0031397 // GO:0031647 // GO:0032024 // GO:0035019 // GO:0035910 // GO:0042593 // GO:0042…	skeletal system development // response to hypoxia // neural tube formation // pro-B cell differentiation // mitral valve morphogenesis // cardiac ventricle formation // cardiac right ventricle morphogenesis // atrial septum primum morphogenesis // noradrenergic neuron differentiation // regulation of transcription, DNA-templated // transcription from RNA polymerase II promoter // DNA damage resp…	not recorded // inferred from direct assay // not recorded // not recorded // not recorded // not recorded // not recorded // not recorded // not recorded // not recorded // not recorded // not recorded // not recorded // not recorded // not recorded // not recorded // not recorded // not recorded // not recorded // not recorded // not recorded // not recorded // not recorded // not recorded // n…	GO:0005634 // GO:0005654 // GO:0005737 // GO:0005739 // GO:0044798	nucleus // nucleoplasm // cytoplasm // mitochondrion // nuclear transcription factor complex	not recorded // not recorded // not recorded // not recorded // not recorded	GO:0000976 // GO:0000981 // GO:0001046 // GO:0001077 // GO:0001105 // GO:0003700 // GO:0046982	transcription regulatory region sequence-specific DNA binding // RNA polymerase II transcription factor activity, sequence-specific DNA binding // core promoter sequence-specific DNA binding // transcriptional activator activity, RNA polymerase II core promoter proximal region sequence-specific binding // RNA polymerase II transcription coactivator activity // transcription factor activity, seque…	not recorded // not recorded // not recorded // not recorded // not recorded // not recorded // not recorded	---	---	---	---	---	main	7.73308	7.5346	7.60131	6.85638	7.29205	7.42087
TC1700000362.rn.1	0.0135368	0.425	6091.9	9541.84	0.64	down	Elovl2	NM_001109118	Rattus norvegicus ELOVL fatty acid elongase 2 (Elovl2), mRNA.	RefSeq	coding	17p12	chr17	+	21382446	21422415	GO:0000038 // GO:0006636 // GO:0034626 // GO:0034626 // GO:0042761 // GO:0042761 // GO:0000038 // GO:0006629 // GO:0006631 // GO:0006633	very long-chain fatty acid metabolic process // unsaturated fatty acid biosynthetic process // fatty acid elongation, polyunsaturated fatty acid // fatty acid elongation, polyunsaturated fatty acid // very long-chain fatty acid biosynthetic process // very long-chain fatty acid biosynthetic process // very long-chain fatty acid metabolic process // lipid metabolic process // fatty acid metabolic …	not recorded // inferred from electronic annotation // inferred from electronic annotation // not recorded // inferred from electronic annotation // not recorded // inferred from electronic annotation // inferred from electronic annotation // inferred from electronic annotation // inferred from electronic annotation	GO:0005783 // GO:0005789 // GO:0016021 // GO:0005783 // GO:0016020	endoplasmic reticulum // endoplasmic reticulum membrane // integral component of membrane // endoplasmic reticulum // membrane	not recorded // inferred from electronic annotation // inferred from electronic annotation // inferred from electronic annotation // inferred from electronic annotation	GO:0009922 // GO:0009922 // GO:0016747 // GO:0016740 // GO:0016747	fatty acid elongase activity // fatty acid elongase activity // transferase activity, transferring acyl groups other than amino-acyl groups // transferase activity // transferase activity, transferring acyl groups other than amino-acyl groups	inferred from electronic annotation // not recorded // not recorded // inferred from electronic annotation // inferred from electronic annotation	---	---	---	---	---	main	13.1609	12.9009	13.5289	12.284	12.9021	12.6326
TC1700000182.rn.1	0.0278536	0.483	133.88	107.19	1.25	up	Sncb	NM_080777	Rattus norvegicus synuclein, beta (Sncb), mRNA.	RefSeq	coding	17p14	chr17	+	10384505	10392835	GO:0007268 // GO:0042417 // GO:0043524 // GO:0050808	synaptic transmission // dopamine metabolic process // negative regulation of neuron apoptotic process // synapse organization	not recorded // not recorded // not recorded // not recorded	GO:0005654 // GO:0005737 // GO:0005737 // GO:0005739 // GO:0005794 // GO:0016234 // GO:0030426 // GO:0043025 // GO:0043195 // GO:0043679 // GO:0045202	nucleoplasm // cytoplasm // cytoplasm // mitochondrion // Golgi apparatus // inclusion body // growth cone // neuronal cell body // terminal bouton // axon terminus // synapse	not recorded // inferred from electronic annotation // not recorded // not recorded // not recorded // not recorded // inferred from direct assay // inferred from direct assay // inferred from direct assay // inferred from direct assay // not recorded	GO:0005509 // GO:0043014 // GO:0048487	calcium ion binding // alpha-tubulin binding // beta-tubulin binding	not recorded // inferred from direct assay // inferred from direct assay	---	---	---	---	---	main	6.67182	6.8971	6.55678	7.11637	6.90628	7.28839
TC1700000170.rn.1	0.0478743	0.543	9.96	13.44	0.74	down	LOC498705	NM_001047934	Rattus norvegicus hypothetical protein LOC498705 (LOC498705), mRNA.	RefSeq	coding	17p14	chr17	+	9972793	9982609	---	---	---	GO:0016021 // GO:0016020	integral component of membrane // membrane	inferred from electronic annotation // inferred from electronic annotation	---	---	---	---	---	---	---	---	main	3.38423	3.70664	4.22082	3.24948	3.3312	3.28006
TC1600002120.rn.1	0.0288009	0.486	115.31	177.55	0.65	down		ENSRNOT00000045197	ensembl:novel chromosome:Rnor_5.0:16:58478602:58644196:1 gene:ENSRNOG00000022358 gene_biotype:protein_coding transcript_biotype:protein_coding	ENSEMBL	coding	---	chr16	+	58776548	58962420	---	---	---	---	---	---	---	---	---	---	---	---	---	---	main	7.45916	7.00934	7.85612	6.58128	6.92203	7.14805
TC1600001988.rn.1	0.0300109	0.493	188.92	252.84	0.75	down	Arhgef10	ENSRNOT00000016745	ensembl:known chromosome:Rnor_5.0:16:79303507:79377402:-1 gene:ENSRNOG00000012561 gene_biotype:protein_coding transcript_biotype:protein_coding	ENSEMBL	coding	---	chr16	-	79725628	79817062	---	---	---	---	---	---	---	---	---	---	---	---	---	---	main	8.29036	7.66851	7.8926	7.45185	7.55226	7.76812
TC1600001984.rn.1	0.0002887	0.206	29.15	58.79	0.5	down	Myom2	NM_001169141	Rattus norvegicus myomesin 2 (Myom2), mRNA.	RefSeq	coding	16q12.5	chr16	-	79587143	79671797	GO:0006936 // GO:0006936	muscle contraction // muscle contraction	inferred from electronic annotation // not recorded	GO:0005739 // GO:0005739 // GO:0031430 // GO:0031430	mitochondrion // mitochondrion // M band // M band	inferred from electronic annotation // not recorded // inferred from electronic annotation // not recorded	GO:0008307	structural constituent of muscle	traceable author statement	---	---	---	---	---	main	5.53423	6.12739	5.90798	4.85548	4.98175	4.75551
TC1600001954.rn.1	0.0408599	0.525	47.8	60.03	0.8	down	Spag11b	NM_145087	Rattus norvegicus sperm associated antigen 11B (Spag11b), mRNA.	RefSeq	coding	16q12.5	chr16	-	75666439	75668183	GO:0042742 // GO:0006952	defense response to bacterium // defense response	inferred from electronic annotation // inferred from electronic annotation	GO:0005576	extracellular region	inferred from electronic annotation	---	---	---	---	---	---	---	---	main	5.74838	5.79877	6.08802	5.67958	5.70669	5.39496
TC1600001853.rn.1	0.0107101	0.405	393.88	526.59	0.75	down	Prrg3	ENSRNOT00000074955	ensembl:novel chromosome:Rnor_5.0:16:69630088:69631168:-1 gene:ENSRNOG00000045663 gene_biotype:protein_coding transcript_biotype:protein_coding	ENSEMBL	coding	---	chr16	-	69954910	69965716	---	---	---	---	---	---	---	---	---	---	---	---	---	---	main	9.01299	8.9253	9.10955	8.65858	8.8181	8.46371
TC1600001847.rn.1	0.0096476	0.399	24942.3	19797.2	1.26	up	RGD1562923	ENSRNOT00000058595	ensembl:novel chromosome:Rnor_5.0:16:68953000:68953482:-1 gene:ENSRNOG00000038458 gene_biotype:protein_coding transcript_biotype:protein_coding	ENSEMBL	coding	---	chr16	-	69279627	69280109	GO:0006412	translation	inferred from electronic annotation	GO:0005840 // GO:0005622	ribosome // intracellular	inferred from electronic annotation // inferred from electronic annotation	GO:0003735	structural constituent of ribosome	inferred from electronic annotation	---	---	Pfam	IPR001147	Ribosomal protein L21e	main	14.2532	14.3713	14.0945	14.5234	14.7493	14.6623
TC1600001787.rn.1	0.0023561	0.301	32.54	23.64	1.38	up	Mboat4	NM_001107317	Rattus norvegicus membrane bound O-acyltransferase domain containing 4 (Mboat4), mRNA.	RefSeq	coding	16q12.3	chr16	-	61782736	61795438	GO:0018191 // GO:0018191 // GO:0018191	peptidyl-serine octanoylation // peptidyl-serine octanoylation // peptidyl-serine octanoylation	inferred from direct assay // not recorded // inferred from electronic annotation	GO:0030176 // GO:0030176 // GO:0005783 // GO:0005789 // GO:0016020 // GO:0016021 // GO:0030176	integral component of endoplasmic reticulum membrane // integral component of endoplasmic reticulum membrane // endoplasmic reticulum // endoplasmic reticulum membrane // membrane // integral component of membrane // integral component of endoplasmic reticulum membrane	not recorded // inferred from sequence or structural similarity // inferred from electronic annotation // inferred from electronic annotation // inferred from electronic annotation // inferred from electronic annotation // inferred from electronic annotation	GO:0016412 // GO:0016412 // GO:0016412 // GO:0016740 // GO:0016746	serine O-acyltransferase activity // serine O-acyltransferase activity // serine O-acyltransferase activity // transferase activity // transferase activity, transferring acyl groups	inferred from direct assay // not recorded // inferred from electronic annotation // inferred from electronic annotation // inferred from electronic annotation	---	---	---	---	---	main	4.63084	4.48883	4.59634	5.20652	5.01311	4.86552
TC1600001715.rn.1	0.0077724	0.372	23180.5	30742.3	0.75	down	Zdhhc2	NM_145096	Rattus norvegicus zinc finger, DHHC-type containing 2 (Zdhhc2), mRNA.	RefSeq	coding	16q12.1	chr16	-	54932547	55002371	GO:0006612 // GO:0018230 // GO:0018345 // GO:0006612 // GO:0018230 // GO:0018345	protein targeting to membrane // peptidyl-L-cysteine S-palmitoylation // protein palmitoylation // protein targeting to membrane // peptidyl-L-cysteine S-palmitoylation // protein palmitoylation	not recorded // not recorded // not recorded // --- // --- // inferred from electronic annotation	GO:0005783 // GO:0005794 // GO:0005887 // GO:0005887 // GO:0055038 // GO:0055038 // GO:0005783 // GO:0005783 // GO:0005794 // GO:0005794 // GO:0016020 // GO:0016021	endoplasmic reticulum // Golgi apparatus // integral component of plasma membrane // integral component of plasma membrane // recycling endosome membrane // recycling endosome membrane // endoplasmic reticulum // endoplasmic reticulum // Golgi apparatus // Golgi apparatus // membrane // integral component of membrane	not recorded // not recorded // inferred from electronic annotation // not recorded // inferred from electronic annotation // not recorded // --- // inferred from electronic annotation // --- // inferred from electronic annotation // inferred from electronic annotation // inferred from electronic annotation	GO:0008270 // GO:0016409 // GO:0019706 // GO:0016409 // GO:0016740 // GO:0016746 // GO:0019706 // GO:0019706 // GO:0046872	zinc ion binding // palmitoyltransferase activity // protein-cysteine S-palmitoyltransferase activity // palmitoyltransferase activity // transferase activity // transferase activity, transferring acyl groups // protein-cysteine S-palmitoyltransferase activity // protein-cysteine S-palmitoyltransferase activity // metal ion binding	inferred from electronic annotation // not recorded // not recorded // inferred from electronic annotation // inferred from electronic annotation // inferred from electronic annotation // --- // inferred from electronic annotation // inferred from electronic annotation	---	---	---	---	---	main	14.9613	14.7576	14.8606	14.3611	14.6685	14.5987
TC1600001704.rn.1	0.001438	0.288	15.32	10.92	1.4	up	Pdgfrl	NM_001011921	Rattus norvegicus platelet-derived growth factor receptor-like (Pdgfrl), mRNA.	RefSeq	coding	16q12.1	chr16	-	54386267	54450426	GO:0008150	biological_process	no biological data available	GO:0005576 // GO:0005575	extracellular region // cellular_component	inferred from electronic annotation // no biological data available	GO:0003674	molecular_function	no biological data available	---	---	---	---	---	main	3.53128	3.49486	3.41259	3.77067	4.06781	3.8955
TC1600001676.rn.1	0.00726	0.369	5360.17	3645.29	1.47	up		ENSRNOT00000039250	ensembl:novel chromosome:Rnor_5.0:16:51020851:51021308:-1 gene:ENSRNOG00000025853 gene_biotype:protein_coding transcript_biotype:protein_coding	ENSEMBL	coding	---	chr16	-	51309679	51310136	---	---	---	---	---	---	---	---	---	---	---	---	---	---	main	11.8137	11.8848	11.6914	12.0955	12.66	12.4565
TC1600001673.rn.1	0.0288195	0.486	51.88	35.27	1.47	up		ENSRNOT00000029141	ensembl:known_by_projection chromosome:Rnor_5.0:16:50407805:50408903:-1 gene:ENSRNOG00000028542 gene_biotype:protein_coding transcript_biotype:protein_coding	ENSEMBL	coding	---	chr16	-	50693012	50694110	---	---	---	---	---	---	---	---	---	---	---	---	---	---	main	5.1376	5.54971	4.73141	5.56938	5.74465	5.83261
TC1600001660.rn.1	0.0012792	0.281	160.25	260.95	0.61	down	Sorbs2	NM_053770	Rattus norvegicus sorbin and SH3 domain containing 2 (Sorbs2), mRNA.	RefSeq	coding	16q11	chr16	-	49626100	49820226	GO:0007219 // GO:0007219 // GO:0061049 // GO:0007015 // GO:0007155 // GO:0016477	Notch signaling pathway // Notch signaling pathway // cell growth involved in cardiac muscle cell development // actin filament organization // cell adhesion // cell migration	inferred from electronic annotation // not recorded // inferred from genetic interaction // inferred from electronic annotation // inferred from electronic annotation // inferred from electronic annotation	GO:0005886 // GO:0005886 // GO:0005925 // GO:0014069 // GO:0016324 // GO:0030027 // GO:0030425 // GO:0043025 // GO:0048471 // GO:0005737 // GO:0016020 // GO:0030054 // GO:0042995	plasma membrane // plasma membrane // focal adhesion // postsynaptic density // apical plasma membrane // lamellipodium // dendrite // neuronal cell body // perinuclear region of cytoplasm // cytoplasm // membrane // cell junction // cell projection	inferred from electronic annotation // not recorded // inferred from electronic annotation // inferred from direct assay // inferred from electronic annotation // inferred from electronic annotation // inferred from direct assay // inferred from direct assay // inferred from electronic annotation // inferred from electronic annotation // inferred from electronic annotation // inferred from electr…	GO:0019904 // GO:0019904 // GO:0044822 // GO:0044822 // GO:0046872	protein domain specific binding // protein domain specific binding // poly(A) RNA binding // poly(A) RNA binding // metal ion binding	inferred from electronic annotation // not recorded // inferred from electronic annotation // not recorded // inferred from electronic annotation	---	---	---	---	---	main	7.84478	7.90239	8.24383	7.28949	7.50079	7.29534
TC1600001577.rn.1	0.0270475	0.48	469.76	694.35	0.68	down	Gpm6a	NM_178105	Rattus norvegicus glycoprotein m6a (Gpm6a), mRNA.	RefSeq	coding	16p11	chr16	-	39367693	39719287	GO:0001764 // GO:0001764 // GO:0003407 // GO:0003407 // GO:0007416 // GO:0048812 // GO:0048812 // GO:0048863 // GO:0048863 // GO:0051491 // GO:0070588 // GO:0001764 // GO:0003407 // GO:0007399 // GO:0048812 // GO:0048863	neuron migration // neuron migration // neural retina development // neural retina development // synapse assembly // neuron projection morphogenesis // neuron projection morphogenesis // stem cell differentiation // stem cell differentiation // positive regulation of filopodium assembly // calcium ion transmembrane transport // neuron migration // neural retina development // nervous system deve…	not recorded // inferred from sequence or structural similarity // not recorded // inferred from sequence or structural similarity // inferred from direct assay // not recorded // inferred from sequence or structural similarity // not recorded // inferred from sequence or structural similarity // inferred from direct assay // inferred from direct assay // inferred from electronic annotation // in…	GO:0005886 // GO:0016021 // GO:0030175 // GO:0043005 // GO:0043025 // GO:0043197 // GO:0044295 // GO:0044295 // GO:0070062 // GO:0070062 // GO:1903561 // GO:0005886 // GO:0016020 // GO:0030175 // GO:0030424 // GO:0042995 // GO:0044295 // GO:1903561	plasma membrane // integral component of membrane // filopodium // neuron projection // neuronal cell body // dendritic spine // axonal growth cone // axonal growth cone // extracellular exosome // extracellular exosome // extracellular vesicle // plasma membrane // membrane // filopodium // axon // cell projection // axonal growth cone // extracellular vesicle	inferred from direct assay // inferred from electronic annotation // inferred from direct assay // inferred from direct assay // inferred from direct assay // inferred from electronic annotation // not recorded // inferred from sequence or structural similarity // inferred from electronic annotation // not recorded // not recorded // inferred from electronic annotation // inferred from electronic…	GO:0005262 // GO:0005515	calcium channel activity // protein binding	inferred from direct assay // inferred from physical interaction	---	---	---	---	---	main	9.5285	8.994	9.70652	8.77541	9.14632	8.79852
TC1600001553.rn.1	0.0029855	0.304	202.15	374.07	0.54	down	Scrg1	NM_033499	Rattus norvegicus stimulator of chondrogenesis 1 (Scrg1), mRNA.	RefSeq	coding	16p11	chr16	-	36127536	36161041	---	---	---	GO:0005576 // GO:0005737 // GO:0005794 // GO:0044306	extracellular region // cytoplasm // Golgi apparatus // neuron projection terminus	inferred from electronic annotation // not recorded // not recorded // not recorded	---	---	---	---	---	---	---	---	main	8.46975	8.29256	8.80373	7.39132	8.02944	7.65381
TC1600001528.rn.1	0.0341174	0.501	3261.35	4906.93	0.66	down	Mfap3l	NM_001012049	Rattus norvegicus microfibrillar-associated protein 3-like (Mfap3l), mRNA.	RefSeq	coding	16p12	chr16	-	32734059	32777107	---	---	---	GO:0005634 // GO:0005634 // GO:0005737 // GO:0005737 // GO:0005886 // GO:0005886 // GO:0016021 // GO:0005886 // GO:0016020	nucleus // nucleus // cytoplasm // cytoplasm // plasma membrane // plasma membrane // integral component of membrane // plasma membrane // membrane	not recorded // inferred from sequence or structural similarity // not recorded // inferred from sequence or structural similarity // not recorded // inferred from sequence or structural similarity // inferred from electronic annotation // inferred from electronic annotation // inferred from electronic annotation	---	---	---	---	---	---	---	---	main	12.3198	11.9309	12.4468	11.2787	12.1201	11.732
TC1600001506.rn.1	0.0028572	0.301	163.18	208.04	0.78	down	Nek1	mRNARGD7602459_1	ENCODES a protein that exhibits protein kinase activity (ortholog) AND INVOLVED IN cellular response to DNA damage stimulus (ortholog) AND cilium assembly (ortholog) AND response to ionizing radiation (ortholog) AND ASSOCIATED WITH NEVER IN MITOSIS GENE A-RELATED KINASE 1 (ortholog) AND Short Rib-Polydactyly Syndrome (ortholog) AND FOUND IN centrosome (ortholog) AND cytoplasm (ortholog) AND nucle…	Rat Genome Database	coding	---	chr16	-	31165619	31172869	---	---	---	---	---	---	---	---	---	---	---	---	---	---	main	7.60152	7.78449	7.62593	7.36048	7.37197	7.41666
TC1600001446.rn.1	0.001944	0.3	48.38	60.46	0.8	down	Lpl	NM_012598	Rattus norvegicus lipoprotein lipase (Lpl), mRNA.	RefSeq	coding	16p14	chr16	-	22537091	22561553	GO:0006633 // GO:0009409 // GO:0010744 // GO:0010744 // GO:0010886 // GO:0010886 // GO:0010890 // GO:0010890 // GO:0016042 // GO:0019432 // GO:0019433 // GO:0034372 // GO:0042493 // GO:0070328 // GO:0070328 // GO:0006629 // GO:0016042	fatty acid biosynthetic process // response to cold // positive regulation of macrophage derived foam cell differentiation // positive regulation of macrophage derived foam cell differentiation // positive regulation of cholesterol storage // positive regulation of cholesterol storage // positive regulation of sequestering of triglyceride // positive regulation of sequestering of triglyceride // …	not recorded // inferred from expression pattern // inferred from electronic annotation // not recorded // inferred from electronic annotation // not recorded // inferred from electronic annotation // not recorded // inferred from direct assay // inferred from mutant phenotype // not recorded // not recorded // inferred from expression pattern // inferred from electronic annotation // not recorde…	GO:0005615 // GO:0005886 // GO:0009986 // GO:0009986 // GO:0031012 // GO:0031225 // GO:0034361 // GO:0042627 // GO:0070062 // GO:0070062 // GO:0005576 // GO:0005615 // GO:0016020	extracellular space // plasma membrane // cell surface // cell surface // extracellular matrix // anchored component of membrane // very-low-density lipoprotein particle // chylomicron // extracellular exosome // extracellular exosome // extracellular region // extracellular space // membrane	not recorded // inferred from electronic annotation // inferred from electronic annotation // not recorded // inferred from direct assay // inferred from electronic annotation // inferred from electronic annotation // inferred from electronic annotation // inferred from electronic annotation // not recorded // inferred from electronic annotation // inferred from electronic annotation // inferred …	GO:0004465 // GO:0004465 // GO:0004806 // GO:0005102 // GO:0005102 // GO:0008201 // GO:0008201 // GO:0017129 // GO:0034185 // GO:0034185 // GO:0004465 // GO:0016787 // GO:0052689	lipoprotein lipase activity // lipoprotein lipase activity // triglyceride lipase activity // receptor binding // receptor binding // heparin binding // heparin binding // triglyceride binding // apolipoprotein binding // apolipoprotein binding // lipoprotein lipase activity // hydrolase activity // carboxylic ester hydrolase activity	inferred from direct assay // not recorded // not recorded // inferred from electronic annotation // not recorded // inferred from electronic annotation // not recorded // inferred from direct assay // inferred from electronic annotation // not recorded // inferred from electronic annotation // inferred from electronic annotation // inferred from electronic annotation	GenMAPP // GenMAPP	Fatty_Acid_Degradation // Statin_Pathway_PharmGKB	---	---	---	main	5.92123	5.85827	5.89403	5.60244	5.56183	5.67567
TC1600001440.rn.1	0.0086708	0.383	16.87	12.15	1.39	up	RGD1564941	mRNARGD2715210_1	similar to ankyrin repeat domain 26	Rat Genome Database	coding	---	chr16	-	21963506	21970439	---	---	---	---	---	---	---	---	---	---	---	---	---	---	main	3.36958	3.76106	3.77973	4.18801	4.09826	3.87049
TC1600001399.rn.1	0.0214819	0.461	87.67	109.62	0.8	down	Isyna1	NM_001013880	Rattus norvegicus inositol-3-phosphate synthase 1 (Isyna1), mRNA.	RefSeq	coding	16p14	chr16	-	20589497	20594057	GO:0006021 // GO:0008654 // GO:0006629	inositol biosynthetic process // phospholipid biosynthetic process // lipid metabolic process	inferred from electronic annotation // inferred from electronic annotation // inferred from electronic annotation	GO:0005737	cytoplasm	inferred from electronic annotation	GO:0004512 // GO:0004512 // GO:0016853	inositol-3-phosphate synthase activity // inositol-3-phosphate synthase activity // isomerase activity	inferred from electronic annotation // not recorded // inferred from electronic annotation	---	---	---	---	---	main	6.85588	6.83282	6.53225	6.37414	6.42482	6.68076
TC1600001364.rn.1	0.0379657	0.513	90.91	133.67	0.68	down	Bst2	NM_198134	Rattus norvegicus bone marrow stromal cell antigen 2 (Bst2), mRNA.	RefSeq	coding	16p14	chr16	-	19938777	19942376	GO:0002737 // GO:0002737 // GO:0009615 // GO:0009615 // GO:0010951 // GO:0010951 // GO:0030308 // GO:0030308 // GO:0030336 // GO:0030336 // GO:0032956 // GO:0034341 // GO:0034341 // GO:0035455 // GO:0035455 // GO:0035456 // GO:0035456 // GO:0043123 // GO:0045071 // GO:0045071 // GO:0045087 // GO:0045087 // GO:0051607 // GO:1901253 // GO:1901253 // GO:1903901 // GO:0002376 // GO:0010951 // GO:0045…	negative regulation of plasmacytoid dendritic cell cytokine production // negative regulation of plasmacytoid dendritic cell cytokine production // response to virus // response to virus // negative regulation of endopeptidase activity // negative regulation of endopeptidase activity // negative regulation of cell growth // negative regulation of cell growth // negative regulation of cell migrati…	not recorded // inferred from sequence or structural similarity // not recorded // inferred from sequence or structural similarity // not recorded // inferred from sequence or structural similarity // not recorded // inferred from sequence or structural similarity // not recorded // inferred from sequence or structural similarity // inferred from mutant phenotype // not recorded // inferred from …	GO:0005622 // GO:0005737 // GO:0005737 // GO:0005770 // GO:0005771 // GO:0005794 // GO:0005886 // GO:0005886 // GO:0009986 // GO:0009986 // GO:0016020 // GO:0016021 // GO:0016324 // GO:0031225 // GO:0045121 // GO:0070062 // GO:0005737 // GO:0005768 // GO:0005794 // GO:0005794 // GO:0005886 // GO:0016020 // GO:0016021 // GO:0016021 // GO:0016324	intracellular // cytoplasm // cytoplasm // late endosome // multivesicular body // Golgi apparatus // plasma membrane // plasma membrane // cell surface // cell surface // membrane // integral component of membrane // apical plasma membrane // anchored component of membrane // membrane raft // extracellular exosome // cytoplasm // endosome // Golgi apparatus // Golgi apparatus // plasma membrane …	inferred from direct assay // not recorded // inferred from sequence or structural similarity // inferred from electronic annotation // not recorded // not recorded // not recorded // inferred from sequence or structural similarity // inferred from direct assay // not recorded // not recorded // not recorded // inferred from direct assay // inferred from electronic annotation // inferred from ele…	GO:0004871 // GO:0005515 // GO:0008191 // GO:0008191 // GO:0042803 // GO:0044822 // GO:0008191	signal transducer activity // protein binding // metalloendopeptidase inhibitor activity // metalloendopeptidase inhibitor activity // protein homodimerization activity // poly(A) RNA binding // metalloendopeptidase inhibitor activity	not recorded // inferred from physical interaction // not recorded // inferred from sequence or structural similarity // not recorded // not recorded // ---	---	---	---	---	---	main	7.14416	6.85903	7.07174	6.02456	6.90966	6.68958
TC1600001233.rn.1	0.0226389	0.465	44.16	55.76	0.79	down	Fam25a	NM_001134849	Rattus norvegicus family with sequence similarity 25, member A (Fam25a), mRNA.	RefSeq	coding	16p16	chr16	-	10702264	10718909	---	---	---	---	---	---	---	---	---	---	---	---	---	---	main	5.77192	5.65102	5.91175	5.49429	5.66008	5.29134
TC1600001218.rn.1	0.0026039	0.301	570.05	799.25	0.71	down	Mapk8	NM_053829	Rattus norvegicus mitogen-activated protein kinase 8 (Mapk8), mRNA.	RefSeq	coding	16p16	chr16	-	9620854	9709342	GO:0000165 // GO:0001503 // GO:0001503 // GO:0001764 // GO:0001764 // GO:0006355 // GO:0006468 // GO:0006954 // GO:0006970 // GO:0007165 // GO:0007254 // GO:0007254 // GO:0007258 // GO:0007258 // GO:0007258 // GO:0007258 // GO:0009408 // GO:0009411 // GO:0010468 // GO:0010468 // GO:0010628 // GO:0018105 // GO:0018107 // GO:0030335 // GO:0031063 // GO:0031116 // GO:0031175 // GO:0031281 // GO:0032…	MAPK cascade // ossification // ossification // neuron migration // neuron migration // regulation of transcription, DNA-templated // protein phosphorylation // inflammatory response // response to osmotic stress // signal transduction // JNK cascade // JNK cascade // JUN phosphorylation // JUN phosphorylation // JUN phosphorylation // JUN phosphorylation // response to heat // response to UV // …	inferred from electronic annotation // inferred from electronic annotation // not recorded // inferred from electronic annotation // not recorded // inferred from direct assay // not recorded // inferred from direct assay // inferred from direct assay // inferred from direct assay // not recorded // inferred from sequence or structural similarity // inferred from direct assay // not recorded // i…	GO:0002102 // GO:0005622 // GO:0005634 // GO:0005634 // GO:0005737 // GO:0005737 // GO:0005739 // GO:0005739 // GO:0005739 // GO:0005829 // GO:0005829 // GO:0005829 // GO:0030424 // GO:0031982 // GO:0032839 // GO:0043204 // GO:0005634 // GO:0005737	podosome // intracellular // nucleus // nucleus // cytoplasm // cytoplasm // mitochondrion // mitochondrion // mitochondrion // cytosol // cytosol // cytosol // axon // vesicle // dendrite cytoplasm // perikaryon // nucleus // cytoplasm	not recorded // inferred from electronic annotation // inferred from direct assay // not recorded // inferred from direct assay // not recorded // inferred from direct assay // inferred from electronic annotation // not recorded // inferred from electronic annotation // not recorded // traceable author statement // inferred from direct assay // inferred from direct assay // inferred from direct a…	GO:0004674 // GO:0004705 // GO:0004705 // GO:0004705 // GO:0004705 // GO:0004707 // GO:0005515 // GO:0005524 // GO:0016301 // GO:0019899 // GO:0035033 // GO:0042826 // GO:0000166 // GO:0004672 // GO:0004674 // GO:0016301 // GO:0016740	protein serine/threonine kinase activity // JUN kinase activity // JUN kinase activity // JUN kinase activity // JUN kinase activity // MAP kinase activity // protein binding // ATP binding // kinase activity // enzyme binding // histone deacetylase regulator activity // histone deacetylase binding // nucleotide binding // protein kinase activity // protein serine/threonine kinase activity // kin…	not recorded // inferred from direct assay // not recorded // inferred from sequence or structural similarity // traceable author statement // inferred from electronic annotation // inferred from physical interaction // inferred from electronic annotation // not recorded // not recorded // not recorded // not recorded // inferred from electronic annotation // inferred from electronic annotation /…	---	---	---	---	---	main	9.50515	9.56361	9.7656	9.18029	9.26852	9.10103
TC1600001185.rn.1	0.0330429	0.499	758.96	1087.17	0.7	down	Ankrd28	ENSRNOT00000026680	ensembl:known chromosome:Rnor_5.0:16:7740393:7820041:-1 gene:ENSRNOG00000019697 gene_biotype:protein_coding transcript_biotype:protein_coding	ENSEMBL	coding	16p16	chr16	-	7815603	7952147	---	---	---	---	---	---	---	---	---	---	---	Pfam // Pfam // Pfam // Pfam // Pfam // Pfam // Pfam // Pfam // Pfam // Pfam	IPR002110 // IPR002110 // IPR020683 // IPR020683 // IPR020683 // IPR020683 // IPR020683 // IPR020683 // IPR020683 // IPR020683	Ankyrin repeat // Ankyrin repeat // Ankyrin repeat-containing domain // Ankyrin repeat-containing domain // Ankyrin repeat-containing domain // Ankyrin repeat-containing domain // Ankyrin repeat-containing domain // Ankyrin repeat-containing domain // Ankyrin repeat-containing domain // Ankyrin repeat-containing domain	main	10.0697	9.86972	10.2142	9.26951	9.97446	9.55899
TC1600001026.rn.1	0.0184591	0.448	78.54	96.48	0.81	down	Lig4	NM_001106095	Rattus norvegicus ligase IV, DNA, ATP-dependent (Lig4), mRNA.	RefSeq	coding	16q12.5	chr16	+	85331773	85339499	GO:0000012 // GO:0000012 // GO:0001701 // GO:0001701 // GO:0002328 // GO:0002328 // GO:0006266 // GO:0006266 // GO:0006273 // GO:0006281 // GO:0006297 // GO:0006302 // GO:0006303 // GO:0007417 // GO:0007417 // GO:0008283 // GO:0008283 // GO:0010165 // GO:0010165 // GO:0010212 // GO:0010332 // GO:0010332 // GO:0033077 // GO:0033077 // GO:0033151 // GO:0033152 // GO:0033153 // GO:0033153 // GO:0035…	single strand break repair // single strand break repair // in utero embryonic development // in utero embryonic development // pro-B cell differentiation // pro-B cell differentiation // DNA ligation // DNA ligation // lagging strand elongation // DNA repair // nucleotide-excision repair, DNA gap filling // double-strand break repair // double-strand break repair via nonhomologous end joining //…	inferred from electronic annotation // not recorded // inferred from electronic annotation // not recorded // inferred from electronic annotation // not recorded // inferred from direct assay // not recorded // not recorded // not recorded // not recorded // not recorded // not recorded // inferred from electronic annotation // not recorded // inferred from electronic annotation // not recorded /…	GO:0000793 // GO:0000793 // GO:0005634 // GO:0005634 // GO:0005654 // GO:0005654 // GO:0005737 // GO:0005886 // GO:0005886 // GO:0005925 // GO:0005925 // GO:0005958 // GO:0032807 // GO:0070419 // GO:0005634 // GO:0005737 // GO:0005737 // GO:0005958 // GO:0032807 // GO:0032807 // GO:0070419	condensed chromosome // condensed chromosome // nucleus // nucleus // nucleoplasm // nucleoplasm // cytoplasm // plasma membrane // plasma membrane // focal adhesion // focal adhesion // DNA-dependent protein kinase-DNA ligase 4 complex // DNA ligase IV complex // nonhomologous end joining complex // nucleus // cytoplasm // cytoplasm // DNA-dependent protein kinase-DNA ligase 4 complex // DNA lig…	inferred from electronic annotation // not recorded // inferred from direct assay // not recorded // inferred from electronic annotation // not recorded // not recorded // inferred from electronic annotation // not recorded // inferred from electronic annotation // not recorded // not recorded // not recorded // not recorded // inferred from electronic annotation // --- // inferred from electroni…	GO:0003677 // GO:0003677 // GO:0003909 // GO:0003910 // GO:0003910 // GO:0005524 // GO:0005524 // GO:0008022 // GO:0008022 // GO:0016874 // GO:0000166 // GO:0003677 // GO:0003909 // GO:0003910 // GO:0005524 // GO:0016874	DNA binding // DNA binding // DNA ligase activity // DNA ligase (ATP) activity // DNA ligase (ATP) activity // ATP binding // ATP binding // protein C-terminus binding // protein C-terminus binding // ligase activity // nucleotide binding // DNA binding // DNA ligase activity // DNA ligase (ATP) activity // ATP binding // ligase activity	inferred from direct assay // not recorded // not recorded // inferred from direct assay // not recorded // inferred from direct assay // not recorded // inferred from electronic annotation // not recorded // not recorded // inferred from electronic annotation // inferred from electronic annotation // inferred from electronic annotation // inferred from electronic annotation // inferred from elec…	---	---	---	---	---	main	6.76538	6.4652	6.45536	6.35216	6.35588	6.25717
TC1600001009.rn.1	0.0092804	0.395	56.82	69.86	0.81	down	Col4a1	NM_001135009	Rattus norvegicus collagen, type IV, alpha 1 (Col4a1), mRNA.	RefSeq	coding	16q12.5	chr16	+	83521502	83632155	GO:0001569 // GO:0001569 // GO:0007420 // GO:0007420 // GO:0007528 // GO:0007528 // GO:0030855 // GO:0048514 // GO:0061304 // GO:0061304 // GO:0061333 // GO:0061333 // GO:0071230 // GO:0071230 // GO:0071711 // GO:0071711 // GO:0048514	patterning of blood vessels // patterning of blood vessels // brain development // brain development // neuromuscular junction development // neuromuscular junction development // epithelial cell differentiation // blood vessel morphogenesis // retinal blood vessel morphogenesis // retinal blood vessel morphogenesis // renal tubule morphogenesis // renal tubule morphogenesis // cellular response …	inferred from electronic annotation // not recorded // inferred from electronic annotation // not recorded // inferred from electronic annotation // not recorded // inferred from expression pattern // not recorded // inferred from electronic annotation // not recorded // inferred from electronic annotation // not recorded // inferred from electronic annotation // not recorded // inferred from ele…	GO:0005576 // GO:0005587 // GO:0005587 // GO:0005604 // GO:0031012 // GO:0005581 // GO:0005575 // GO:0005578 // GO:0005604 // GO:0031012	extracellular region // collagen type IV trimer // collagen type IV trimer // basement membrane // extracellular matrix // collagen trimer // cellular_component // proteinaceous extracellular matrix // basement membrane // extracellular matrix	traceable author statement // inferred from electronic annotation // not recorded // not recorded // not recorded // inferred from electronic annotation // no biological data available // inferred from electronic annotation // inferred from electronic annotation // inferred from electronic annotation	GO:0005201 // GO:0005201 // GO:0048407 // GO:0048407 // GO:0003674	extracellular matrix structural constituent // extracellular matrix structural constituent // platelet-derived growth factor binding // platelet-derived growth factor binding // molecular_function	inferred from electronic annotation // not recorded // inferred from electronic annotation // not recorded // no biological data available	---	---	---	---	---	main	6.16359	6.059	6.05666	5.707	5.87793	5.96528
TC1600000844.rn.1	0.0139484	0.428	21.22	26.56	0.8	down	LOC684871	NM_001115043	Rattus norvegicus similar to Protein C8orf4 (Thyroid cancer protein 1) (TC-1) (LOC684871), mRNA.	RefSeq	coding	---	chr16	+	72388842	72390135	---	---	---	---	---	---	---	---	---	---	---	---	---	---	main	4.74038	4.66294	4.79204	4.57515	4.37738	4.22557
TC1600000810.rn.1	0.0391772	0.518	772.68	628.44	1.23	up	Bag4	NM_001025130	Rattus norvegicus BCL2-associated athanogene 4 (Bag4), mRNA.	RefSeq	coding	16q12.4	chr16	+	71057709	71075874	GO:0010763 // GO:0010763 // GO:0030838 // GO:0030838 // GO:0033138 // GO:0033138 // GO:0045785 // GO:0045785 // GO:0051291 // GO:0051496 // GO:0051496 // GO:0051897 // GO:0051897 // GO:0071356 // GO:0071356 // GO:0071364 // GO:0071364 // GO:0072659 // GO:0072659 // GO:0090367 // GO:0097178 // GO:0097178 // GO:1903215 // GO:1903215 // GO:2001145 // GO:2001145	positive regulation of fibroblast migration // positive regulation of fibroblast migration // positive regulation of actin filament polymerization // positive regulation of actin filament polymerization // positive regulation of peptidyl-serine phosphorylation // positive regulation of peptidyl-serine phosphorylation // positive regulation of cell adhesion // positive regulation of cell adhesion …	inferred from electronic annotation // not recorded // inferred from electronic annotation // not recorded // inferred from electronic annotation // not recorded // inferred from electronic annotation // not recorded // inferred from physical interaction // inferred from electronic annotation // not recorded // inferred from electronic annotation // not recorded // inferred from electronic annota…	GO:0005634 // GO:0005634 // GO:0005634 // GO:0005737 // GO:0005829 // GO:0005829 // GO:0005886 // GO:0005886	nucleus // nucleus // nucleus // cytoplasm // cytosol // cytosol // plasma membrane // plasma membrane	inferred from direct assay // inferred from electronic annotation // not recorded // inferred from direct assay // inferred from electronic annotation // not recorded // inferred from electronic annotation // not recorded	GO:0031625 // GO:0031625 // GO:0044822 // GO:0044822 // GO:0051087 // GO:0003674	ubiquitin protein ligase binding // ubiquitin protein ligase binding // poly(A) RNA binding // poly(A) RNA binding // chaperone binding // molecular_function	inferred from electronic annotation // not recorded // inferred from electronic annotation // not recorded // inferred from electronic annotation // no biological data available	---	---	---	---	---	main	9.26331	9.35033	9.17855	9.82362	9.62953	9.42569
TC1600000509.rn.1	0.0051177	0.33	302.61	394.71	0.77	down		ENSRNOT00000059473	ensembl:novel chromosome:Rnor_5.0:16:45116539:45123553:1 gene:ENSRNOG00000038907 gene_biotype:protein_coding transcript_biotype:protein_coding	ENSEMBL	coding	---	chr16	+	45365582	45376963	---	---	---	---	---	---	---	---	---	---	---	---	---	---	main	8.56287	8.53858	8.6849	8.27393	8.3558	8.16628
TC1600000483.rn.1	0.0123356	0.419	756.06	989.63	0.76	down	Spcs3	NM_001191073	Rattus norvegicus signal peptidase complex subunit 3 homolog (S. cerevisiae) (Spcs3), mRNA.	RefSeq	coding	16p11	chr16	+	40050740	40058879	GO:0006465	signal peptide processing	inferred from electronic annotation	GO:0005783 // GO:0005787 // GO:0016021 // GO:0016020	endoplasmic reticulum // signal peptidase complex // integral component of membrane // membrane	not recorded // inferred from electronic annotation // inferred from electronic annotation // inferred from electronic annotation	GO:0008233	peptidase activity	inferred from electronic annotation	---	---	---	---	---	main	9.94236	9.75173	10.0665	9.49106	9.73367	9.56637
TC1600000455.rn.1	0.0386146	0.517	53.48	42.84	1.25	up	Galnt7	NM_022926	Rattus norvegicus polypeptide N-acetylgalactosaminyltransferase 7 (Galnt7), mRNA.	RefSeq	coding	16p11	chr16	+	35935035	36063037	GO:0006486 // GO:0006493 // GO:0008150	protein glycosylation // protein O-linked glycosylation // biological_process	inferred from electronic annotation // not recorded // no biological data available	GO:0000139 // GO:0016020 // GO:0016021 // GO:0070062 // GO:0005575 // GO:0005794 // GO:0016020	Golgi membrane // membrane // integral component of membrane // extracellular exosome // cellular_component // Golgi apparatus // membrane	inferred from electronic annotation // not recorded // inferred from electronic annotation // not recorded // no biological data available // inferred from electronic annotation // inferred from electronic annotation	GO:0004653 // GO:0016757 // GO:0030246 // GO:0046872 // GO:0003674 // GO:0016740	polypeptide N-acetylgalactosaminyltransferase activity // transferase activity, transferring glycosyl groups // carbohydrate binding // metal ion binding // molecular_function // transferase activity	not recorded // inferred from electronic annotation // inferred from electronic annotation // inferred from electronic annotation // no biological data available // inferred from electronic annotation	---	---	---	---	---	main	5.55098	5.47082	5.21149	5.92777	5.57105	5.80302
TC1600000398.rn.1	0.0015263	0.288	111.91	158.69	0.71	down	Tll1	NM_001106081	Rattus norvegicus tolloid-like 1 (Tll1), mRNA.	RefSeq	coding	16p13	chr16	+	27399467	27597240	GO:0006508	proteolysis	inferred from electronic annotation	---	---	---	GO:0004222 // GO:0005509 // GO:0005518 // GO:0005518 // GO:0008270	metalloendopeptidase activity // calcium ion binding // collagen binding // collagen binding // zinc ion binding	inferred from electronic annotation // inferred from electronic annotation // inferred from electronic annotation // not recorded // inferred from electronic annotation	---	---	---	---	---	main	7.27182	7.29281	7.26507	6.69254	6.74595	7.0844
TC1600000372.rn.1	0.0131983	0.425	27764.7	21101.5	1.32	up		ENSRNOT00000047750	ensembl:novel chromosome:Rnor_5.0:16:25656298:25657524:1 gene:ENSRNOG00000033057 gene_biotype:protein_coding transcript_biotype:protein_coding	ENSEMBL	coding	---	chr16	+	25773564	25774874	---	---	---	---	---	---	---	---	---	---	---	---	---	---	main	14.4555	14.4614	14.0456	14.7975	14.8219	14.8051
TC1600000299.rn.1	0.0048835	0.329	1066.17	761.7	1.4	up	Tmem59l	NM_001271055	Rattus norvegicus transmembrane protein 59-like (Tmem59l), mRNA.	RefSeq	coding	16p14	chr16	+	20691968	20695701	---	---	---	GO:0000139 // GO:0016021 // GO:0005794 // GO:0016020	Golgi membrane // integral component of membrane // Golgi apparatus // membrane	inferred from electronic annotation // inferred from electronic annotation // inferred from electronic annotation // inferred from electronic annotation	---	---	---	---	---	---	---	---	main	9.57467	9.67053	9.38523	10.0803	9.86705	10.3435
TC1600000257.rn.1	0.0447722	0.532	957.79	790.75	1.21	up	Dda1	NM_001134790	Rattus norvegicus DET1 and DDB1 associated 1 (Dda1), mRNA.	RefSeq	coding	16p14	chr16	+	19877888	19885501	---	---	---	---	---	---	---	---	---	---	---	---	---	---	main	9.49683	9.81549	9.46788	9.86854	9.85437	10.0872
TC1600000134.rn.1	0.0107611	0.405	19.38	15.56	1.25	up	Gdf10	NM_024375	Rattus norvegicus growth differentiation factor 10 (Gdf10), mRNA.	RefSeq	coding	16p16	chr16	+	10250508	10262383	GO:0001649 // GO:0001649 // GO:0010862 // GO:0010862 // GO:0021549 // GO:0030278 // GO:0042698 // GO:0042981 // GO:0043408 // GO:0045444 // GO:0045668 // GO:0045668 // GO:0045669 // GO:0048468 // GO:0060395 // GO:0071559 // GO:0001503 // GO:0010862 // GO:0042981 // GO:0043408 // GO:0048468 // GO:0060395	osteoblast differentiation // osteoblast differentiation // positive regulation of pathway-restricted SMAD protein phosphorylation // positive regulation of pathway-restricted SMAD protein phosphorylation // cerebellum development // regulation of ossification // ovulation cycle // regulation of apoptotic process // regulation of MAPK cascade // fat cell differentiation // negative regulation of …	inferred from electronic annotation // inferred from expression pattern // not recorded // inferred from sequence or structural similarity // inferred from expression pattern // inferred from expression pattern // inferred from expression pattern // not recorded // not recorded // not recorded // not recorded // inferred from sequence or structural similarity // inferred from direct assay // not …	GO:0005615 // GO:0005615 // GO:0005576	extracellular space // extracellular space // extracellular region	inferred from direct assay // inferred from electronic annotation // inferred from electronic annotation	GO:0005125 // GO:0005125 // GO:0005160 // GO:0008083 // GO:0005125 // GO:0005160	cytokine activity // cytokine activity // transforming growth factor beta receptor binding // growth factor activity // cytokine activity // transforming growth factor beta receptor binding	not recorded // inferred from electronic annotation // not recorded // inferred from electronic annotation // --- // ---	---	---	---	---	---	main	4.0207	3.95231	3.98549	4.14523	4.22573	4.40824
TC1600000118.rn.1	0.045041	0.533	539.99	429.11	1.26	up	Drgx	NM_145767	Rattus norvegicus dorsal root ganglia homeobox (Drgx), mRNA.	RefSeq	coding	16p16	chr16	+	8823745	8853950	GO:0001764 // GO:0001764 // GO:0006351 // GO:0006355 // GO:0007275 // GO:0007399 // GO:0007409 // GO:0007411 // GO:0007411 // GO:0009593 // GO:0009593 // GO:0016048 // GO:0016048 // GO:0021516 // GO:0021516 // GO:0021559 // GO:0021559 // GO:0030182 // GO:0050954 // GO:0050954	neuron migration // neuron migration // transcription, DNA-templated // regulation of transcription, DNA-templated // multicellular organismal development // nervous system development // axonogenesis // axon guidance // axon guidance // detection of chemical stimulus // detection of chemical stimulus // detection of temperature stimulus // detection of temperature stimulus // dorsal spinal cord …	inferred from electronic annotation // not recorded // inferred from electronic annotation // inferred from electronic annotation // inferred from electronic annotation // not recorded // not recorded // inferred from electronic annotation // not recorded // inferred from electronic annotation // not recorded // inferred from electronic annotation // not recorded // inferred from electronic annot…	GO:0005634	nucleus	inferred from electronic annotation	GO:0003677 // GO:0043565 // GO:0003677	DNA binding // sequence-specific DNA binding // DNA binding	not recorded // inferred from electronic annotation // inferred from electronic annotation	---	---	---	---	---	main	8.63412	8.86847	8.63788	9.23858	8.76269	9.3147
TC1600000101.rn.1	0.0474668	0.541	109.52	87.05	1.26	up	Eaf1	NM_001107293	Rattus norvegicus ELL associated factor 1 (Eaf1), mRNA.	RefSeq	coding	16p16	chr16	+	7587073	7602966	GO:0006355 // GO:0008150	regulation of transcription, DNA-templated // biological_process	inferred from electronic annotation // no biological data available	GO:0005634 // GO:0005654 // GO:0005737 // GO:0008023 // GO:0032783 // GO:0043231 // GO:0045171 // GO:0005575 // GO:0005654 // GO:0008023	nucleus // nucleoplasm // cytoplasm // transcription elongation factor complex // ELL-EAF complex // intracellular membrane-bounded organelle // intercellular bridge // cellular_component // nucleoplasm // transcription elongation factor complex	not recorded // not recorded // inferred from electronic annotation // not recorded // inferred from electronic annotation // not recorded // not recorded // no biological data available // inferred from electronic annotation // inferred from electronic annotation	GO:0003674	molecular_function	no biological data available	---	---	---	---	---	main	6.31226	6.70417	6.21488	6.94623	6.69116	6.79048
TC1500002393.rn.1	0.0194499	0.454	203.7	162.6	1.25	up	Uggt2	ENSRNOT00000072606	ensembl:known_by_projection chromosome:Rnor_5.0:15:107668389:107670932:-1 gene:ENSRNOG00000049384 gene_biotype:protein_coding transcript_biotype:protein_coding	ENSEMBL	coding	---	chr15	-	104235678	104404763	---	---	---	---	---	---	---	---	---	---	---	---	---	---	main	7.32697	7.12323	7.50038	7.72983	7.68874	7.68151
TC1500002296.rn.1	0.0272147	0.481	2336.7	5241.05	0.45	down	Ednrb	NM_017333	Rattus norvegicus endothelin receptor type B (Ednrb), mRNA.	RefSeq	coding	15q21-q22	chr15	-	88004774	88036354	GO:0000122 // GO:0001755 // GO:0001755 // GO:0001934 // GO:0006885 // GO:0006885 // GO:0007186 // GO:0007200 // GO:0007204 // GO:0007422 // GO:0007422 // GO:0007497 // GO:0007497 // GO:0007568 // GO:0008217 // GO:0008217 // GO:0008284 // GO:0014043 // GO:0014043 // GO:0014070 // GO:0014826 // GO:0019233 // GO:0019934 // GO:0030318 // GO:0030318 // GO:0031620 // GO:0032269 // GO:0032496 // GO:0035…	negative regulation of transcription from RNA polymerase II promoter // neural crest cell migration // neural crest cell migration // positive regulation of protein phosphorylation // regulation of pH // regulation of pH // G-protein coupled receptor signaling pathway // phospholipase C-activating G-protein coupled receptor signaling pathway // positive regulation of cytosolic calcium ion concent…	not recorded // inferred from electronic annotation // not recorded // inferred from direct assay // inferred from electronic annotation // not recorded // not recorded // inferred from mutant phenotype // inferred from direct assay // inferred from electronic annotation // not recorded // inferred from electronic annotation // not recorded // inferred from expression pattern // inferred from mut…	GO:0005829 // GO:0005886 // GO:0016020 // GO:0016021 // GO:0031965 // GO:0045121 // GO:0005886 // GO:0016020	cytosol // plasma membrane // membrane // integral component of membrane // nuclear membrane // membrane raft // plasma membrane // membrane	inferred from direct assay // inferred from direct assay // inferred from direct assay // inferred from electronic annotation // inferred from direct assay // inferred from direct assay // inferred from electronic annotation // inferred from electronic annotation	GO:0004872 // GO:0004930 // GO:0004962 // GO:0004962 // GO:0004962 // GO:0017046 // GO:0031702 // GO:0004871 // GO:0004930 // GO:0004962	receptor activity // G-protein coupled receptor activity // endothelin receptor activity // endothelin receptor activity // endothelin receptor activity // peptide hormone binding // type 1 angiotensin receptor binding // signal transducer activity // G-protein coupled receptor activity // endothelin receptor activity	traceable author statement // traceable author statement // inferred from direct assay // not recorded // traceable author statement // not recorded // inferred from physical interaction // inferred from electronic annotation // inferred from electronic annotation // inferred from electronic annotation	GenMAPP // GenMAPP // GenMAPP	Prostaglandin_synthesis_regulation // GPCRDB_Class_A_Rhodopsin-like // Peptide_GPCRs	---	---	---	main	12.4503	11.6114	12.9271	10.5534	11.9046	11.2299
TC1500002242.rn.1	0.0011637	0.279	39.41	56.86	0.69	down	Klhl1	NM_001106054	Rattus norvegicus kelch-like family member 1 (Klhl1), mRNA.	RefSeq	coding	15q21	chr15	-	80270891	80713209	GO:0007626 // GO:0007628 // GO:0007628 // GO:0016358 // GO:0016567 // GO:0021680 // GO:0021680 // GO:0007626 // GO:0016358 // GO:0016358 // GO:0016567	locomotory behavior // adult walking behavior // adult walking behavior // dendrite development // protein ubiquitination // cerebellar Purkinje cell layer development // cerebellar Purkinje cell layer development // locomotory behavior // dendrite development // dendrite development // protein ubiquitination	not recorded // inferred from electronic annotation // not recorded // not recorded // not recorded // inferred from electronic annotation // not recorded // inferred from electronic annotation // --- // inferred from electronic annotation // ---	GO:0005737 // GO:0030425 // GO:0031463 // GO:0043025 // GO:0005737 // GO:0005737 // GO:0030425 // GO:0030425 // GO:0031463 // GO:0043025 // GO:0043025	cytoplasm // dendrite // Cul3-RING ubiquitin ligase complex // neuronal cell body // cytoplasm // cytoplasm // dendrite // dendrite // Cul3-RING ubiquitin ligase complex // neuronal cell body // neuronal cell body	not recorded // not recorded // not recorded // not recorded // --- // inferred from electronic annotation // --- // inferred from electronic annotation // --- // --- // inferred from electronic annotation	GO:0004842 // GO:0004842	ubiquitin-protein transferase activity // ubiquitin-protein transferase activity	not recorded // ---	---	---	---	---	---	main	5.8647	5.73132	5.81654	5.31275	5.15942	5.48761
TC1500002151.rn.1	0.0128763	0.424	448.56	1672.64	0.27	down	Lect1	NM_030854	Rattus norvegicus leukocyte cell derived chemotaxin 1 (Lect1), mRNA.	RefSeq	coding	15q12	chr15	-	61923278	61947764	GO:0001886 // GO:0001886 // GO:0001937 // GO:0001937 // GO:0016525 // GO:0016525 // GO:0016525 // GO:0030154 // GO:0030948 // GO:0030948 // GO:0051216 // GO:0007275	endothelial cell morphogenesis // endothelial cell morphogenesis // negative regulation of endothelial cell proliferation // negative regulation of endothelial cell proliferation // negative regulation of angiogenesis // negative regulation of angiogenesis // negative regulation of angiogenesis // cell differentiation // negative regulation of vascular endothelial growth factor receptor signaling…	inferred from electronic annotation // not recorded // inferred from electronic annotation // not recorded // inferred from electronic annotation // not recorded // traceable author statement // inferred from electronic annotation // inferred from electronic annotation // not recorded // inferred from electronic annotation // inferred from electronic annotation	GO:0005578 // GO:0012505 // GO:0016021 // GO:0005576 // GO:0016020	proteinaceous extracellular matrix // endomembrane system // integral component of membrane // extracellular region // membrane	inferred from electronic annotation // inferred from electronic annotation // inferred from electronic annotation // inferred from electronic annotation // inferred from electronic annotation	---	---	---	---	---	---	---	---	main	11.0009	10.377	10.6441	7.50017	10.0378	8.97658
TC1500002140.rn.1	0.0019962	0.301	87.62	145.12	0.6	down	Rgcc	NM_054008	Rattus norvegicus regulator of cell cycle (Rgcc), mRNA.	RefSeq	coding	15q12	chr15	-	61551861	61564757	GO:0000079 // GO:0001100 // GO:0001100 // GO:0001937 // GO:0001937 // GO:0003331 // GO:0003331 // GO:0006956 // GO:0006956 // GO:0008285 // GO:0010628 // GO:0010718 // GO:0010718 // GO:0016525 // GO:0016525 // GO:0031659 // GO:0031659 // GO:0032147 // GO:0032147 // GO:0032967 // GO:0032967 // GO:0043537 // GO:0043537 // GO:0045840 // GO:0045840 // GO:0045944 // GO:0045944 // GO:0050710 // GO:0050…	regulation of cyclin-dependent protein serine/threonine kinase activity // negative regulation of exit from mitosis // negative regulation of exit from mitosis // negative regulation of endothelial cell proliferation // negative regulation of endothelial cell proliferation // positive regulation of extracellular matrix constituent secretion // positive regulation of extracellular matrix constitue…	non-traceable author statement // inferred from electronic annotation // not recorded // inferred from electronic annotation // not recorded // inferred from electronic annotation // not recorded // inferred from electronic annotation // not recorded // not recorded // not recorded // inferred from electronic annotation // not recorded // inferred from electronic annotation // not recorded // inf…	GO:0005634 // GO:0005634 // GO:0005737 // GO:0005737 // GO:0005813 // GO:0005813 // GO:0005737 // GO:0005815 // GO:0005856	nucleus // nucleus // cytoplasm // cytoplasm // centrosome // centrosome // cytoplasm // microtubule organizing center // cytoskeleton	inferred from electronic annotation // not recorded // inferred from direct assay // not recorded // inferred from electronic annotation // not recorded // inferred from electronic annotation // inferred from electronic annotation // inferred from electronic annotation	GO:0019901 // GO:0019901 // GO:0030295 // GO:0030295 // GO:0070412 // GO:0070412	protein kinase binding // protein kinase binding // protein kinase activator activity // protein kinase activator activity // R-SMAD binding // R-SMAD binding	inferred from physical interaction // not recorded // inferred from electronic annotation // not recorded // inferred from electronic annotation // not recorded	---	---	---	---	---	main	7.19119	6.97135	7.25725	6.20532	6.75579	6.48431
TC1500002035.rn.1	0.0056055	0.336	210.26	567.43	0.37	down	Cysltr2	NM_133413	Rattus norvegicus cysteinyl leukotriene receptor 2 (Cysltr2), mRNA.	RefSeq	coding	15p11	chr15	-	54905274	54906203	GO:0007200 // GO:0007218 // GO:0010942 // GO:0045766 // GO:0061737 // GO:0061737 // GO:0070374 // GO:0007165 // GO:0007186 // GO:0007200 // GO:0007218 // GO:0061737	phospholipase C-activating G-protein coupled receptor signaling pathway // neuropeptide signaling pathway // positive regulation of cell death // positive regulation of angiogenesis // leukotriene signaling pathway // leukotriene signaling pathway // positive regulation of ERK1 and ERK2 cascade // signal transduction // G-protein coupled receptor signaling pathway // phospholipase C-activating G-…	not recorded // not recorded // inferred from mutant phenotype // inferred from mutant phenotype // not recorded // inferred from electronic annotation // inferred from mutant phenotype // inferred from electronic annotation // inferred from electronic annotation // --- // --- // ---	GO:0005887 // GO:0016020 // GO:0005575 // GO:0005886 // GO:0005887 // GO:0016020 // GO:0016021	integral component of plasma membrane // membrane // cellular_component // plasma membrane // integral component of plasma membrane // membrane // integral component of membrane	not recorded // not recorded // no biological data available // inferred from electronic annotation // --- // inferred from electronic annotation // inferred from electronic annotation	GO:0001631 // GO:0008528 // GO:0001631 // GO:0001631 // GO:0003674 // GO:0004871 // GO:0004930 // GO:0004974 // GO:0008528	cysteinyl leukotriene receptor activity // G-protein coupled peptide receptor activity // cysteinyl leukotriene receptor activity // cysteinyl leukotriene receptor activity // molecular_function // signal transducer activity // G-protein coupled receptor activity // leukotriene receptor activity // G-protein coupled peptide receptor activity	not recorded // not recorded // --- // inferred from electronic annotation // no biological data available // inferred from electronic annotation // inferred from electronic annotation // inferred from electronic annotation // ---	---	---	---	---	---	main	9.98087	8.39111	8.98982	8.06764	7.58391	7.58167
TC1500001996.rn.1	0.0437477	0.53	69.38	93.92	0.74	down	Bmp1	NM_031323	Rattus norvegicus bone morphogenetic protein 1 (Bmp1), mRNA.	RefSeq	coding	15p11	chr15	-	52166401	52210746	GO:0006508 // GO:0006508 // GO:0061036 // GO:0061036	proteolysis // proteolysis // positive regulation of cartilage development // positive regulation of cartilage development	inferred from electronic annotation // not recorded // inferred from electronic annotation // not recorded	GO:0005615 // GO:0031988 // GO:0005581	extracellular space // membrane-bounded vesicle // collagen trimer	inferred from direct assay // inferred from direct assay // inferred from electronic annotation	GO:0004222 // GO:0004222 // GO:0005509 // GO:0008233 // GO:0008270 // GO:0008233 // GO:0008237 // GO:0016787 // GO:0046872	metalloendopeptidase activity // metalloendopeptidase activity // calcium ion binding // peptidase activity // zinc ion binding // peptidase activity // metallopeptidase activity // hydrolase activity // metal ion binding	inferred from electronic annotation // not recorded // inferred from electronic annotation // not recorded // inferred from electronic annotation // inferred from electronic annotation // inferred from electronic annotation // inferred from electronic annotation // inferred from electronic annotation	---	---	---	---	---	main	6.63259	6.25208	6.67175	5.78289	6.31533	6.33048
TC1500001990.rn.1	0.0227127	0.465	27.29	33.99	0.8	down	Piwil2	NM_001107276	Rattus norvegicus piwi-like RNA-mediated gene silencing 2 (Piwil2), mRNA.	RefSeq	coding	15p11	chr15	-	52037693	52116246	GO:0000966 // GO:0000966 // GO:0007283 // GO:0007283 // GO:0030718 // GO:0030718 // GO:0031047 // GO:0031047 // GO:0034587 // GO:0034587 // GO:0043046 // GO:0043046 // GO:0045727 // GO:0045727 // GO:0048477 // GO:0060903 // GO:0060903 // GO:0071442 // GO:0071442 // GO:2000617 // GO:2000617	RNA 5'-end processing // RNA 5'-end processing // spermatogenesis // spermatogenesis // germ-line stem cell population maintenance // germ-line stem cell population maintenance // gene silencing by RNA // gene silencing by RNA // piRNA metabolic process // piRNA metabolic process // DNA methylation involved in gamete generation // DNA methylation involved in gamete generation // positive regulati…	inferred from electronic annotation // not recorded // inferred from electronic annotation // not recorded // inferred from electronic annotation // not recorded // inferred from electronic annotation // not recorded // inferred from electronic annotation // not recorded // inferred from electronic annotation // not recorded // inferred from electronic annotation // not recorded // inferred from …	GO:0005737 // GO:0005844 // GO:0005844 // GO:0010370 // GO:0010370 // GO:0033391 // GO:0033391 // GO:0043186 // GO:0071546 // GO:0071546 // GO:0097433 // GO:0097433 // GO:0005737 // GO:0043186	cytoplasm // polysome // polysome // perinucleolar chromocenter // perinucleolar chromocenter // chromatoid body // chromatoid body // P granule // pi-body // pi-body // dense body // dense body // cytoplasm // P granule	not recorded // inferred from electronic annotation // not recorded // inferred from electronic annotation // not recorded // inferred from electronic annotation // not recorded // not recorded // inferred from electronic annotation // not recorded // inferred from electronic annotation // not recorded // inferred from electronic annotation // inferred from electronic annotation	GO:0003729 // GO:0003729 // GO:0034584 // GO:0003676	mRNA binding // mRNA binding // piRNA binding // nucleic acid binding	inferred from electronic annotation // not recorded // not recorded // inferred from electronic annotation	---	---	---	---	---	main	4.95249	4.97757	5.28748	4.74193	4.90493	4.66692
TC1500001979.rn.1	0.0188238	0.451	282.87	220.66	1.28	up	Rhobtb2	NM_001013133	Rattus norvegicus Rho-related BTB domain containing 2 (Rhobtb2), mRNA.	RefSeq	coding	15p11	chr15	-	51465146	51485697	GO:0007264	small GTPase mediated signal transduction	inferred from electronic annotation	GO:0005622	intracellular	inferred from electronic annotation	GO:0005525 // GO:0000166	GTP binding // nucleotide binding	inferred from electronic annotation // inferred from electronic annotation	---	---	---	---	---	main	7.72906	7.85278	7.69047	8.18967	7.91321	8.41576
TC1500001782.rn.1	0.0205558	0.458	216.46	263.27	0.82	down	Xpo4	NM_001106042	Rattus norvegicus exportin 4 (Xpo4), mRNA.	RefSeq	coding	15p12	chr15	-	37835580	37926878	GO:0006611 // GO:0046827 // GO:0046827 // GO:0006611 // GO:0008150	protein export from nucleus // positive regulation of protein export from nucleus // positive regulation of protein export from nucleus // protein export from nucleus // biological_process	not recorded // inferred from electronic annotation // not recorded // --- // no biological data available	GO:0005643 // GO:0005654 // GO:0005654 // GO:0005737 // GO:0005575 // GO:0005643 // GO:0005737 // GO:0005737	nuclear pore // nucleoplasm // nucleoplasm // cytoplasm // cellular_component // nuclear pore // cytoplasm // cytoplasm	not recorded // inferred from electronic annotation // not recorded // not recorded // no biological data available // --- // --- // inferred from electronic annotation	GO:0005049 // GO:0008536 // GO:0003674 // GO:0005049 // GO:0008536	nuclear export signal receptor activity // Ran GTPase binding // molecular_function // nuclear export signal receptor activity // Ran GTPase binding	not recorded // not recorded // no biological data available // --- // ---	---	---	---	---	---	main	8.00507	7.96237	8.06406	7.74221	7.91689	7.69974
TC1500001748.rn.1	0.0140847	0.428	17.67	21.43	0.82	down	Gzmbl3	ENSRNOT00000045209	ensembl:known chromosome:Rnor_5.0:15:39971756:39974660:-1 gene:ENSRNOG00000046301 gene_biotype:protein_coding transcript_biotype:protein_coding	ENSEMBL	coding	---	chr15	-	36111884	36114813	GO:0006955 // GO:0008626 // GO:0016485 // GO:0016485 // GO:0006955 // GO:0008626 // GO:0006508	immune response // granzyme-mediated apoptotic signaling pathway // protein processing // protein processing // immune response // granzyme-mediated apoptotic signaling pathway // proteolysis	not recorded // not recorded // not recorded // --- // --- // --- // inferred from electronic annotation	GO:0005737 // GO:0043231 // GO:0005737 // GO:0043231	cytoplasm // intracellular membrane-bounded organelle // cytoplasm // intracellular membrane-bounded organelle	not recorded // not recorded // --- // ---	GO:0004252 // GO:0004252 // GO:0004252 // GO:0008233 // GO:0008236 // GO:0016787	serine-type endopeptidase activity // serine-type endopeptidase activity // serine-type endopeptidase activity // peptidase activity // serine-type peptidase activity // hydrolase activity	not recorded // --- // inferred from electronic annotation // inferred from electronic annotation // inferred from electronic annotation // inferred from electronic annotation	---	---	Pfam	IPR001254	Serine proteases, trypsin domain	main	4.47879	4.28517	4.52944	4.17617	4.19951	3.9819
TC1500001721.rn.1	0.0416743	0.527	49.52	62.17	0.8	down	Dhrs1	NM_001007621	Rattus norvegicus dehydrogenase/reductase (SDR family) member 1 (Dhrs1), mRNA.	RefSeq	coding	15p13	chr15	-	34424017	34431325	GO:0055114 // GO:0008152	oxidation-reduction process // metabolic process	inferred from electronic annotation // inferred from electronic annotation	GO:0005739 // GO:0005743 // GO:0005743 // GO:0005783 // GO:0005783 // GO:0005739	mitochondrion // mitochondrial inner membrane // mitochondrial inner membrane // endoplasmic reticulum // endoplasmic reticulum // mitochondrion	not recorded // inferred from electronic annotation // not recorded // inferred from electronic annotation // not recorded // inferred from electronic annotation	GO:0016491	oxidoreductase activity	inferred from electronic annotation	---	---	---	---	---	main	5.71385	6.18707	5.91113	5.51673	5.75654	5.67421
TC1500001712.rn.1	0.0063697	0.353	930.63	727.7	1.28	up	Psme2	NM_017257	Rattus norvegicus proteasome (prosome, macropain) activator subunit 2 (Psme2), mRNA.	RefSeq	coding	15p13	chr15	-	34265552	34269887	GO:0002479 // GO:0010950 // GO:0019884 // GO:0045087 // GO:0061136 // GO:2000045 // GO:0002479 // GO:0010950 // GO:0045087 // GO:0061136 // GO:2000045	antigen processing and presentation of exogenous peptide antigen via MHC class I, TAP-dependent // positive regulation of endopeptidase activity // antigen processing and presentation of exogenous antigen // innate immune response // regulation of proteasomal protein catabolic process // regulation of G1/S transition of mitotic cell cycle // antigen processing and presentation of exogenous peptid…	not recorded // not recorded // not recorded // not recorded // not recorded // not recorded // --- // --- // --- // --- // ---	GO:0000502 // GO:0005654 // GO:0005737 // GO:0008537 // GO:0016020 // GO:0016020 // GO:0070062 // GO:0070062 // GO:0000502 // GO:0000502 // GO:0005654 // GO:0005737	proteasome complex // nucleoplasm // cytoplasm // proteasome activator complex // membrane // membrane // extracellular exosome // extracellular exosome // proteasome complex // proteasome complex // nucleoplasm // cytoplasm	not recorded // not recorded // not recorded // inferred from electronic annotation // inferred from electronic annotation // not recorded // inferred from electronic annotation // not recorded // --- // inferred from electronic annotation // --- // ---	GO:0061133 // GO:0061133	endopeptidase activator activity // endopeptidase activator activity	not recorded // ---	GenMAPP	Proteasome_Degradation	---	---	---	main	9.54352	9.35481	9.51834	9.77169	9.96464	9.94654
TC1500001661.rn.1	0.0139676	0.428	13.69	17.13	0.8	down		ENSRNOT00000046980	ensembl:novel chromosome:Rnor_5.0:15:36590635:36591018:-1 gene:ENSRNOG00000033109 gene_biotype:protein_coding transcript_biotype:protein_coding	ENSEMBL	coding	---	chr15	-	32780018	32780645	---	---	---	---	---	---	---	---	---	---	---	Pfam	IPR013106	Immunoglobulin V-set domain	main	3.9519	4.06936	4.33431	3.80114	3.70048	3.72089
TC1500001644.rn.1	0.0255019	0.479	22.91	18.85	1.21	up	RGD1563780	ENSRNOT00000068439	ensembl:novel chromosome:Rnor_5.0:15:33979918:33980418:-1 gene:ENSRNOG00000047338 gene_biotype:protein_coding transcript_biotype:protein_coding	ENSEMBL	coding	---	chr15	-	30160716	30161616	---	---	---	---	---	---	---	---	---	---	---	---	---	---	main	4.10593	4.4085	4.25427	4.55982	4.54821	4.41741
TC1500001635.rn.1	0.0214442	0.461	19.28	24	0.8	down		ENSRNOT00000060339	ensembl:novel chromosome:Rnor_5.0:15:33762809:33763259:-1 gene:ENSRNOG00000042127 gene_biotype:protein_coding transcript_biotype:protein_coding	ENSEMBL	coding	---	chr15	-	29940610	29941210	---	---	---	---	---	---	---	---	---	---	---	---	---	---	main	4.59658	4.56454	4.61225	4.44687	4.09359	4.2115
TC1500001632.rn.1	0.0054815	0.335	105.06	140.34	0.75	down		ENSRNOT00000066990	ensembl:novel chromosome:Rnor_5.0:15:33680554:33681068:-1 gene:ENSRNOG00000047078 gene_biotype:protein_coding transcript_biotype:protein_coding	ENSEMBL	coding	---	chr15	-	29856433	29856947	---	---	---	---	---	---	---	---	---	---	---	Pfam	IPR013106	Immunoglobulin V-set domain	main	6.92234	7.24193	7.12926	6.6602	6.83607	6.75553
TC1500001622.rn.1	0.0080595	0.374	44.82	55.99	0.8	down	LOC100911282	ENSRNOT00000060298	ensembl:novel chromosome:Rnor_5.0:15:33495526:33496039:-1 gene:ENSRNOG00000047274 gene_biotype:protein_coding transcript_biotype:protein_coding	ENSEMBL	coding	---	chr15	-	29672078	29672591	---	---	---	---	---	---	---	---	---	---	---	Pfam	IPR013106	Immunoglobulin V-set domain	main	5.72376	5.8829	5.73717	5.51444	5.60206	5.38772
TC1500001616.rn.1	0.0083898	0.378	19.66	23.88	0.82	down		ENSRNOT00000074782	ensembl:novel chromosome:Rnor_5.0:15:33355980:33356436:-1 gene:ENSRNOG00000049830 gene_biotype:protein_coding transcript_biotype:protein_coding	ENSEMBL	coding	---	chr15	-	29532532	29532988	---	---	---	---	---	---	---	---	---	---	---	Pfam	IPR013106	Immunoglobulin V-set domain	main	4.47242	4.56203	4.70646	4.27218	4.28627	4.2862
TC1500001583.rn.1	0.0499227	0.546	847.3	1036.4	0.82	down	Hnrnpc	NM_001277600	Rattus norvegicus heterogeneous nuclear ribonucleoprotein C (C1/C2) (Hnrnpc), transcript variant 1, mRNA.	RefSeq	coding	15p14	chr15	-	28486457	28517354	GO:0000398 // GO:0000398 // GO:0001649 // GO:0043044 // GO:0043086 // GO:0070935 // GO:0090367 // GO:0006397 // GO:0008380	mRNA splicing, via spliceosome // mRNA splicing, via spliceosome // osteoblast differentiation // ATP-dependent chromatin remodeling // negative regulation of catalytic activity // 3'-UTR-mediated mRNA stabilization // negative regulation of mRNA modification // mRNA processing // RNA splicing	not recorded // inferred from sequence or structural similarity // not recorded // not recorded // inferred from direct assay // not recorded // inferred from direct assay // inferred from electronic annotation // inferred from electronic annotation	GO:0000790 // GO:0005634 // GO:0005634 // GO:0005654 // GO:0005681 // GO:0005681 // GO:0005829 // GO:0016020 // GO:0019013 // GO:0030529 // GO:0043234 // GO:0045120 // GO:0070062 // GO:0071013 // GO:1990826 // GO:0005634 // GO:0005681	nuclear chromatin // nucleus // nucleus // nucleoplasm // spliceosomal complex // spliceosomal complex // cytosol // membrane // viral nucleocapsid // ribonucleoprotein complex // protein complex // pronucleus // extracellular exosome // catalytic step 2 spliceosome // nucleoplasmic periphery of the nuclear pore complex // nucleus // spliceosomal complex	not recorded // inferred from direct assay // not recorded // not recorded // not recorded // inferred from sequence or structural similarity // not recorded // not recorded // inferred from electronic annotation // inferred from electronic annotation // not recorded // not recorded // not recorded // not recorded // inferred from direct assay // inferred from electronic annotation // inferred fr…	GO:0000166 // GO:0000978 // GO:0000980 // GO:0003729 // GO:0003729 // GO:0003730 // GO:0004857 // GO:0008266 // GO:0019904 // GO:0031492 // GO:0042802 // GO:0043021 // GO:0044822 // GO:1990247 // GO:1990247 // GO:1990827 // GO:0003676 // GO:0003723	nucleotide binding // RNA polymerase II core promoter proximal region sequence-specific DNA binding // RNA polymerase II distal enhancer sequence-specific DNA binding // mRNA binding // mRNA binding // mRNA 3'-UTR binding // enzyme inhibitor activity // poly(U) RNA binding // protein domain specific binding // nucleosomal DNA binding // identical protein binding // ribonucleoprotein complex bindi…	inferred from electronic annotation // not recorded // not recorded // inferred from direct assay // not recorded // not recorded // inferred from direct assay // not recorded // inferred from physical interaction // not recorded // not recorded // inferred from physical interaction // not recorded // not recorded // inferred from sequence or structural similarity // inferred from physical intera…	---	---	---	---	---	main	10.0455	9.84128	10.0667	9.63288	9.95372	9.679
TC1500001472.rn.1	0.0032926	0.308	6239.38	8037.04	0.78	down	Gmfb	NM_031032	Rattus norvegicus glia maturation factor, beta (Gmfb), mRNA.	RefSeq	coding	15p14	chr15	-	23597845	23611546	GO:0007612 // GO:0007612 // GO:0007626 // GO:0007626 // GO:0034316	learning // learning // locomotory behavior // locomotory behavior // negative regulation of Arp2/3 complex-mediated actin nucleation	inferred from electronic annotation // not recorded // inferred from electronic annotation // not recorded // inferred from electronic annotation	GO:0005622	intracellular	inferred from electronic annotation	GO:0003779 // GO:0008083 // GO:0071933	actin binding // growth factor activity // Arp2/3 complex binding	inferred from electronic annotation // inferred from electronic annotation // inferred from electronic annotation	---	---	---	---	---	main	12.985	12.913	12.939	12.503	12.7401	12.649
TC1500001466.rn.1	0.0116904	0.411	43.82	33.82	1.3	up	LOC102546754	mRNARGD7574044_1	beclin 1-associated autophagy-related key regulator-like	Rat Genome Database	coding	---	chr15	-	23373807	23377431	---	---	---	---	---	---	---	---	---	---	---	---	---	---	main	4.98481	5.0509	5.15931	5.4796	5.27048	5.6674
TC1500001445.rn.1	0.0112139	0.406	3430.78	4195.93	0.82	down	Fermt2	NM_001011915	Rattus norvegicus fermitin family member 2 (Fermt2), mRNA.	RefSeq	coding	15p14	chr15	-	19807806	19877128	GO:0007160 // GO:0007179 // GO:0007229 // GO:0016055 // GO:0033622 // GO:0034446 // GO:0048041 // GO:0072657	cell-matrix adhesion // transforming growth factor beta receptor signaling pathway // integrin-mediated signaling pathway // Wnt signaling pathway // integrin activation // substrate adhesion-dependent cell spreading // focal adhesion assembly // protein localization to membrane	not recorded // not recorded // not recorded // not recorded // not recorded // not recorded // not recorded // not recorded	GO:0001725 // GO:0005634 // GO:0005654 // GO:0005737 // GO:0005925 // GO:0031234 // GO:0031941	stress fiber // nucleus // nucleoplasm // cytoplasm // focal adhesion // extrinsic component of cytoplasmic side of plasma membrane // filamentous actin	not recorded // not recorded // not recorded // not recorded // not recorded // not recorded // not recorded	GO:0005547	phosphatidylinositol-3,4,5-trisphosphate binding	not recorded	---	---	---	---	---	main	12.0123	11.8742	12.1334	11.7424	11.7236	11.8483
TC1500001437.rn.1	0.009889	0.402	10.38	8.34	1.24	up		ENSRNOT00000043897	ensembl:novel chromosome:Rnor_5.0:15:23540606:23541007:-1 gene:ENSRNOG00000031251 gene_biotype:protein_coding transcript_biotype:protein_coding	ENSEMBL	coding	---	chr15	-	19575513	19575914	---	---	---	GO:0000786 // GO:0005634 // GO:0005694	nucleosome // nucleus // chromosome	inferred from electronic annotation // inferred from electronic annotation // inferred from electronic annotation	GO:0003677 // GO:0046982	DNA binding // protein heterodimerization activity	inferred from electronic annotation // inferred from electronic annotation	---	---	Pfam	IPR007125	Histone H2A/H2B/H3	main	3.16887	3.08825	2.98833	3.40812	3.37688	3.25208
TC1500001419.rn.1	0.0141135	0.428	322.13	407.67	0.79	down	Abhd6	NM_001007680	Rattus norvegicus abhydrolase domain containing 6 (Abhd6), mRNA.	RefSeq	coding	15p14	chr15	-	18647903	18695445	GO:0009395 // GO:0030336 // GO:0046464 // GO:0046464 // GO:0046889 // GO:0060292 // GO:2000124 // GO:0046464	phospholipid catabolic process // negative regulation of cell migration // acylglycerol catabolic process // acylglycerol catabolic process // positive regulation of lipid biosynthetic process // long term synaptic depression // regulation of endocannabinoid signaling pathway // acylglycerol catabolic process	not recorded // not recorded // not recorded // inferred from sequence or structural similarity // not recorded // not recorded // not recorded // ---	GO:0005739 // GO:0016021 // GO:0016021 // GO:0032281 // GO:0070062 // GO:0005739 // GO:0005739 // GO:0016020 // GO:0016021	mitochondrion // integral component of membrane // integral component of membrane // AMPA glutamate receptor complex // extracellular exosome // mitochondrion // mitochondrion // membrane // integral component of membrane	not recorded // not recorded // inferred from sequence or structural similarity // not recorded // not recorded // --- // inferred from electronic annotation // inferred from electronic annotation // inferred from electronic annotation	GO:0004620 // GO:0047372 // GO:0047372 // GO:0003824 // GO:0004620 // GO:0016787 // GO:0047372 // GO:0047372	phospholipase activity // acylglycerol lipase activity // acylglycerol lipase activity // catalytic activity // phospholipase activity // hydrolase activity // acylglycerol lipase activity // acylglycerol lipase activity	not recorded // not recorded // inferred from sequence or structural similarity // inferred from electronic annotation // --- // inferred from electronic annotation // --- // inferred from electronic annotation	---	---	---	---	---	main	8.57386	8.596	8.75769	8.33456	8.47053	8.26188
TC1500001403.rn.1	0.0050034	0.329	51.52	66.2	0.78	down	Ptgdr	NM_001135164	Rattus norvegicus prostaglandin D2 receptor-like (Ptgdr), mRNA.	RefSeq	coding	15p14	chr15	-	18087285	18096081	GO:0007186 // GO:0007165	G-protein coupled receptor signaling pathway // signal transduction	inferred from electronic annotation // inferred from electronic annotation	GO:0005886 // GO:0016021 // GO:0016020	plasma membrane // integral component of membrane // membrane	inferred from electronic annotation // inferred from electronic annotation // inferred from electronic annotation	GO:0004956 // GO:0004871 // GO:0004930	prostaglandin D receptor activity // signal transducer activity // G-protein coupled receptor activity	inferred from electronic annotation // inferred from electronic annotation // inferred from electronic annotation	---	---	---	---	---	main	6.00179	5.9454	6.09074	5.75411	5.56673	5.81507
TC1500001302.rn.1	0.0212642	0.461	22.67	28.75	0.79	down	LOC102547212	mRNARGD7657921_1	disks large homolog 5-like	Rat Genome Database	coding	---	chr15	-	5433720	5440760	---	---	---	---	---	---	---	---	---	---	---	---	---	---	main	5.04623	4.71913	4.76873	4.31237	4.58312	4.58724
TC1500001288.rn.1	0.0018818	0.298	71.76	94.76	0.76	down	Nid2	NM_001012005	Rattus norvegicus nidogen 2 (osteonidogen) (Nid2), mRNA.	RefSeq	coding	15p16	chr15	-	4893997	4951913	GO:0007160 // GO:0007160 // GO:0007155	cell-matrix adhesion // cell-matrix adhesion // cell adhesion	inferred from electronic annotation // not recorded // inferred from electronic annotation	GO:0005578 // GO:0005604 // GO:0005604 // GO:0009986 // GO:0031012 // GO:0070062 // GO:0070062 // GO:0005576 // GO:0005578	proteinaceous extracellular matrix // basement membrane // basement membrane // cell surface // extracellular matrix // extracellular exosome // extracellular exosome // extracellular region // proteinaceous extracellular matrix	not recorded // inferred from electronic annotation // not recorded // inferred from direct assay // not recorded // inferred from electronic annotation // not recorded // inferred from electronic annotation // inferred from electronic annotation	GO:0005509 // GO:0005515	calcium ion binding // protein binding	inferred from electronic annotation // inferred from physical interaction	---	---	---	---	---	main	6.64007	6.44257	6.51372	6.10719	6.27506	6.21479
TC1500001274.rn.1	0.0079158	0.374	18.22	15.07	1.21	up	LOC102554047	mRNARGD7597683_1	60S ribosomal protein L15-like	Rat Genome Database	coding	---	chr15	-	4244520	4245619	---	---	---	---	---	---	---	---	---	---	---	---	---	---	main	3.90004	3.91992	4.00301	4.25309	4.19999	4.04761
TC1500001099.rn.1	0.0227493	0.465	115879	87222	1.33	up	LOC100912132	mRNARGD7689081_1	60S ribosomal protein L10-like	Rat Genome Database	coding	---	chr15	+	101505380	101505808	---	---	---	---	---	---	---	---	---	---	---	---	---	---	main	16.4829	16.21	16.6102	16.875	16.7956	16.9714
TC1500000978.rn.1	0.0097462	0.399	2214.39	1714.75	1.29	up		ENSRNOT00000072927	ensembl:novel chromosome:Rnor_5.0:15:86201402:86202460:1 gene:ENSRNOG00000047670 gene_biotype:protein_coding transcript_biotype:protein_coding	ENSEMBL	coding	---	chr15	+	82668859	82669917	---	---	---	---	---	---	---	---	---	---	---	---	---	---	main	10.5504	10.9236	10.6658	11.0824	11.1651	11.1739
TC1500000966.rn.1	0.0420934	0.527	70.29	96.29	0.73	down		ENSRNOT00000072953	ensembl:novel chromosome:Rnor_5.0:15:82539589:82599916:1 gene:ENSRNOG00000048821 gene_biotype:protein_coding transcript_biotype:protein_coding	ENSEMBL	coding	---	chr15	+	78996821	79061395	---	---	---	---	---	---	---	---	---	---	---	---	---	---	main	6.35381	6.60523	6.70385	6.54174	6.07269	5.8655
TC1500000834.rn.1	0.0004512	0.229	114.47	164.61	0.7	down	Htr2a	NM_017254	Rattus norvegicus 5-hydroxytryptamine (serotonin) receptor 2A, G protein-coupled (Htr2a), mRNA.	RefSeq	coding	15q11	chr15	+	56665657	56734140	GO:0001659 // GO:0006874 // GO:0007186 // GO:0007202 // GO:0007202 // GO:0007204 // GO:0007208 // GO:0007210 // GO:0007568 // GO:0007613 // GO:0008219 // GO:0008284 // GO:0010513 // GO:0010513 // GO:0014059 // GO:0014065 // GO:0014065 // GO:0014824 // GO:0014832 // GO:0019233 // GO:0030431 // GO:0033674 // GO:0042493 // GO:0042493 // GO:0043267 // GO:0043406 // GO:0044380 // GO:0044380 // GO:0045…	temperature homeostasis // cellular calcium ion homeostasis // G-protein coupled receptor signaling pathway // activation of phospholipase C activity // activation of phospholipase C activity // positive regulation of cytosolic calcium ion concentration // phospholipase C-activating serotonin receptor signaling pathway // serotonin receptor signaling pathway // aging // memory // cell death // po…	inferred from mutant phenotype // not recorded // inferred from direct assay // inferred from electronic annotation // not recorded // inferred from mutant phenotype // inferred from direct assay // not recorded // inferred from expression pattern // inferred from mutant phenotype // inferred from mutant phenotype // inferred from mutant phenotype // inferred from electronic annotation // not rec…	GO:0005737 // GO:0005829 // GO:0005886 // GO:0005886 // GO:0005887 // GO:0005901 // GO:0016020 // GO:0016023 // GO:0030424 // GO:0030425 // GO:0043025 // GO:0043198 // GO:0070852 // GO:0005886 // GO:0016020 // GO:0016021 // GO:0030425 // GO:0031410 // GO:0042995 // GO:0043198	cytoplasm // cytosol // plasma membrane // plasma membrane // integral component of plasma membrane // caveola // membrane // cytoplasmic membrane-bounded vesicle // axon // dendrite // neuronal cell body // dendritic shaft // cell body fiber // plasma membrane // membrane // integral component of membrane // dendrite // cytoplasmic vesicle // cell projection // dendritic shaft	inferred from direct assay // inferred from direct assay // inferred from direct assay // not recorded // inferred from electronic annotation // inferred from electronic annotation // inferred from direct assay // inferred from electronic annotation // inferred from electronic annotation // inferred from direct assay // inferred from direct assay // inferred from direct assay // inferred from dir…	GO:0001965 // GO:0004993 // GO:0004993 // GO:0005515 // GO:0008144 // GO:0008144 // GO:0032403 // GO:0051378 // GO:0051378 // GO:0071886 // GO:0071886 // GO:0004871 // GO:0004930 // GO:0004993 // GO:0051378	G-protein alpha-subunit binding // serotonin receptor activity // serotonin receptor activity // protein binding // drug binding // drug binding // protein complex binding // serotonin binding // serotonin binding // 1-(4-iodo-2,5-dimethoxyphenyl)propan-2-amine binding // 1-(4-iodo-2,5-dimethoxyphenyl)propan-2-amine binding // signal transducer activity // G-protein coupled receptor activity // s…	inferred from mutant phenotype // inferred from direct assay // not recorded // inferred from physical interaction // inferred from electronic annotation // not recorded // inferred from physical interaction // inferred from direct assay // not recorded // inferred from electronic annotation // not recorded // inferred from electronic annotation // inferred from electronic annotation // inferred …	GenMAPP // GenMAPP	GPCRDB_Class_A_Rhodopsin-like // Monoamine_GPCRs	---	---	---	main	7.41125	7.28495	7.32056	6.88339	6.71519	7.02521
TC1500000722.rn.1	0.0049377	0.329	272.65	458.96	0.59	down	Kif13b	NM_213626	Rattus norvegicus kinesin family member 13B (Kif13b), mRNA.	RefSeq	coding	15p12	chr15	+	48031074	48189908	GO:0007018 // GO:0007018 // GO:0050770 // GO:0007018 // GO:0008152	microtubule-based movement // microtubule-based movement // regulation of axonogenesis // microtubule-based movement // metabolic process	not recorded // inferred from electronic annotation // not recorded // --- // inferred from electronic annotation	GO:0005737 // GO:0005829 // GO:0005871 // GO:0005871 // GO:0005874 // GO:0005902 // GO:0030424 // GO:0033270 // GO:0005871	cytoplasm // cytosol // kinesin complex // kinesin complex // microtubule // microvillus // axon // paranode region of axon // kinesin complex	not recorded // inferred from direct assay // not recorded // inferred from electronic annotation // inferred from electronic annotation // inferred from direct assay // not recorded // inferred from direct assay // ---	GO:0003777 // GO:0003777 // GO:0005524 // GO:0008017 // GO:0016887 // GO:0019901 // GO:0071889 // GO:0000166 // GO:0003777 // GO:0016887	microtubule motor activity // microtubule motor activity // ATP binding // microtubule binding // ATPase activity // protein kinase binding // 14-3-3 protein binding // nucleotide binding // microtubule motor activity // ATPase activity	not recorded // inferred from electronic annotation // inferred from electronic annotation // inferred from electronic annotation // not recorded // not recorded // not recorded // inferred from electronic annotation // --- // ---	---	---	---	---	---	main	8.99799	8.62386	8.83381	7.90803	8.49162	7.94534
TC1500000647.rn.1	0.0128417	0.424	65.99	52.63	1.25	up	Stmn4	NM_001270855	Rattus norvegicus stathmin-like 4 (Stmn4), transcript variant 2, mRNA.	RefSeq	coding	15p12	chr15	+	43007835	43025852	GO:0007019 // GO:0031110 // GO:0031175 // GO:0051493 // GO:0007019 // GO:0031175 // GO:0051493	microtubule depolymerization // regulation of microtubule polymerization or depolymerization // neuron projection development // regulation of cytoskeleton organization // microtubule depolymerization // neuron projection development // regulation of cytoskeleton organization	not recorded // inferred from electronic annotation // not recorded // not recorded // --- // --- // ---	GO:0005737 // GO:0005794 // GO:0030424 // GO:0030426 // GO:0043005 // GO:0005737 // GO:0042995 // GO:0043005	cytoplasm // Golgi apparatus // axon // growth cone // neuron projection // cytoplasm // cell projection // neuron projection	not recorded // inferred from electronic annotation // inferred from electronic annotation // inferred from electronic annotation // not recorded // --- // inferred from electronic annotation // ---	GO:0015631 // GO:0015631	tubulin binding // tubulin binding	not recorded // ---	---	---	---	---	---	main	5.7691	5.75612	5.56468	6.15002	5.90596	6.17722
TC1500000624.rn.1	0.0040881	0.316	811.3	521.64	1.56	up		ENSRNOT00000032631	ensembl:novel chromosome:Rnor_5.0:15:45604125:45604519:1 gene:ENSRNOG00000021843 gene_biotype:protein_coding transcript_biotype:protein_coding	ENSEMBL	coding	---	chr15	+	41799992	41800386	GO:0006412	translation	inferred from electronic annotation	GO:0005840 // GO:0005622	ribosome // intracellular	inferred from electronic annotation // inferred from electronic annotation	GO:0003735	structural constituent of ribosome	inferred from electronic annotation	---	---	Pfam	IPR002673	Ribosomal protein L29e	main	9.09808	8.7591	9.1614	9.45313	9.70215	9.94924
TC1500000587.rn.1	0.0417407	0.527	3871.38	4798.3	0.81	down	Cab39l	NM_001011917	Rattus norvegicus calcium binding protein 39-like (Cab39l), mRNA.	RefSeq	coding	15p12	chr15	+	39745109	39849022	---	---	---	GO:0070062 // GO:0070062	extracellular exosome // extracellular exosome	inferred from electronic annotation // not recorded	---	---	---	---	---	---	---	---	main	12.2398	11.9718	12.3955	11.8902	12.09	11.873
TC1500000581.rn.1	0.0104524	0.403	624.01	885.38	0.7	down	Fgf9	NM_012952	Rattus norvegicus fibroblast growth factor 9 (Fgf9), mRNA.	RefSeq	coding	15p12	chr15	+	38340929	38387632	GO:0000122 // GO:0000122 // GO:0001525 // GO:0001525 // GO:0001649 // GO:0001649 // GO:0001654 // GO:0001654 // GO:0002053 // GO:0002053 // GO:0002062 // GO:0002062 // GO:0006606 // GO:0006606 // GO:0007267 // GO:0007267 // GO:0008284 // GO:0008284 // GO:0008543 // GO:0008543 // GO:0008584 // GO:0008584 // GO:0010628 // GO:0010628 // GO:0021762 // GO:0021762 // GO:0030178 // GO:0030178 // GO:0030…	negative regulation of transcription from RNA polymerase II promoter // negative regulation of transcription from RNA polymerase II promoter // angiogenesis // angiogenesis // osteoblast differentiation // osteoblast differentiation // eye development // eye development // positive regulation of mesenchymal cell proliferation // positive regulation of mesenchymal cell proliferation // chondrocyte…	inferred from electronic annotation // not recorded // inferred from electronic annotation // not recorded // inferred from electronic annotation // not recorded // inferred from electronic annotation // not recorded // inferred from electronic annotation // not recorded // inferred from electronic annotation // not recorded // inferred from electronic annotation // not recorded // inferred from …	GO:0005604 // GO:0005615 // GO:0005615 // GO:0005737 // GO:0070062 // GO:0070062 // GO:0005576	basement membrane // extracellular space // extracellular space // cytoplasm // extracellular exosome // extracellular exosome // extracellular region	inferred from direct assay // inferred from electronic annotation // not recorded // inferred from direct assay // inferred from electronic annotation // not recorded // inferred from electronic annotation	GO:0005104 // GO:0008083 // GO:0008201 // GO:0005102 // GO:0005104 // GO:0008083	fibroblast growth factor receptor binding // growth factor activity // heparin binding // receptor binding // fibroblast growth factor receptor binding // growth factor activity	inferred from physical interaction // inferred from direct assay // inferred from electronic annotation // inferred from electronic annotation // inferred from electronic annotation // inferred from electronic annotation	---	---	---	---	---	main	9.66732	9.79138	9.8046	8.98687	9.4808	9.47719
TC1500000514.rn.1	0.0342347	0.502	66.3	47.74	1.39	up		ENSRNOT00000026371	ensembl:novel chromosome:Rnor_5.0:15:38180473:38181505:1 gene:ENSRNOG00000019498 gene_biotype:protein_coding transcript_biotype:protein_coding	ENSEMBL	coding	---	chr15	+	34290278	34291310	---	---	---	---	---	---	---	---	---	---	---	---	---	---	main	5.83848	5.43643	5.41239	6.19569	6.30939	5.72266
TC1500000487.rn.1	0.0028187	0.301	18.37	25.62	0.72	down		ENSRNOT00000068212	ensembl:novel chromosome:Rnor_5.0:15:37521743:37524527:1 gene:ENSRNOG00000046229 gene_biotype:protein_coding transcript_biotype:protein_coding	ENSEMBL	coding	---	chr15	+	33617240	33637928	---	---	---	---	---	---	---	---	---	---	---	---	---	---	main	4.55056	4.83551	4.66674	4.27211	4.26651	3.9926
TC1500000484.rn.1	0.0147757	0.43	29.35	40.09	0.73	down		ENSRNOT00000065210	ensembl:novel chromosome:Rnor_5.0:15:37493070:37498178:1 gene:ENSRNOG00000048644 gene_biotype:protein_coding transcript_biotype:protein_coding	ENSEMBL	coding	---	chr15	+	33606124	33611579	---	---	---	---	---	---	---	---	---	---	---	---	---	---	main	5.25216	5.57143	5.12043	5.00929	4.93589	4.68829
TC1500000482.rn.1	0.044322	0.532	4044.31	7103.45	0.57	down	Cmtm5	NM_001106034	Rattus norvegicus CKLF-like MARVEL transmembrane domain containing 5 (Cmtm5), mRNA.	RefSeq	coding	15p13	chr15	+	33600011	33602839	GO:0045662 // GO:0045662	negative regulation of myoblast differentiation // negative regulation of myoblast differentiation	inferred from electronic annotation // not recorded	GO:0016021 // GO:0016020	integral component of membrane // membrane	inferred from electronic annotation // inferred from electronic annotation	---	---	---	---	---	---	---	---	main	12.6876	12.3734	13.2435	11.3807	12.5776	12.0932
TC1500000466.rn.1	0.0258275	0.479	172.95	116.28	1.49	up	Rem2	NM_022685	Rattus norvegicus RAS (RAD and GEM) like GTP binding 2 (Rem2), mRNA.	RefSeq	coding	15p13	chr15	+	33121048	33125752	GO:0007264 // GO:0007165	small GTPase mediated signal transduction // signal transduction	inferred from electronic annotation // inferred from electronic annotation	GO:0005622 // GO:0005886 // GO:0016020 // GO:0016020	intracellular // plasma membrane // membrane // membrane	inferred from electronic annotation // inferred from electronic annotation // inferred from direct assay // inferred from electronic annotation	GO:0003924 // GO:0005525 // GO:0000166 // GO:0005525	GTPase activity // GTP binding // nucleotide binding // GTP binding	inferred from direct assay // inferred from direct assay // inferred from electronic annotation // inferred from electronic annotation	---	---	---	---	---	main	7.09847	7.04224	6.33859	7.54625	7.20725	7.63676
TC1500000422.rn.1	0.0107793	0.405	34.59	45.73	0.76	down	RGD1563780	ENSRNOT00000066220	ensembl:novel chromosome:Rnor_5.0:15:35678956:35680136:1 gene:ENSRNOG00000050432 gene_biotype:protein_coding transcript_biotype:protein_coding	ENSEMBL	coding	---	chr15	+	31867703	31868883	---	---	---	---	---	---	---	---	---	---	---	Pfam	IPR013106	Immunoglobulin V-set domain	main	5.34989	5.47683	5.65337	5.04242	5.31021	4.98898
TC1500000398.rn.1	0.0193269	0.454	24.7	33.17	0.74	down		ENSRNOT00000073512	ensembl:novel chromosome:Rnor_5.0:15:35225700:35226250:1 gene:ENSRNOG00000050597 gene_biotype:protein_coding transcript_biotype:protein_coding	ENSEMBL	coding	---	chr15	+	31409523	31410073	---	---	---	---	---	---	---	---	---	---	---	---	---	---	main	4.88871	5.03349	5.18517	4.36661	4.93576	4.55987
TC1500000349.rn.1	0.0126529	0.422	69.3	87.8	0.79	down		ENSRNOT00000071797	ensembl:novel chromosome:Rnor_5.0:15:34245609:34246115:1 gene:ENSRNOG00000049065 gene_biotype:protein_coding transcript_biotype:protein_coding	ENSEMBL	coding	---	chr15	+	30429974	30430480	---	---	---	---	---	---	---	---	---	---	---	Pfam	IPR013106	Immunoglobulin V-set domain	main	6.42339	6.60625	6.25331	6.20941	6.16722	6.05999
TC1500000272.rn.1	0.0152909	0.434	196.84	282.49	0.7	down	Ap5m1	NM_001030036	Rattus norvegicus adaptor-related protein complex 5, mu 1 subunit (Ap5m1), mRNA.	RefSeq	coding	15p14	chr15	+	25933357	25960968	GO:0015031 // GO:0016197 // GO:0016197 // GO:0006810 // GO:0016197	protein transport // endosomal transport // endosomal transport // transport // endosomal transport	inferred from electronic annotation // not recorded // inferred from sequence or structural similarity // inferred from electronic annotation // inferred from electronic annotation	GO:0005764 // GO:0005764 // GO:0005765 // GO:0005770 // GO:0005770 // GO:0005829 // GO:0005829 // GO:0016020 // GO:0016020 // GO:0030119 // GO:0030119 // GO:0031902 // GO:0005737 // GO:0005764 // GO:0005768 // GO:0005770 // GO:0005829 // GO:0016020 // GO:0030119	lysosome // lysosome // lysosomal membrane // late endosome // late endosome // cytosol // cytosol // membrane // membrane // AP-type membrane coat adaptor complex // AP-type membrane coat adaptor complex // late endosome membrane // cytoplasm // lysosome // endosome // late endosome // cytosol // membrane // AP-type membrane coat adaptor complex	not recorded // inferred from sequence or structural similarity // inferred from electronic annotation // not recorded // inferred from sequence or structural similarity // not recorded // inferred from sequence or structural similarity // not recorded // inferred from sequence or structural similarity // not recorded // inferred from sequence or structural similarity // inferred from electronic …	---	---	---	---	---	---	---	---	main	8.21226	7.84709	8.285	7.50646	7.91342	7.52918
TC1500000255.rn.1	0.0379043	0.513	430.92	530.17	0.81	down	Peli2	NM_001107259	Rattus norvegicus pellino E3 ubiquitin protein ligase family member 2 (Peli2), mRNA.	RefSeq	coding	15p14	chr15	+	24942218	25084282	GO:0001934 // GO:0008063 // GO:0043410 // GO:0043410 // GO:0001934 // GO:0008150	positive regulation of protein phosphorylation // Toll signaling pathway // positive regulation of MAPK cascade // positive regulation of MAPK cascade // positive regulation of protein phosphorylation // biological_process	not recorded // inferred from electronic annotation // inferred from electronic annotation // not recorded // inferred from electronic annotation // no biological data available	GO:0005829 // GO:0016020 // GO:0043234 // GO:0005575	cytosol // membrane // protein complex // cellular_component	not recorded // not recorded // not recorded // no biological data available	GO:0003674	molecular_function	no biological data available	---	---	---	---	---	main	9.07789	8.84839	9.15278	8.67874	8.91632	8.75023
TC1500000244.rn.1	0.0093467	0.395	632.34	514.44	1.23	up	Lgals3	NM_031832	Rattus norvegicus lectin, galactoside-binding, soluble, 3 (Lgals3), mRNA.	RefSeq	coding	15p14	chr15	+	24153320	24165543	GO:0001501 // GO:0002548 // GO:0006397 // GO:0007165 // GO:0008284 // GO:0008380 // GO:0014064 // GO:0030154 // GO:0030198 // GO:0030593 // GO:0030855 // GO:0042129 // GO:0043066 // GO:0045087 // GO:0045185 // GO:0045766 // GO:0045806 // GO:0048245 // GO:0048246 // GO:0050860 // GO:0050918 // GO:0070232 // GO:0071674 // GO:0071677 // GO:0090280 // GO:1902041 // GO:1903769 // GO:2000521 // GO:2001…	skeletal system development // monocyte chemotaxis // mRNA processing // signal transduction // positive regulation of cell proliferation // RNA splicing // positive regulation of serotonin secretion // cell differentiation // extracellular matrix organization // neutrophil chemotaxis // epithelial cell differentiation // regulation of T cell proliferation // negative regulation of apoptotic proc…	not recorded // not recorded // inferred from electronic annotation // inferred from direct assay // inferred from mutant phenotype // inferred from electronic annotation // inferred from direct assay // inferred from electronic annotation // not recorded // not recorded // not recorded // not recorded // inferred from direct assay // inferred from electronic annotation // not recorded // inferre…	GO:0001772 // GO:0005578 // GO:0005615 // GO:0005615 // GO:0005634 // GO:0005634 // GO:0005681 // GO:0005737 // GO:0005737 // GO:0005743 // GO:0005886 // GO:0009897 // GO:0009986 // GO:0009986 // GO:0016020 // GO:0031012 // GO:0070062 // GO:0005576 // GO:0005634 // GO:0005737	immunological synapse // proteinaceous extracellular matrix // extracellular space // extracellular space // nucleus // nucleus // spliceosomal complex // cytoplasm // cytoplasm // mitochondrial inner membrane // plasma membrane // external side of plasma membrane // cell surface // cell surface // membrane // extracellular matrix // extracellular exosome // extracellular region // nucleus // cyt…	not recorded // not recorded // inferred from direct assay // not recorded // inferred from direct assay // not recorded // inferred from electronic annotation // inferred from direct assay // not recorded // not recorded // traceable author statement // not recorded // inferred from direct assay // not recorded // not recorded // not recorded // not recorded // inferred from electronic annotatio…	GO:0019863 // GO:0019863 // GO:0030246 // GO:0034988 // GO:0042056 // GO:0043236 // GO:0044822 // GO:0048029 // GO:0048030 // GO:0050785 // GO:0019863	IgE binding // IgE binding // carbohydrate binding // Fc-gamma receptor I complex binding // chemoattractant activity // laminin binding // poly(A) RNA binding // monosaccharide binding // disaccharide binding // advanced glycation end-product receptor activity // IgE binding	inferred from direct assay // not recorded // inferred from electronic annotation // inferred from direct assay // not recorded // not recorded // not recorded // inferred from direct assay // inferred from direct assay // inferred from direct assay // inferred from electronic annotation	---	---	---	---	---	main	9.00016	8.86312	9.08733	9.38251	9.32691	9.30639
TC1500000192.rn.1	0.0063224	0.353	3358.48	2665.41	1.26	up	LOC100361240	ENSRNOT00000047113	ensembl:novel chromosome:Rnor_5.0:15:23394877:23395380:1 gene:ENSRNOG00000049099 gene_biotype:protein_coding transcript_biotype:protein_coding	ENSEMBL	coding	---	chr15	+	19429508	19430032	---	---	---	---	---	---	---	---	---	---	---	---	---	---	main	11.4197	11.2624	11.3726	11.6356	11.8468	11.7515
TC1500000079.rn.1	0.0451017	0.533	2112.31	1714.15	1.23	up	Ube2e2	NM_001108371	Rattus norvegicus ubiquitin-conjugating enzyme E2E 2 (Ube2e2), mRNA.	RefSeq	coding	15p16	chr15	+	7402229	7928320	GO:0006974 // GO:0006974 // GO:0032020 // GO:0032020 // GO:0070534 // GO:0070534 // GO:0070936 // GO:0070936 // GO:0070979 // GO:0070979 // GO:1900087 // GO:1900087 // GO:0008152	cellular response to DNA damage stimulus // cellular response to DNA damage stimulus // ISG15-protein conjugation // ISG15-protein conjugation // protein K63-linked ubiquitination // protein K63-linked ubiquitination // protein K48-linked ubiquitination // protein K48-linked ubiquitination // protein K11-linked ubiquitination // protein K11-linked ubiquitination // positive regulation of G1/S tra…	inferred from electronic annotation // not recorded // inferred from electronic annotation // not recorded // inferred from electronic annotation // not recorded // inferred from electronic annotation // not recorded // inferred from electronic annotation // not recorded // inferred from electronic annotation // not recorded // inferred from electronic annotation	---	---	---	GO:0004842 // GO:0005524 // GO:0016874 // GO:0042296 // GO:0042296 // GO:0061631 // GO:0061631 // GO:0000166	ubiquitin-protein transferase activity // ATP binding // ligase activity // ISG15 transferase activity // ISG15 transferase activity // ubiquitin conjugating enzyme activity // ubiquitin conjugating enzyme activity // nucleotide binding	not recorded // inferred from electronic annotation // inferred from electronic annotation // inferred from electronic annotation // not recorded // inferred from electronic annotation // not recorded // inferred from electronic annotation	---	---	---	---	---	main	10.7941	10.7325	10.5918	11.0982	10.7806	11.34
TC1500000050.rn.1	0.0109464	0.405	221.31	175.75	1.26	up	Ecd	ENSRNOT00000008553	ensembl:known_by_projection chromosome:Rnor_5.0:15:8502035:8531649:1 gene:ENSRNOG00000042253 gene_biotype:protein_coding transcript_biotype:protein_coding	ENSEMBL	coding	15p16	chr15	+	4399803	4431268	GO:0008283 // GO:0008283 // GO:2000045 // GO:2000045	cell proliferation // cell proliferation // regulation of G1/S transition of mitotic cell cycle // regulation of G1/S transition of mitotic cell cycle	inferred from electronic annotation // not recorded // inferred from electronic annotation // not recorded	GO:0005634 // GO:0005654 // GO:0005654 // GO:0005737 // GO:0005737	nucleus // nucleoplasm // nucleoplasm // cytoplasm // cytoplasm	not recorded // inferred from electronic annotation // not recorded // inferred from electronic annotation // not recorded	GO:0005515	protein binding	inferred from electronic annotation	---	---	Pfam	IPR010770	Ecd family	main	7.39588	7.54089	7.34577	7.66456	7.89539	7.89833
TC1400002475.rn.1	0.001651	0.29	896.81	1191.06	0.75	down	Tmem33	NM_001034198	Rattus norvegicus transmembrane protein 33 (Tmem33), transcript variant 2, mRNA.	RefSeq	coding	14p11	chr14	-	42531223	42559681	GO:0034613 // GO:0051292 // GO:0071786 // GO:0008150 // GO:0034613 // GO:0051292 // GO:0071786	cellular protein localization // nuclear pore complex assembly // endoplasmic reticulum tubular network organization // biological_process // cellular protein localization // nuclear pore complex assembly // endoplasmic reticulum tubular network organization	not recorded // not recorded // not recorded // no biological data available // --- // --- // ---	GO:0005643 // GO:0005783 // GO:0016021 // GO:0042470 // GO:0042470 // GO:0070062 // GO:0070062 // GO:0005575 // GO:0005643 // GO:0005783 // GO:0016020	nuclear pore // endoplasmic reticulum // integral component of membrane // melanosome // melanosome // extracellular exosome // extracellular exosome // cellular_component // nuclear pore // endoplasmic reticulum // membrane	not recorded // not recorded // inferred from electronic annotation // inferred from electronic annotation // not recorded // inferred from electronic annotation // not recorded // no biological data available // --- // --- // inferred from electronic annotation	GO:0017056 // GO:0003674 // GO:0017056	structural constituent of nuclear pore // molecular_function // structural constituent of nuclear pore	not recorded // no biological data available // ---	---	---	---	---	---	main	10.2775	10.1359	10.1461	9.79745	9.9191	9.80505
TC1400002460.rn.1	0.0222482	0.464	169.5	203.96	0.83	down		ENSRNOT00000024972	ensembl:novel chromosome:Rnor_5.0:14:5987387:6014436:1 gene:ENSRNOG00000050610 gene_biotype:protein_coding transcript_biotype:protein_coding	ENSEMBL	coding	14p22	chr14	+	5963483	6053039	GO:0006855 // GO:0006855 // GO:0008152	drug transmembrane transport // drug transmembrane transport // metabolic process	not recorded // --- // inferred from electronic annotation	GO:0005886 // GO:0016021 // GO:0005886 // GO:0016020 // GO:0016021 // GO:0016021	plasma membrane // integral component of membrane // plasma membrane // membrane // integral component of membrane // integral component of membrane	not recorded // not recorded // --- // inferred from electronic annotation // --- // inferred from electronic annotation	GO:0005524 // GO:0015238 // GO:0042626 // GO:0015238 // GO:0016887 // GO:0042626	ATP binding // drug transmembrane transporter activity // ATPase activity, coupled to transmembrane movement of substances // drug transmembrane transporter activity // ATPase activity // ATPase activity, coupled to transmembrane movement of substances	inferred from electronic annotation // not recorded // not recorded // --- // inferred from electronic annotation // ---	---	---	Pfam // Pfam	IPR003439 // IPR013525	ABC transporter-like // ABC-2 type transporter	main	7.67764	7.58519	7.67042	7.29292	7.5247	7.5017
TC1400002445.rn.1	0.0143462	0.43	62.31	81.39	0.77	down	Acyp2	NM_001169145	Rattus norvegicus acylphosphatase 2, muscle type (Acyp2), mRNA.	RefSeq	coding	14q22	chr14	-	114891245	115052514	GO:0008152	metabolic process	inferred from electronic annotation	GO:0005739 // GO:0005739	mitochondrion // mitochondrion	inferred from electronic annotation // not recorded	GO:0003998 // GO:0003998 // GO:0003998 // GO:0016787	acylphosphatase activity // acylphosphatase activity // acylphosphatase activity // hydrolase activity	not recorded // inferred from electronic annotation // --- // inferred from electronic annotation	---	---	---	---	---	main	6.23621	6.1711	6.52601	5.94664	6.10449	5.90327
TC1400002441.rn.1	0.0089984	0.391	68708.3	83733.2	0.82	down	Sptbn1	NM_001013130	Rattus norvegicus spectrin, beta, non-erythrocytic 1 (Sptbn1), mRNA.	RefSeq	coding	14q22	chr14	-	114517839	114700394	GO:0000281 // GO:0007009 // GO:0007182 // GO:0007184 // GO:0043001 // GO:0071709 // GO:0072661 // GO:1900042 // GO:1903076 // GO:1903078	mitotic cytokinesis // plasma membrane organization // common-partner SMAD protein phosphorylation // SMAD protein import into nucleus // Golgi to plasma membrane protein transport // membrane assembly // protein targeting to plasma membrane // positive regulation of interleukin-2 secretion // regulation of protein localization to plasma membrane // positive regulation of protein localization to …	not recorded // not recorded // not recorded // not recorded // not recorded // not recorded // not recorded // not recorded // not recorded // not recorded	GO:0005634 // GO:0005730 // GO:0005737 // GO:0005886 // GO:0008091 // GO:0016020 // GO:0030673 // GO:0030863 // GO:0031430 // GO:0032437 // GO:0043234 // GO:0070062 // GO:0097481	nucleus // nucleolus // cytoplasm // plasma membrane // spectrin // membrane // axolemma // cortical cytoskeleton // M band // cuticular plate // protein complex // extracellular exosome // neuronal postsynaptic density	not recorded // not recorded // not recorded // not recorded // inferred from electronic annotation // not recorded // not recorded // not recorded // not recorded // not recorded // inferred from direct assay // not recorded // not recorded	GO:0003779 // GO:0005200 // GO:0005200 // GO:0005543 // GO:0030506 // GO:0032403 // GO:0044822 // GO:0051020	actin binding // structural constituent of cytoskeleton // structural constituent of cytoskeleton // phospholipid binding // ankyrin binding // protein complex binding // poly(A) RNA binding // GTPase binding	inferred from electronic annotation // inferred from electronic annotation // not recorded // inferred from electronic annotation // not recorded // inferred from physical interaction // not recorded // not recorded	---	---	---	---	---	main	16.2532	16.4281	16.3036	15.976	16.0614	16.2243
TC1400002437.rn.1	0.0358572	0.507	80.18	97.23	0.82	down		ENSRNOT00000056706	ensembl:known chromosome:Rnor_5.0:14:113857590:114150219:-1 gene:ENSRNOG00000037462 gene_biotype:protein_coding transcript_biotype:protein_coding	ENSEMBL	coding	14q22	chr14	-	114173779	114484568	---	---	---	---	---	---	---	---	---	---	---	Pfam // Pfam // Pfam // Pfam // Pfam // Pfam // Pfam // Pfam // Pfam // Pfam // Pfam	IPR001680 // IPR001680 // IPR001680 // IPR001680 // IPR001680 // IPR001680 // IPR001680 // IPR001680 // IPR005108 // IPR005108 // IPR005108	WD40 repeat // WD40 repeat // WD40 repeat // WD40 repeat // WD40 repeat // WD40 repeat // WD40 repeat // WD40 repeat // HELP // HELP // HELP	main	6.65242	6.65014	6.40561	6.3934	6.17007	6.51505
TC1400002373.rn.1	0.0303851	0.495	93.01	113.23	0.82	down	Ahsa2	NM_001107241	Rattus norvegicus AHA1, activator of heat shock protein ATPase 2 (Ahsa2), mRNA.	RefSeq	coding	14q22	chr14	-	108262795	108275673	GO:0032781	positive regulation of ATPase activity	inferred from electronic annotation	---	---	---	GO:0001671 // GO:0051087	ATPase activator activity // chaperone binding	inferred from electronic annotation // inferred from electronic annotation	---	---	---	---	---	main	6.84767	6.86269	6.65169	6.41637	6.7351	6.55853
TC1400002359.rn.1	0.0411841	0.527	437.8	530.1	0.83	down	Commd1	NM_001115022	Rattus norvegicus copper metabolism (Murr1) domain containing 1 (Commd1), mRNA.	RefSeq	coding	14q22	chr14	-	107652487	107759974	GO:0006893 // GO:0006893 // GO:0031398 // GO:0031398 // GO:0031648 // GO:0032088 // GO:0032088 // GO:0032434 // GO:0032434 // GO:0048227 // GO:0048227 // GO:0055070 // GO:0055070 // GO:1902072 // GO:1902306 // GO:1902306 // GO:2000009 // GO:2000009	Golgi to plasma membrane transport // Golgi to plasma membrane transport // positive regulation of protein ubiquitination // positive regulation of protein ubiquitination // protein destabilization // negative regulation of NF-kappaB transcription factor activity // negative regulation of NF-kappaB transcription factor activity // regulation of proteasomal ubiquitin-dependent protein catabolic pr…	inferred from electronic annotation // not recorded // inferred from electronic annotation // not recorded // not recorded // inferred from electronic annotation // not recorded // inferred from electronic annotation // not recorded // inferred from electronic annotation // not recorded // inferred from electronic annotation // not recorded // not recorded // inferred from electronic annotation /…	GO:0005634 // GO:0005654 // GO:0005654 // GO:0005737 // GO:0005769 // GO:0005769 // GO:0031462 // GO:0031462 // GO:0055037 // GO:0055037 // GO:0070062 // GO:0070062 // GO:0005634 // GO:0005737	nucleus // nucleoplasm // nucleoplasm // cytoplasm // early endosome // early endosome // Cul2-RING ubiquitin ligase complex // Cul2-RING ubiquitin ligase complex // recycling endosome // recycling endosome // extracellular exosome // extracellular exosome // nucleus // cytoplasm	not recorded // inferred from electronic annotation // not recorded // not recorded // inferred from electronic annotation // not recorded // inferred from electronic annotation // not recorded // inferred from electronic annotation // not recorded // inferred from electronic annotation // not recorded // inferred from electronic annotation // inferred from electronic annotation	GO:0005507 // GO:0005507 // GO:0005546 // GO:0005546 // GO:0005547 // GO:0005547 // GO:0042802 // GO:0042803 // GO:0042803 // GO:0043325 // GO:0043325 // GO:0070300 // GO:0070300 // GO:0080025 // GO:0080025 // GO:0042802	copper ion binding // copper ion binding // phosphatidylinositol-4,5-bisphosphate binding // phosphatidylinositol-4,5-bisphosphate binding // phosphatidylinositol-3,4,5-trisphosphate binding // phosphatidylinositol-3,4,5-trisphosphate binding // identical protein binding // protein homodimerization activity // protein homodimerization activity // phosphatidylinositol-3,4-bisphosphate binding // p…	inferred from electronic annotation // not recorded // inferred from electronic annotation // not recorded // inferred from electronic annotation // not recorded // not recorded // inferred from electronic annotation // not recorded // inferred from electronic annotation // not recorded // inferred from electronic annotation // not recorded // inferred from electronic annotation // not recorded /…	---	---	---	---	---	main	9.08176	8.88696	9.10434	8.72252	8.94763	8.73295
TC1400002248.rn.1	0.0114761	0.407	115.31	94.66	1.22	up	Grb10	NM_001109093	Rattus norvegicus growth factor receptor bound protein 10 (Grb10), mRNA.	RefSeq	coding	14q21	chr14	-	92021851	92117999	GO:0007165 // GO:0008286 // GO:0030178 // GO:0030178 // GO:0030949 // GO:0030949 // GO:0032868 // GO:0042326 // GO:0042327 // GO:0045719 // GO:0046325 // GO:0046627 // GO:0048009 // GO:0008150	signal transduction // insulin receptor signaling pathway // negative regulation of Wnt signaling pathway // negative regulation of Wnt signaling pathway // positive regulation of vascular endothelial growth factor receptor signaling pathway // positive regulation of vascular endothelial growth factor receptor signaling pathway // response to insulin // negative regulation of phosphorylation // p…	inferred from electronic annotation // inferred from direct assay // not recorded // inferred from sequence or structural similarity // not recorded // inferred from sequence or structural similarity // inferred from direct assay // not recorded // inferred from direct assay // inferred from direct assay // not recorded // not recorded // not recorded // no biological data available	GO:0005737 // GO:0005575	cytoplasm // cellular_component	inferred from electronic annotation // no biological data available	GO:0005070 // GO:0005158 // GO:0005158 // GO:0003674	SH3/SH2 adaptor activity // insulin receptor binding // insulin receptor binding // molecular_function	not recorded // inferred from direct assay // not recorded // no biological data available	---	---	---	---	---	main	6.48741	6.56568	6.53748	6.86715	6.7472	7.04452
TC1400002219.rn.1	0.0369368	0.513	3395.77	4164.06	0.82	down	Mospd1	ENSRNOT00000011995	ensembl:known chromosome:Rnor_5.0:14:81329787:81332177:-1 gene:ENSRNOG00000008840 gene_biotype:protein_coding transcript_biotype:protein_coding	ENSEMBL	coding	---	chr14	-	87699481	87701931	---	---	---	---	---	---	---	---	---	---	---	---	---	---	main	11.9564	11.8579	12.1659	11.6584	11.9154	11.7263
TC1400002204.rn.1	0.0170207	0.438	356.16	276.58	1.29	up	Tbrg4	NM_001012154	Rattus norvegicus transforming growth factor beta regulator 4 (Tbrg4), mRNA.	RefSeq	coding	14q21	chr14	-	86876800	86885602	GO:0006468 // GO:0045333	protein phosphorylation // cellular respiration	inferred from electronic annotation // inferred from sequence or structural similarity	GO:0005739 // GO:0005739 // GO:0005739	mitochondrion // mitochondrion // mitochondrion	not recorded // inferred from sequence or structural similarity // inferred from electronic annotation	GO:0004672 // GO:0044822 // GO:0044822	protein kinase activity // poly(A) RNA binding // poly(A) RNA binding	inferred from electronic annotation // inferred from electronic annotation // not recorded	---	---	---	---	---	main	8.07304	8.26594	7.91691	8.63157	8.2696	8.61404
TC1400002153.rn.1	0.0228536	0.465	56.81	36.92	1.54	up	Cabp7	NM_001007730	Rattus norvegicus calcium binding protein 7 (Cabp7), mRNA.	RefSeq	coding	14q21	chr14	-	84968129	84978236	---	---	---	GO:0005886 // GO:0016021 // GO:0032588 // GO:0032588 // GO:0048471 // GO:0005737 // GO:0005794 // GO:0016020	plasma membrane // integral component of membrane // trans-Golgi network membrane // trans-Golgi network membrane // perinuclear region of cytoplasm // cytoplasm // Golgi apparatus // membrane	inferred from electronic annotation // inferred from electronic annotation // inferred from electronic annotation // not recorded // inferred from electronic annotation // inferred from electronic annotation // inferred from electronic annotation // inferred from electronic annotation	GO:0005509 // GO:0046872	calcium ion binding // metal ion binding	inferred from electronic annotation // inferred from electronic annotation	---	---	---	---	---	main	5.27771	5.24646	5.08095	6.03241	5.31814	6.23047
TC1400002129.rn.1	0.0070328	0.364	93.86	125.8	0.75	down	Smtn	NM_001013049	Rattus norvegicus smoothelin (Smtn), mRNA.	RefSeq	coding	14q21	chr14	-	83755141	83776866	---	---	---	GO:0005654 // GO:0015629	nucleoplasm // actin cytoskeleton	not recorded // not recorded	---	---	---	---	---	---	---	---	main	7.05734	7.09279	6.66514	6.55562	6.60653	6.59353
TC1400002076.rn.1	0.0376142	0.513	34.28	41.3	0.83	down	Smtn	mRNARGD7603134_1	FOUND IN actin cytoskeleton (ortholog) AND nucleus (ortholog) AND INTERACTS WITH C60 fullerene AND cisplatin AND cocaine	Rat Genome Database	coding	---	chr14	-	80679053	80680717	---	---	---	---	---	---	---	---	---	---	---	---	---	---	main	5.5027	5.36592	5.19947	5.19357	4.99376	5.14773
TC1400002021.rn.1	0.0158297	0.437	33.56	48.73	0.69	down	Otop1	NM_181433	Rattus norvegicus otopetrin 1 (Otop1), mRNA.	RefSeq	coding	14q21	chr14	-	77236278	77263794	GO:0009590 // GO:0031214 // GO:0042472	detection of gravity // biomineral tissue development // inner ear morphogenesis	not recorded // inferred from electronic annotation // not recorded	GO:0005615 // GO:0016020 // GO:0016021 // GO:0005576 // GO:0016020	extracellular space // membrane // integral component of membrane // extracellular region // membrane	inferred from electronic annotation // not recorded // inferred from electronic annotation // inferred from electronic annotation // inferred from electronic annotation	---	---	---	---	---	---	---	---	main	5.67067	5.30311	5.78746	4.99263	5.37444	4.81701
TC1400001987.rn.1	0.0102125	0.402	2203.07	2873.2	0.77	down	Cpeb2	ENSRNOT00000006727	ensembl:novel chromosome:Rnor_5.0:14:72360166:72408363:-1 gene:ENSRNOG00000005043 gene_biotype:protein_coding transcript_biotype:protein_coding	ENSEMBL	coding	14q21	chr14	-	72327927	72380690	GO:0032869 // GO:0032869 // GO:0034260 // GO:0034599 // GO:0034599 // GO:0045900 // GO:0071243 // GO:0071243 // GO:0071456 // GO:0071456 // GO:1900248 // GO:2000766 // GO:2000766 // GO:0006412	cellular response to insulin stimulus // cellular response to insulin stimulus // negative regulation of GTPase activity // cellular response to oxidative stress // cellular response to oxidative stress // negative regulation of translational elongation // cellular response to arsenic-containing substance // cellular response to arsenic-containing substance // cellular response to hypoxia // cell…	not recorded // inferred from sequence or structural similarity // inferred from direct assay // inferred from direct assay // not recorded // not recorded // inferred from direct assay // not recorded // not recorded // inferred from sequence or structural similarity // inferred from direct assay // not recorded // inferred from sequence or structural similarity // ---	GO:0005634 // GO:0005634 // GO:0005737 // GO:0005737 // GO:0005844 // GO:1990124 // GO:1990124 // GO:0043005 // GO:0045202	nucleus // nucleus // cytoplasm // cytoplasm // polysome // messenger ribonucleoprotein complex // messenger ribonucleoprotein complex // neuron projection // synapse	inferred from direct assay // not recorded // inferred from direct assay // not recorded // not recorded // inferred from direct assay // not recorded // --- // ---	GO:0000166 // GO:0000900 // GO:0000900 // GO:0003676 // GO:0005095 // GO:0005515 // GO:0008187 // GO:0035925 // GO:0035925 // GO:0043022 // GO:0043022 // GO:0043023 // GO:0043024 // GO:0044822 // GO:0003730 // GO:0008135 // GO:0043022	nucleotide binding // translation repressor activity, nucleic acid binding // translation repressor activity, nucleic acid binding // nucleic acid binding // GTPase inhibitor activity // protein binding // poly-pyrimidine tract binding // mRNA 3'-UTR AU-rich region binding // mRNA 3'-UTR AU-rich region binding // ribosome binding // ribosome binding // ribosomal large subunit binding // ribosomal…	inferred from electronic annotation // inferred from direct assay // not recorded // inferred from electronic annotation // inferred from direct assay // inferred from physical interaction // not recorded // not recorded // inferred from sequence or structural similarity // not recorded // inferred from sequence or structural similarity // inferred from direct assay // inferred from direct assay …	---	---	Pfam	IPR000504	RNA recognition motif domain	main	11.3692	11.535	11.4672	11.0503	10.9616	11.3967
TC1400001880.rn.1	0.0004206	0.227	150.95	114.17	1.32	up	LOC100361259	mRNARGD2466397_1	60S ribosomal protein L13-like	Rat Genome Database	coding	---	chr14	-	59979898	59980625	---	---	---	---	---	---	---	---	---	---	---	---	---	---	main	6.8621	6.76287	6.77118	7.27363	7.22789	7.32289
TC1400001827.rn.1	0.0249523	0.475	1818.1	1479.84	1.23	up		ENSRNOT00000029824	ensembl:novel chromosome:Rnor_5.0:14:48780281:48781151:-1 gene:ENSRNOG00000002201 gene_biotype:protein_coding transcript_biotype:protein_coding	ENSEMBL	coding	---	chr14	-	48611771	48613118	---	---	---	---	---	---	---	---	---	---	---	---	---	---	main	10.4319	10.5476	10.5474	10.9996	10.8854	10.7102
TC1400001815.rn.1	0.0408406	0.525	86197.7	103294	0.83	down		ENSRNOT00000070969	ensembl:known chromosome:Rnor_5.0:14:46699209:46704990:-1 gene:ENSRNOG00000048890 gene_biotype:protein_coding transcript_biotype:protein_coding	ENSEMBL	coding	---	chr14	-	46523594	46529375	---	---	---	---	---	---	---	---	---	---	---	---	---	---	main	16.6987	16.4734	16.7498	16.3996	16.5028	16.3816
TC1400001800.rn.1	0.0064847	0.355	361.34	276.73	1.31	up	Pgm2	NM_001106007	Rattus norvegicus phosphoglucomutase 2 (Pgm2), mRNA.	RefSeq	coding	14p11	chr14	-	45829442	45863877	GO:0005978 // GO:0006006 // GO:0019388 // GO:0005975 // GO:0005978 // GO:0006006 // GO:0006006 // GO:0008150 // GO:0019388 // GO:0071704	glycogen biosynthetic process // glucose metabolic process // galactose catabolic process // carbohydrate metabolic process // glycogen biosynthetic process // glucose metabolic process // glucose metabolic process // biological_process // galactose catabolic process // organic substance metabolic process	not recorded // not recorded // not recorded // inferred from electronic annotation // --- // --- // inferred from electronic annotation // no biological data available // --- // inferred from electronic annotation	GO:0005829 // GO:0070062 // GO:0070062 // GO:0005575 // GO:0005829	cytosol // extracellular exosome // extracellular exosome // cellular_component // cytosol	not recorded // inferred from electronic annotation // not recorded // no biological data available // ---	GO:0000287 // GO:0004614 // GO:0008973 // GO:0008973 // GO:0003674 // GO:0004614 // GO:0004614 // GO:0016868	magnesium ion binding // phosphoglucomutase activity // phosphopentomutase activity // phosphopentomutase activity // molecular_function // phosphoglucomutase activity // phosphoglucomutase activity // intramolecular transferase activity, phosphotransferases	inferred from electronic annotation // not recorded // inferred from electronic annotation // not recorded // no biological data available // --- // inferred from electronic annotation // inferred from electronic annotation	---	---	---	---	---	main	8.18663	7.89431	8.17711	8.63684	8.41568	8.51525
[truncated: 1,240 more rows]
