# Supplementary material for: Comprehensive analysis of differentially expressed microRNAs and mRNAs in dorsal root ganglia from streptozotocin-induced diabetic rats
Source: PLoS One. 2018 Aug 17;13(8):e0202696. doi: 10.1371/journal.pone.0202696 (PMC6097669; doi:10.1371/journal.pone.0202696)
Supplement: S4 Table — The list of predicted target mRNAs of 37 differentially expressed miRNAs using the miRanda database. (XLSX) [file pone.0202696.s005.xlsx]

## Sheet: miRanda-target genes
miRNA	style	gene_symbol	mrna_acc	align_score	energy	miRNA_start	miRNA_end	gene_start	gene_end	miRNA_align	alignment	gene_align
rno-miR-1-3p	down	March1	361135	158	-16.05	2	20	1387	1407	3' uaUGUGUGAAGAAAUGUAAGGu 5'	:| || ||| ||||||||	5' caGCTCA-TTCAATACATTCCa 3'
rno-miR-205	down	Marc1	690745	165	-20.73	2	21	210	232	3' ugUCUGAGGCCACCUUACUUCCu 5'	|| :||: | |||||||||	5' taAGTTTCTTGAAGAATGAAGGg 3'
rno-miR-384-5p	down	March1	361135	164	-15.1	2	21	2902	2925	3' ugUAACGGAUCCUUA-ACAAAUGu 5'	||| :|| | |:| |||||||	5' gcATTATCTTGAAGTGTGTTTACc 3'
rno-miR-495	down	March4	367295	166	-20.02	2	14	555	576	3' uucuucacGUGGUACAAACAAa 5'	:||||||||||||	5' ggtggcccTACCATGTTTGTTg 3'
rno-miR-881-3p	up	March5	294079	155	-16.76	2	20	825	851	3' gaUAAGUCUUUACG-----GUGUCAAu 5'	| |:|||| ||| |||||||	5' gaAATTAGAACTGCCAGTTCACAGTTt 3'
rno-miR-146b-5p	down	March6	294862	157	-24.17	2	18	3169	3193	3' ugucggAUACCUUA-AGUCAAGAGu 5'	|:|||:|| ||||||:||	5' tagtgaTGTGGGATGTCAGTTTTCt 3'
rno-miR-146b-5p	down	March6	294862	153	-24.25	2	22	394	422	3' ugUCGGAUACCUUAA-----GUCAAGAGu 5'	||: |||| :|| ||||||||	5' gcAGTGCATGGTGTTGCCAGCAGTTCTCa 3'
rno-miR-6215	down	March7	311059	151	-18.65	2	17	303	321	3' ggaCCGAGACGUUGGGAUUu 5'	||| | | :|||||||	5' agaGGC-CGGAGACCCTAAg 3'
rno-miR-495	down	March7	311059	163	-16.27	2	17	62	82	3' uucuuCACGUGGUACAAACAAa 5'	||| | ||||||||||	5' tatctGTG-AACATGTTTGTTg 3'
rno-miR-495	down	March7	311059	163	-16.27	2	17	69	89	3' uucuuCACGUGGUACAAACAAa 5'	||| | ||||||||||	5' tatctGTG-AACATGTTTGTTg 3'
rno-miR-409a-3p	down	March7	311059	151	-21.01	3	16	534	554	3' ccccAAGUGG-CUCGUUGUaa 5'	|||||| ||||||||	5' attcTTCACCAGAGCAACAag 3'
rno-miR-205	down	March8	312656	154	-21.81	2	21	2164	2191	3' ugUCUGA--G-GCC--ACCUUACUUCCu 5'	||||| | || ||| |||||||	5' ggAGACTGGCAAGGCATGGTATGAAGGt 3'
rno-miR-146b-5p	down	March8	312656	154	-23.82	3	22	1573	1596	3' ugUCGGAUACCUUAAGUCAAGAgu 5'	:||:|:||||| ||||||	5' caGGCTTGTGGAAGCAAGTTCTgt 3'
rno-miR-384-5p	down	March8	312656	158	-16.73	2	14	36	58	3' uguaacggaUCCUUAACAAAUGu 5'	:||| ||||||||	5' acagctgaaGGGATTTGTTTACt 3'
rno-miR-935	up	March8	312656	160	-28.11	2	20	2862	2889	3' cgcCA-UCGC--CUU-CGC-CAUUGACc 5'	|| |||| ||| ||| |||||||	5' ggaGTGAGCGATGAAGGCGCGTAACTGg 3'
rno-miR-330-5p	up	March8	312656	154	-20.35	2	18	338	359	3' cggaUUCUGUGUCCGGGUCUCu 5'	| |: | | ||||||||	5' gatgATGGAAGATGCCCAGAGg 3'
rno-miR-346	up	March8	312656	152	-23.59	2	20	478	500	3' ucuCCGUCCGUGAGUCCGUCUGu 5'	| | || ||||||||||:	5' gccGCCTTGCTCTCAGGCAGATg 3'
rno-miR-330-5p	up	March9	679272	154	-21.63	2	19	588	610	3' cggAUUCUGUG-UCCGGGUCUCu 5'	|::| ::| || |||||||	5' gcaTGGGTTGCAAGTCCCAGAGg 3'
rno-miR-743b-3p	up	March9	679272	166	-18.86	2	20	1460	1483	3' agAUA-AGUCA-UACCACAGAAAg 5'	||| | | | |||||||||||	5' gtTATGTGAATGATGGTGTCTTTt 3'
rno-miR-330-5p	up	Sept1	293507	156	-21.81	2	20	73	94	3' cgGAUUCUGUGUCCGGGUCUCu 5'	| || |: || |||||||	5' gcCCAATCCGAAGACCCAGAGg 3'
rno-miR-219a-2-3p	down	Sept2	117515	175	-25.6	2	20	1866	1888	3' ugUCUACAG-GUCGGUGUUAAGa 5'	||:| |: ||||||||||||	5' tgAGGTCTTGCAGCCACAATTCt 3'
rno-miR-6215	down	Sept5	116728	151	-20.97	2	18	118	135	3' ggACCGAGACGUUGGGAUUu 5'	||| || ||||||||	5' ccTGGACCT--AACCCTAAt 3'
rno-miR-1843-5p	up	Sept5	116728	156	-19.91	2	16	1113	1133	3' ucaguCUGUCUCUGGAGGUAu 5'	|| : ||:|||||||	5' agaacGAAGTAGGCCTCCATc 3'
rno-let-7f-5p	down	Sept6	691335	174	-24.12	2	20	243	263	3' uuGAUAUGUUAGAUGAUGGAGu 5'	||:||::||| ||||||||	5' ggCTGTATGATC-ACTACCTCt 3'
rno-let-7f-5p	down	Sept6	691335	174	-24.12	2	20	309	329	3' uuGAUAUGUUAGAUGAUGGAGu 5'	||:||::||| ||||||||	5' ggCTGTATGATC-ACTACCTCt 3'
rno-let-7f-5p	down	Sept6	691335	174	-24.12	2	20	1430	1450	3' uuGAUAUGUUAGAUGAUGGAGu 5'	||:||::||| ||||||||	5' ggCTGTATGATC-ACTACCTCt 3'
rno-miR-543-3p	down	Sept6	691335	156	-18.1	2	12	147	167	3' ucuucacguGGCGCUUACAAa 5'	|:|||||||||	5' cttttcttcCTGCGAATGTTt 3'
rno-miR-543-3p	down	Sept6	691335	156	-18.1	2	12	90	110	3' ucuucacguGGCGCUUACAAa 5'	|:|||||||||	5' cttttcttcCTGCGAATGTTt 3'
rno-miR-346	up	Sept6	691335	154	-20.9	2	18	632	654	3' ucuccGUCCGUGAGUCCGUCUGu 5'	|| ::|| :|||||||	5' aaataCAACTGCTGGGGCAGACa 3'
rno-miR-346	up	Sept6	691335	154	-20.9	2	18	575	597	3' ucuccGUCCGUGAGUCCGUCUGu 5'	|| ::|| :|||||||	5' aaataCAACTGCTGGGGCAGACa 3'
rno-miR-384-5p	down	Sept7	64551	160	-23.3	2	21	170	193	3' ugUAACGGAUCCU-UAACAAAUGu 5'	||||:|||||| ||||| |||	5' gaATTGTCTAGGATATTGTGTACt 3'
rno-miR-338-5p	down	Sept7	64551	161	-17.01	2	13	168	189	3' gugagucguGGUCCUAUAACAa 5'	|:||||||||||	5' ttgaattgtCTAGGATATTGTg 3'
rno-miR-344g	down	Sept8	303135	163	-28.17	2	17	165	185	3' cugagGACGGUCCUCGGACUGa 5'	||||| || |||||||	5' tcaggCTGCCTGG-GCCTGACc 3'
rno-miR-344g	down	Sept8	303135	163	-28.17	2	17	346	366	3' cugagGACGGUCCUCGGACUGa 5'	||||| || |||||||	5' tcaggCTGCCTGG-GCCTGACc 3'
rno-miR-124-3p	up	Sept8	303135	152	-21.74	2	18	839	860	3' ccGUAA-GUG-GCGCACGGAAu 5'	::|| ||| | :|||||||	5' cgTGTTGCACGCCTGTGCCTTg 3'
rno-miR-210-3p	up	Sept8	303135	150	-23.45	2	18	171	192	3' agucGGCGACAGUGUGCGUGUc 5'	| |:| :||||||||	5' ttttCAGTTAAAGCACGCACAg 3'
rno-miR-743b-3p	up	Sept8	303135	170	-17.63	2	19	109	131	3' agaUAAGUCAUAC-CACAGAAAg 5'	|||::|| || ||||||||	5' tcgATTTGGTCTGCGTGTCTTTt 3'
rno-miR-451-5p	up	Sept8	303135	154	-15.05	2	18	113	134	3' uugaGUCAUUACCAUUGCCAAa 5'	|| |:|| |||||||	5' cgacCAAAAGTGCAAACGGTTt 3'
rno-miR-425-5p	up	Sept9	83788	158	-15.9	2	15	1548	1571	3' aguugcccUCACUAG-CACAGUAa 5'	||||| | |||||||	5' gatttatcAGTGACCGGTGTCATc 3'
rno-miR-339-3p	up	Sept9	83788	152	-24.2	2	21	931	954	3' acCGAGA-CAGCAGCUCCGCGAGu 5'	||||| ||: |||||||	5' atGCTCTGGTTACATTGGCGCTCc 3'
rno-miR-743b-3p	up	Sept11	305227	154	-15.44	2	20	659	679	3' agAUAAGUCAUACCACAGAAAg 5'	|||| | || |||||:|||	5' ccTATTGA-TACGGTGTTTTTa 3'
rno-miR-330-5p	up	Sep15	113922	151	-22.01	2	20	423	445	3' cgGAUUCUGU-GUCCGGGUCUCu 5'	| |: ||: | | |||||||	5' aaCCAGCACGCCCGCCCCAGAGc 3'
rno-miR-1843-5p	up	A1cf	170912	151	-22.63	2	18	934	952	3' ucaGUCUGUCUCUGGAGGUAu 5'	|||:| |:|||||||	5' gccCAGGC--TGGCCTCCATc 3'
rno-miR-543-3p	down	A3galt2	171553	155	-24.65	2	15	33	53	3' ucuucaCGUGGCGCUUACAAa 5'	||||:||||:||||	5' tctttgGCACTGCGAGTGTTg 3'
rno-miR-101a-3p	up	A3galt2	171553	150	-18.68	2	19	121	142	3' aaGUCAAUAGUGU-CAUGACAu 5'	|:| ||| | |||||||	5' ttCGGAACTCAGAGGTACTGTg 3'
rno-miR-330-5p	up	Aacs	65984	150	-28.26	2	14	78	99	3' cggauucuGUGUCCGGGUCUCu 5'	|||:|||:|||||	5' acgcactcCACGGGCTCAGAGa 3'
rno-miR-1-3p	down	Aadac	57300	152	-18.18	2	20	144	165	3' uaUGUGUGAAGAAAUGUAAGGu 5'	| |||:||:||| ||||||	5' gcAAACATTTTTTTTCATTCCt 3'
rno-miR-196b-5p	down	Aaed1	498685	154	-17.58	2	14	95	116	3' ggguuguuGUCCUUUGAUGGAu 5'	:|| :||||||||	5' tatgtgccTAGAGAACTACCTg 3'
rno-miR-210-3p	up	Aaed1	498685	167	-27.87	2	20	1230	1253	3' agUCG--GCGACAGUGUGCGUGUc 5'	||| :||| ||||||||||	5' ctAGCAGTGCTCGCACACGCACAt 3'
rno-miR-210-3p	up	Aaed1	498685	155	-19.86	2	11	1284	1305	3' agucggcgacaGUGUGCGUGUc 5'	||||||||||	5' acacacacacaCACACGCACAt 3'
rno-miR-3473	down	Aagab	171435	152	-27.53	2	12	1222	1243	3' aucgguagagAGGUCGGGAUCu 5'	||| |||||||	5' tgagagccgaTCCTGCCCTAGt 3'
rno-miR-1-3p	down	Aak1	500244	157	-15.59	2	17	3529	3550	3' uauguGUGAAGAAAUGUAAGGu 5'	||:|| | |||||||	5' gctgtCATTTACTCACATTCCa 3'
rno-miR-205	down	Aak1	500244	151	-20.22	2	20	2610	2634	3' uguCUGAGGCCACCU--UACUUCCu 5'	|::|: | ||| |||||||	5' actGGTTTAGAAGGACTATGAAGGa 3'
rno-miR-219a-2-3p	down	Aak1	500244	151	-22.49	2	20	1132	1154	3' ugUCUACA-GGUCGGUGUUAAGa 5'	| :||| ||:| ||||:|||	5' atAAGTGTGCCGGGCACAGTTCg 3'
rno-miR-1949	down	Aak1	500244	150	-15.51	2	21	2395	2417	3' uuGAUACGACUGUAG-GACCAUAu 5'	:|| :|| | || |||||||	5' gtTTACTTTGTC-TCACTGGTATg 3'
rno-miR-146b-5p	down	Aak1	500244	154	-16.67	2	22	4215	4235	3' ugUCGGAUACCUUAAGUCAAGAGu 5'	| |:|||| |: |||||||	5' ctACCTTATGCAG---AGTTCTCa 3'
rno-miR-672-5p	down	Aak1	500244	152	-23.85	2	21	2804	2827	3' agUGUGUGUCAUGUG-GUUGGAGu 5'	|:|: :|||||| ||||||:	5' taATATTGGGTACACACAACCTTa 3'
rno-miR-935	up	Aak1	500244	156	-23.86	2	20	2317	2339	3' cgcCAUCGCCUUCGCCAUUGACc 5'	| | :| : |:||||||||	5' agaGCATTGTGTGTGGTAACTGg 3'
rno-miR-346	up	Aak1	500244	151	-19.77	2	21	501	525	3' ucUCCGUCCGUG-AGU-CCGUCUGu 5'	| |||| : | || |||||||	5' ccATGCAGTTTCAACAGGGCAGACc 3'
rno-miR-881-3p	up	Aak1	500244	152	-15.93	2	17	4	26	3' gauaaGUCUUU-ACGGUGUCAAu 5'	|||:|: | |||||||	5' tgagcCAGGAGCAGACACAGTTc 3'
rno-miR-3473	down	Aamp	301512	151	-29.26	2	15	187	208	3' aucgguaGAGAGGUCGGGAUCu 5'	|| |||||||||:|	5' ccctcccCTGTCCAGCCCTGGg 3'
rno-miR-205	down	Aanat	25120	154	-20.42	2	21	91	113	3' ugUCUGAGGCC-ACCUUACUUCCu 5'	||| |:|| | | |||||||	5' ctAGA-GCTGGCTAGCATGAAGGg 3'
rno-miR-325-3p	down	Aanat	25120	157	-19.33	2	19	132	157	3' aacUAUC-CUCCA---CGAGUUAUUu 5'	:||| ||||| | |||||||	5' ggaGTAGAGAGGTAAGGGTCAATAAa 3'
rno-miR-3473	down	Aar2	296312	159	-27.57	2	19	670	691	3' aucGGUAGAGAGGUCGGGAUCu 5'	| | |||||:|||:||||	5' agaCAAGCTCTCTAGCTCTAGt 3'
rno-miR-672-5p	down	Aar2	296312	166	-21.98	2	21	1645	1665	3' agUGUGUGUCAUGUGGUUGGAGu 5'	|||: |||| |:|||||||	5' agACATCCAGT--ATCAACCTCt 3'
rno-miR-672-5p	down	Aar2	296312	152	-20.61	2	20	1184	1206	3' aguGUGUGUCAUGUGGUUGGAGu 5'	| :| | ||||:||:||||	5' tctCCTAGACTACATCAGCCTCt 3'
rno-miR-330-5p	up	Aar2	296312	155	-22.23	2	20	101	123	3' cgGAU-UCUGUGUCCGGGUCUCu 5'	||: | | |::| |||||||	5' tcCTGCAAAGATGGACCCAGAGc 3'
rno-miR-330-5p	up	Aar2	296312	150	-28.38	2	20	1478	1503	3' cgGAUUCUG--UGUC--CGGGUCUCu 5'	:|:|||| ||| |||||||	5' gcTTGAGACCTTCAGATCCCCAGAGc 3'
rno-miR-935	up	Aars	292023	152	-16.89	2	12	127	149	3' cgccaucgccuUCGCCAUUGACc 5'	||| |||||||	5' cgtcctgatccAGCAGTAACTGg 3'
rno-miR-17-1-3p	up	Aars	292023	161	-24.1	2	14	316	338	3' gguguucaCGGAA-GUGACGUCa 5'	||||| ||||||||	5' ggaaggaaGCCTTCCACTGCAGa 3'
rno-miR-344g	down	Aarsd1	619440	152	-25.99	2	20	1530	1551	3' cuGAGGACGGUCCUCGGACUGa 5'	|||| ||| |||||||:	5' ctCTCCAGCCCCAAGCCTGATt 3'
rno-miR-3473	down	Aarsd1	619440	160	-39.39	3	20	1118	1139	3' auCGGUAGAGAGGUCGGGAUcu 5'	|||||||:|||||||||:	5' gaGCCATCTTTCCAGCCCTGtg 3'
rno-let-7f-5p	down	Aarsd1	619440	150	-16.71	2	20	1564	1587	3' uuGAUA-UGUUAG-AUGAUGGAGu 5'	:||| | |||| |::||||||	5' ggTTATCAGAATCATGTTACCTCc 3'
rno-miR-495	down	Aarsd1	619440	159	-15.74	2	17	1793	1813	3' uucuuCACGUGGUACAAACAAa 5'	|| :||| ||||||||	5' tacctGTTTACC-TGTTTGTTt 3'
rno-miR-672-5p	down	Aarsd1	619440	164	-23.73	2	21	459	482	3' agUGUGUGUCAUGUG-GUUGGAGu 5'	:|| ||||:| | |||||||	5' gaGCAGTCAGTGCTCTCAACCTCt 3'
rno-miR-124-3p	up	Aasdh	364136	152	-18.71	2	18	94	112	3' ccGUAAGUGGCGCACGGAAu 5'	::||| : |:|||||||	5' aaTGTTC-TGGTGTGCCTTa 3'
rno-miR-1843-5p	up	Aasdh	364136	153	-19.06	2	19	188	207	3' ucAGUCUGUCUCUGGAGGUAu 5'	|:| ||| | |||||||	5' agTTACCCAGTG-CCTCCATc 3'
rno-miR-124-3p	up	Aass	296925	157	-21.9	2	18	386	406	3' ccGUAAG-UGGCGCACGGAAu 5'	|:| | :|| ||||||||	5' aaCGTACTGCCTCGTGCCTTt 3'
rno-miR-363-3p	down	Aatk	690853	158	-19.03	2	15	978	999	3' ugucuaCCUAUGG-CACGUUAa 5'	||||:|: |||||||	5' ggcttaGGATGCTGGTGCAATg 3'
rno-miR-363-3p	down	Aatk	690853	158	-19.03	2	15	1008	1029	3' ugucuaCCUAUGG-CACGUUAa 5'	||||:|: |||||||	5' ggcttaGGATGCTGGTGCAATg 3'
rno-miR-3473	down	Aatk	690853	158	-31.57	2	20	140	160	3' auCGGUAGAGAGGUCGGGAUCu 5'	||| ||| ||:||||||:|	5' agGCC-TCTATCTAGCCCTGGa 3'
rno-miR-672-5p	down	Aatk	690853	151	-22.74	2	19	4410	4432	3' agugUGUGUCAUGUGGUUGGAGu 5'	| | : |||||||:||||	5' cagaAGAGGCTACACCAGCCTCc 3'
rno-miR-330-5p	up	Aatk	690853	165	-31.2	2	20	4032	4053	3' cgGAUUCUGUGUC-CGGGUCUCu 5'	||: ||| ||| ||||||||	5' tgCTGTGAC-CAGAGCCCAGAGa 3'
rno-miR-187-3p	up	Aatk	690853	162	-25.43	2	20	4540	4563	3' ggCCGACGU-UGUGU-UCUGUGCu 5'	|| ||:| | ||| |||||||	5' ttGGATGTAGAGACAGAGACACGa 3'
rno-miR-187-3p	up	Aatk	690853	151	-24.88	2	20	2496	2518	3' ggCCGACGU-UGUGUUCUGUGCu 5'	|| ||| || |||||||	5' cgGGAGGCACACTGTAGACACGc 3'
rno-miR-1843-5p	up	Aatk	690853	153	-25.58	2	18	129	150	3' ucaGUCUG-UCUCUGGAGGUAu 5'	::||| ||||:||||:||	5' aggTGGACGAGAGGCCTCTATc 3'
rno-miR-210-3p	up	Aatk	690853	158	-24.37	2	20	1592	1615	3' agUCGG-CGACAGUG-UGCGUGUc 5'	:||: ||| || | |||||||	5' ggGGCTGGCTCTCCCTACGCACAg 3'
rno-miR-30e-3p	down	Abca1	313210	164	-20.33	2	20	1411	1430	3' cgACAUUUGUAGGCUGACUUUc 5'	||| || |||| |||||||	5' ttTGTTAA-ATCC-ACTGAAAg 3'
rno-miR-425-5p	up	Abca1	313210	157	-15.89	2	13	729	751	3' aguugcccucACUAGCACAGUAa 5'	|| |||||||||	5' cccatgaccaTGCTCGTGTCATg 3'
rno-miR-17-1-3p	up	Abca1	313210	151	-21.71	3	19	2625	2646	3' gguGUUCACGGAAGUGACGUca 5'	:|:|||:|| :||||||	5' attTAGGTGTCTGTACTGCAaa 3'
rno-miR-187-3p	up	Abca1	313210	153	-20.44	2	17	1808	1829	3' ggccgACGUUGUGUUCUGUGCu 5'	| ||| ||||||||:|	5' cttcaTACAAAACAAGACATGa 3'
rno-miR-543-3p	down	Abca12	301482	154	-16.29	2	19	131	152	3' ucUUCACGUGGCG-CUUACAAa 5'	| | ||::|| |||||||	5' taATGGACATTGCTGAATGTTa 3'
rno-miR-338-5p	down	Abca12	301482	160	-16.58	2	17	441	463	3' gugagUCGUG-GUCCUAUAACAa 5'	||||| | | |||||||	5' catggAGCACACTGCATATTGTc 3'
rno-miR-346	up	Abca12	301482	157	-20.05	2	18	660	683	3' ucuccGUCCGUGA-GUCCGUCUGu 5'	|| |::|| | |||||||	5' gaactCATGTGCTGCTGGCAGACa 3'
rno-miR-495	down	Abca2	79248	157	-16.07	2	18	613	635	3' uucuUCACGUG-GUACAAACAAa 5'	|| ||| |||||||||	5' atatAGCACACAGATGTTTGTTt 3'
rno-miR-425-5p	up	Abca3	302973	163	-19.72	2	20	709	732	3' aguUGCCCUCACU-AGCACAGUAa 5'	|| ||: ||| | |||||||	5' actACAGGGCTGAGTAGTGTCATc 3'
rno-miR-330-5p	up	Abca5	286970	154	-28.14	2	20	1848	1872	3' cgGAUUCUGUGUC--C-GGGUCUCu 5'	|||||||| || | |:|||||	5' ttCTAAGACAGAGCTGTCTCAGAGa 3'
rno-miR-124-3p	up	Abca6	303639	153	-23.73	2	18	657	677	3' ccGUAAGUG-GCGCACGGAAu 5'	||||:|| :|:||||:||	5' ttCATTTACTTGTGTGCTTTa 3'
rno-miR-1-3p	down	Abca8a	303638	162	-18.2	2	18	511	532	3' uaugUGUGAAGAAAUGUAAGGu 5'	|:||||| |||||||:|	5' aatgATACTTCATTACATTTCt 3'
rno-miR-1-3p	down	Abca8a	303638	151	-16.18	2	20	353	376	3' uaUGUGUGAAGAA--AUGUAAGGu 5'	|::: |||||| ||||||:|	5' ttATGTCCTTCTTTCTACATTTCg 3'
rno-miR-205	down	Abca8a	303638	155	-18.5	2	21	272	293	3' ugUCUGAGGCCACCUUACUUCCu 5'	| |:||| || |||||||	5' tgACATTCCAGT-ATATGAAGGa 3'
rno-miR-743b-3p	up	Abca8a	303638	155	-16.54	2	20	8	30	3' agAUAAGUCAUACC-ACAGAAAg 5'	| |||: ||||| |||:|||	5' atTTTTCGCTATGGCTGTTTTTt 3'
rno-miR-338-5p	down	Abcb10	361439	155	-17.28	2	15	779	800	3' gugagucGUGGUCCUAUAACAa 5'	||| :| |||||||	5' tgtaactCACAGGTATATTGTa 3'
rno-miR-17-1-3p	up	Abcb10	361439	153	-15.85	2	17	292	313	3' gguguUCACGGAAGUGACGUCa 5'	| || | | |||||||	5' aaggcACTGACGTGACTGCAGg 3'
rno-miR-187-3p	up	Abcb10	361439	166	-21.27	2	19	914	936	3' ggcCGACGUUGUG-UUCUGUGCu 5'	||| ||: || ||||||||	5' aaaGCTTCAGAACTAAGACACGt 3'
rno-miR-330-5p	up	Abcb11	83569	156	-22.3	2	18	168	188	3' cggaUUCUGUGUCCGGGUCUCu 5'	|:|| | | ||||||||	5' agaaAGGAGAGA-GCCCAGAGt 3'
rno-miR-543-3p	down	Abcb1a	170913	156	-15	2	18	364	383	3' ucuUCACGUGGCGCUUACAAa 5'	|||| | | :|||||||	5' tatAGTGAAAC-TGAATGTTt 3'
rno-miR-495	down	Abcb1a	170913	151	-17.72	3	19	567	588	3' uucUUCACGUGGUACAAACAaa 5'	|:|||:: :||||||||	5' gaaAGGTGTGGTATGTTTGTaa 3'
rno-miR-30e-3p	down	Abcb4	24891	161	-18.36	2	20	129	154	3' cgAC-AU-UUGUAGGC--UGACUUUc 5'	|| || |:||||:| |||||||	5' tgTGCTACAGCATCTGAAACTGAAAa 3'
rno-miR-205	down	Abcb5	314537	153	-25.34	3	21	46	68	3' ugUCUGAGGCCACCUUACUUCcu 5'	:||: ::|| |||||||||	5' ttGGATCTTGGCGGAATGAAGag 3'
rno-miR-3473	down	Abcb5	314537	151	-28.72	2	20	73	97	3' auCGGUAGAGA---GGUCGGGAUCu 5'	|:|||:||| || ||:||||	5' caGTCATTTCTTGGCCTGCTCTAGa 3'
rno-miR-1949	down	Abcb6	140669	156	-19.98	2	12	84	106	3' uugauacgacuGUAGGACCAUAu 5'	|||:|||||||	5' tggcttcagttCATTCTGGTATa 3'
rno-miR-98-5p	down	Abcb9	63886	176	-19.49	2	20	769	790	3' uuGUUAUGUUGAAUGAUGGAGu 5'	||||| |:: |||||||||	5' gtCAATAAAGTGTACTACCTCt 3'
rno-let-7f-5p	down	Abcb9	63886	172	-18.32	2	20	769	790	3' uuGAUAUGUUAGAUGAUGGAGu 5'	| ||| |:| |||||||||	5' gtCAATAAAGTGTACTACCTCt 3'
rno-miR-196b-5p	down	Abcb9	63886	162	-17.1	2	20	769	789	3' ggGUUGUUGUCCUUUGAUGGAu 5'	|||:|| || : |||||||	5' gtCAATAA-AGTGTACTACCTc 3'
rno-let-7f-5p	down	Abcc1	24565	150	-17.92	2	18	320	341	3' uugaUAUGUUAGAUGAUGGAGu 5'	| |||| | |||:||||	5' ccaaACACAAGCCACTGCCTCa 3'
rno-miR-17-1-3p	up	Abcc3	140668	151	-22.05	2	19	365	386	3' gguGUUCACGGAAGUGACGUCa 5'	| || || :|||||||	5' tccCCAGCCCCCGTACTGCAGt 3'
rno-miR-384-5p	down	Abcc4	170924	157	-15.09	2	18	363	386	3' uguaaCGGAUCCUUA-ACAAAUGu 5'	|:| :||| | |||||||	5' ggtgcGTCAGGGACTCTGTTTACt 3'
rno-miR-543-3p	down	Abcc4	170924	163	-17.67	2	19	1364	1384	3' ucUUCACGUGGCGCUUACAAa 5'	|||| ::: |:|||||||	5' agAAGTCTGTAGTGAATGTTg 3'
rno-miR-495	down	Abcc4	170924	153	-18	2	20	392	416	3' uuCUUCACGU----GGUACAAACAAa 5'	|: ||||| ||| |||||||	5' acGGTGTGCAGATGCCA-GTTTGTTt 3'
rno-miR-330-5p	up	Abcc4	170924	154	-27.42	2	20	978	998	3' cgGAUUCUGUGUCCGGGUCUCu 5'	|||| : :||||||:||||	5' caCTAATG-GCAGGCCTAGAGg 3'
rno-miR-219a-2-3p	down	Abcc5	116721	150	-16.9	2	18	284	305	3' ugucUACAGGUCGGUGUUAAGa 5'	|||||:| :|:|||||	5' agctATGTCTATATATAATTCt 3'
rno-let-7f-5p	down	Abcc5	116721	152	-19.15	2	20	1055	1076	3' uuGAUAUGUUAGAUGAUGGAGu 5'	||:|| |: |||||||	5' taCTGTAAAGAGACCTACCTCa 3'
rno-miR-1843-5p	up	Abcc5	116721	153	-23.43	2	18	518	539	3' ucaGUC-UGUCUCUGGAGGUAu 5'	||| | |:| |||||||	5' tggCAGCAGCGGGCCCTCCATg 3'
rno-miR-881-3p	up	Abcc6	81642	150	-15.13	2	20	334	358	3' gaUAA-GUCUUUA--CGGUGUCAAu 5'	||| :|||: | :|||||||	5' tcATTGTAGAGTTCACTCACAGTTt 3'
rno-miR-6215	down	Abcc9	25560	160	-29	2	18	664	682	3' ggACCGAGACGUUGGGAUUu 5'	|||||||| ||||||:|	5' aaTGGCTCTG-AACCCTGAa 3'
rno-miR-346	up	Abcc9	25560	150	-23.35	2	21	932	955	3' ucUCCGUCCGUGAGU--CCGUCUGu 5'	:|||| : :||| |||||||	5' ttGGGCAAAT-TTCAGTGGCAGACa 3'
rno-miR-881-3p	up	Abcc9	25560	154	-15.98	2	18	1086	1107	3' gauaAGUCUUUACGGUGUCAAu 5'	|| |: | ||||||||	5' gttaTCCCAGCTTCCACAGTTt 3'
rno-miR-205	down	Abcd1	363516	151	-22.54	2	21	33	57	3' ugUCUGAG-GCC-ACCUUACUUCCu 5'	| :||| ||| | |||||||	5' ccAAGCTCTCGGATCACATGAAGGa 3'
rno-miR-101a-3p	up	Abcd2	84356	157	-17.04	2	19	522	541	3' aaGUCAAUAGUGUCAUGACAu 5'	|| ||| | ||||||||	5' gaCAAGTAT-AAAGTACTGTa 3'
rno-miR-425-5p	up	Abcd3	25270	158	-20.94	2	18	843	865	3' aguugCCCUCACUAGCACAGUAa 5'	| | |||: :|||||||	5' cgtcaGAGTGTGGCTGTGTCATg 3'
rno-miR-210-3p	up	Abce1	361390	162	-25.31	2	19	1276	1298	3' aguCGGCGACA-GUGUGCGUGUc 5'	||:|| | |:||||||||	5' attGCTGCACTGCGCACGCACAt 3'
rno-miR-425-5p	up	Abcf2	311959	152	-15.68	2	21	455	480	3' agUUGCCCUCACUAG---CACAGUAa 5'	||| | : |||| |||||||	5' ttAACAGTGTAGATCTATGTGTCATc 3'
rno-miR-330-5p	up	Abcg1	85264	151	-19.24	2	19	3187	3208	3' cggAUUCUGUGUCCGGGUCUCu 5'	||| :| | |||||||	5' atgTAATTAGCTGACCCAGAGg 3'
rno-miR-330-5p	up	Abcg1	85264	150	-26.03	2	19	1492	1514	3' cggAUUCUGUGUC-CGGGUCUCu 5'	| ||:||::| |:||||||	5' ctaTCAGGCATGGCGTCCAGAGa 3'
rno-miR-346	up	Abcg1	85264	151	-22.88	2	17	2658	2679	3' ucuccgUCCGUGAGUCCGUCUGu 5'	|||| | :|||||||	5' aacccaAGGC-CAGGGGCAGACa 3'
rno-miR-346	up	Abcg1	85264	151	-21.31	2	19	3367	3389	3' ucucCGUCCGUGAGUCCGUCUGu 5'	||| ||: |||||||:|	5' atgtGCATACATGCAGGCAGGCc 3'
rno-miR-339-3p	up	Abcg1	85264	153	-24.41	2	13	569	591	3' accgagacagCAGCUCCGCGAGu 5'	|| |:|||||||	5' tagtcaccgaGTGGGGGCGCTCa 3'
rno-miR-205	down	Abcg8	155192	151	-23.23	2	21	2657	2683	3' ugUCUGAG-GCCACCU---UACUUCCu 5'	|||||| :| | | |||||||	5' gcAGACTCTTGATCCAAAGATGAAGGt 3'
rno-miR-325-3p	down	Abcg8	155192	158	-18.32	2	20	2583	2606	3' aaCUAU-CCUCCACG-AGUUAUUu 5'	|||: ||: ||| |||||||	5' agGATGTGGGTATGCTTCAATAAa 3'
rno-miR-30e-3p	down	Abcg8	155192	153	-18.02	2	19	889	914	3' cgaCAUUUG--UAGGC--UGACUUUc 5'	| |||| :||:| |||||||	5' gagGAAAACGAGTCTGGAACTGAAAg 3'
rno-miR-205	down	Abhd10	303953	153	-21.5	2	19	198	219	3' ugucUGAGGCCACCUUACUUCCu 5'	:|||| || |||||||	5' ggttGCTCC-ACGGCATGAAGGa 3'
rno-miR-543-3p	down	Abhd10	303953	151	-15.9	2	15	2022	2042	3' ucuucaCGUGGCGCUUACAAa 5'	|::|| |||||||	5' tccctgGTGCCCAGAATGTTg 3'
rno-miR-124-3p	up	Abhd10	303953	159	-26.91	2	16	2219	2240	3' ccguAAGUGGCG--CACGGAAu 5'	|||||| | |||||||	5' gggcTTCACCCCATGTGCCTTt 3'
rno-miR-346	up	Abhd11	360831	153	-28.24	3	21	143	165	3' ucUCCGUCCGUGAGUCCGUCUgu 5'	||||| :|: ||||||||	5' ccAGGCACATATGCAGGCAGAac 3'
rno-miR-346	up	Abhd12	499913	168	-38.87	2	20	180	202	3' ucuCCGUCCGUGAGUCCGUCUGu 5'	|||||||| |||||||:|	5' ggtGGCAGGCAGGCAGGCAGGCg 3'
rno-miR-344g	down	Abhd13	306630	152	-19.9	2	18	877	897	3' cugaGGACGGUCCUCGGACUGa 5'	|||| | | |||||||	5' agtaCCTG-GATGTGCCTGACc 3'
rno-miR-1-3p	down	Abhd13	306630	164	-17.06	2	20	1158	1179	3' uaUGUGUGAAGAAAUGUAAGGu 5'	| |||:|| | |||||||	5' ggAAACATTTGGTAACATTCCa 3'
rno-miR-30e-3p	down	Abhd13	306630	161	-17.19	2	20	1748	1769	3' cgACAUUU-GUAGGCUGACUUUc 5'	| |::| ||||| |||||||	5' ttTTTGGATCATCC-ACTGAAAt 3'
rno-miR-17-1-3p	up	Abhd13	306630	156	-17.27	2	18	658	682	3' ggugUUCA--CGGAA-GUGACGUCa 5'	|||| || || :|||||||	5' taggAAGTTAGCATTGTACTGCAGc 3'
rno-miR-187-3p	up	Abhd13	306630	152	-22.24	2	16	812	833	3' ggccgaCGUUGUGUUCUGUGCu 5'	|:||| |||||||:|	5' gtgaggGTAACTCAAGACATGt 3'
rno-miR-101a-3p	up	Abhd13	306630	150	-15.28	3	18	660	680	3' aagUCAAUAGUGUCAUGACau 5'	||||| ||: ||||||	5' ggaAGTTAGCATTGTACTGca 3'
rno-miR-101a-3p	up	Abhd13	306630	161	-17.69	2	19	1694	1713	3' aaGUCAAUAGUGUCAUGACAu 5'	|| ||| || :|||||||	5' taCATTTA-CAGGGTACTGTa 3'
rno-miR-743b-3p	up	Abhd13	306630	162	-19.45	2	15	13	35	3' agauaagUCA-UACCACAGAAAg 5'	:|| |||||||||||	5' gatggagGGTGATGGTGTCTTTt 3'
rno-miR-384-5p	down	Abhd17b	309399	156	-19.47	2	17	66	90	3' uguaacGGA--UCCUUAACAAAUGu 5'	||| ||| ||||||||	5' ataaaaCCTGAAGGTTTTGTTTACa 3'
rno-miR-101a-3p	up	Abhd17b	309399	151	-17.37	2	18	1251	1271	3' aagUCA-AUAGUGUCAUGACAu 5'	||| ||||| ||||:|||	5' caaAGTATATCA-AGTATTGTg 3'
rno-miR-935	up	Abhd17c	361601	155	-22.99	2	17	401	422	3' cgccauCGCCUUCGCCAUUGACc 5'	|:|| ||: |||||||	5' gaagctGTGGTAGT-GTAACTGg 3'
rno-miR-146b-5p	down	Abhd2	293050	151	-22.14	2	21	488	515	3' uguCGGAUAC--C--UUAAGUCAAGAGu 5'	||||:|| | || |||||||	5' tttGCCTGTGAAGCAAAGGAAGTTCTCt 3'
rno-miR-17-1-3p	up	Abhd3	291793	172	-21.64	2	20	22	43	3' ggUGUUCACGGAAGUGACGUCa 5'	|||| ||:: |:|||||||	5' gaACAACTGTTGTTACTGCAGt 3'
rno-miR-3473	down	Abhd4	364380	159	-28.49	2	20	910	933	3' auCGGUAGAGA--GGUCGGGAUCu 5'	|| |:||| |::|||||||	5' taGCATTTTCTACCTGGCCCTAGa 3'
rno-miR-146b-5p	down	Abhd4	364380	151	-18.26	2	22	963	986	3' ugUCG-GAUACCUUAAGUCAAGAGu 5'	||| :|| | | ||||||||	5' ggAGCTTTAAGCCA-GCAGTTCTCt 3'
rno-miR-346	up	Abhd4	364380	157	-20.08	2	18	484	508	3' ucuccGUCCGUGAGU--CCGUCUGu 5'	|| || ||:| |||||||	5' aatccCAAGCTCTTACTGGCAGACg 3'
rno-miR-1-3p	down	Abhd6	305795	165	-19.31	2	20	322	345	3' uaUGUGUGAAGAAA---UGUAAGGu 5'	|||| :|||||| |||||||	5' ggACAC-TTTCTTTAAGACATTCCt 3'
rno-miR-3473	down	Abhd6	305795	166	-30.75	2	19	712	734	3' aucGGUAGAG-AGGUCGGGAUCu 5'	||| ||| :|||||||||	5' gctCCACCTCAGTCAGCCCTAGa 3'
rno-miR-30e-3p	down	Abhd6	305795	162	-16.48	2	20	425	445	3' cgACAUUUGUAGGCUGACUUUc 5'	| ||: |||:| |||||||	5' gcTTTAGTCATTC-ACTGAAAa 3'
rno-let-7f-5p	down	Abi3	303476	153	-15.97	2	20	72	93	3' uuGAUAUGUUAGAU-GAUGGAGu 5'	||| | :| ||: |||||||	5' gaCTA-AGGACCTGTCTACCTCt 3'
rno-miR-330-5p	up	Abi3	303476	157	-26.94	2	20	220	241	3' cgGAUUCUGU-GUCCGGGUCUCu 5'	:|||| || | ||||||||	5' gtTTAAG-CACCTTGCCCAGAGg 3'
rno-miR-384-5p	down	Abi3bp	363767	152	-15.21	2	18	111	132	3' uguaaCGGAUCCUUAACAAAUGu 5'	||||| ||||||||	5' ttcaaGCCTA-TTTTTGTTTACt 3'
rno-miR-543-3p	down	Abi3bp	363767	158	-17.13	2	19	889	910	3' ucUUCACGUGGCG-CUUACAAa 5'	:| ||:|:| | |||||||	5' atGAATGTATCACAGAATGTTt 3'
rno-miR-330-5p	up	Abl1	311860	160	-19.06	2	20	402	423	3' cgGAUUCUGUGUCCGGGUCUCu 5'	|| | | || | |||||||	5' tgCTCACAAACTGTCCCAGAGa 3'
rno-miR-330-5p	up	Abl1	311860	156	-21.87	2	18	869	889	3' cggaUUCUGUGUCCGGGUCUCu 5'	|:|:| :| ||||||||	5' gagcAGGGCTTA-GCCCAGAGc 3'
rno-miR-344g	down	Abl2	304883	151	-19.45	2	20	1947	1970	3' cuGAGGACG--GUCCUCGGACUGa 5'	:||| | | | ||||||||	5' tgTTCCCACAACTGCAGCCTGACa 3'
rno-miR-205	down	Abl2	304883	155	-21.91	2	21	4194	4220	3' ugUCUGAGGCC--ACCU--UACUUCCu 5'	||:| |: | |||| |||||||	5' ccAGGCCCTTGATTGGAAGATGAAGGc 3'
rno-miR-146b-5p	down	Abl2	304883	168	-25.58	2	22	3869	3891	3' ugUCGGAUACCUUAAGUCAAGAGu 5'	|||| ||| |: | |||||||	5' tcAGCC-ATGAAGCTGAGTTCTCa 3'
rno-miR-770-3p	up	Abl2	304883	157	-25.38	2	15	1256	1271	3' gaGGUGCAGUCCGGGUg 5'	||| ||:|||||||	5' caCCA-GTTAGGCCCAt 3'
rno-miR-17-1-3p	up	Abl2	304883	156	-20.7	2	20	5496	5517	3' ggUGUUCACGGAAGUGACGUCa 5'	|| | | :| ||||||||	5' atACCAAAGGTTACACTGCAGg 3'
rno-miR-17-1-3p	up	Abl2	304883	154	-20.83	2	19	1938	1964	3' gguGUUCACGGAAG-----UGACGUCa 5'	:|||||: ||| |||||||	5' tgtTAAGTGTGTTCCCACAACTGCAGc 3'
rno-miR-1843-5p	up	Abl2	304883	159	-28.02	3	19	629	649	3' ucAGUCUGUCUCUGGAGGUau 5'	|||||::|| |||||||	5' agTCAGATGGACACCTCCAga 3'
rno-miR-1843-5p	up	Abl2	304883	154	-17.94	2	18	296	316	3' ucaGUCUGUCUCUGGAGGUAu 5'	::| | | |:|||||||	5' gaaTGGCCTGTGGCCTCCATt 3'
rno-miR-205	down	Ablim1	307989	155	-20.1	2	11	648	670	3' ugucugaggccaCCUUACUUCCu 5'	||||||||||	5' gaaaaggaaaaaGGAATGAAGGa 3'
rno-miR-146b-5p	down	Ablim1	307989	152	-17.03	2	21	2288	2312	3' uguCGGAU-ACCUUAAGUCAAGAGu 5'	| ||: | ||| ||||||||:	5' cttGACTGTTTGAACTCAGTTCTTc 3'
rno-miR-346	up	Ablim2	360958	173	-34.08	2	21	450	470	3' ucUCCGUCCGUGAGUCCGUCUGu 5'	||| ||||| ||:|||||||	5' cgAGG-AGGCA-TCGGGCAGACt 3'
rno-miR-346	up	Ablim2	360958	151	-20.77	2	17	383	408	3' ucuccgUCCGUG-AGU--CCGUCUGu 5'	|||| : ||| |||||||	5' agtgaaAGGCTTGTCAGTGGCAGACc 3'
rno-miR-330-5p	up	Ablim3	307395	151	-30.87	2	20	915	938	3' cgGAUUCUGUGUCC--GGGUCUCu 5'	|||:| ||| || ||:||||	5' gcCTAGGCCACTGGTCCCTAGAGg 3'
rno-miR-330-5p	up	Ablim3	307395	150	-21.99	2	18	1223	1244	3' cggaUUCUGUGUCCGGGUCUCu 5'	::|: :::| |||||||	5' tgggGGGGGGTGGTCCCAGAGg 3'
rno-miR-743b-3p	up	Abt1	306960	166	-17.64	2	20	130	150	3' agAUAAGUCAUACCACAGAAAg 5'	| ||: || ||||||||||	5' ccTTTTTTGT-TGGTGTCTTTt 3'
rno-miR-210-3p	up	Abtb1	297432	153	-24.41	2	19	22	47	3' aguCGG--CGACAGU--GUGCGUGUc 5'	||| | || || ||||||||	5' gctGCCATGGTGACAGGCACGCACAg 3'
rno-miR-205	down	Abtb2	171440	174	-31.08	2	20	690	711	3' uguCUGAGGCCACCUUACUUCCu 5'	|||||:|| || |||||||	5' cgtGACTCTGG-GGCATGAAGGa 3'
rno-miR-196b-5p	down	Abtb2	171440	151	-18.89	2	20	804	827	3' ggGUUGUUGUCCU--UUGAUGGAu 5'	||:|| || || |:||||||	5' gaCAGCATCAAGAACAGCTACCTt 3'
rno-miR-770-3p	up	Abtb2	171440	151	-21.84	2	15	568	584	3' gaGGUGCAGUCCGGGUg 5'	|||| |||||||	5' agCCACAGGAGGCCCAg 3'
rno-miR-935	up	Abtb2	171440	152	-18.51	2	20	193	215	3' cgcCAUCGCCUUCGCCAUUGACc 5'	|| || :: | |||||||	5' actGTTGCTCGGCCAGTAACTGg 3'
rno-miR-330-5p	up	Acaa1a	24157	153	-27.34	2	20	7	28	3' cgGAU-UCUGUGUCCGGGUCUCu 5'	||: ||:||| |||||||	5' gaCTGCAGGCAC-TACCCAGAGa 3'
rno-miR-17-1-3p	up	Acaa1a	24157	154	-17.62	2	14	1	15	3' gguguucaCGGAAGUGACGUCa 5'	||| | |||||||	5' -------gGCCCTGACTGCAGg 3'
rno-miR-330-5p	up	Acaa1b	501072	153	-27.34	2	20	7	28	3' cgGAU-UCUGUGUCCGGGUCUCu 5'	||: ||:||| |||||||	5' gaCTGCAGGCAC-TACCCAGAGa 3'
rno-miR-17-1-3p	up	Acaa1b	501072	154	-17.62	2	14	1	15	3' gguguucaCGGAAGUGACGUCa 5'	||| | |||||||	5' -------gGCCCTGACTGCAGg 3'
rno-miR-98-5p	down	Acacb	116719	151	-20.53	2	20	206	229	3' uuGUUA--UGUUGAAUGAUGGAGu 5'	||:| |:|||| :||:||||	5' ccCAGTGAATAACTGGCTGCCTCt 3'
rno-miR-124-3p	up	Acacb	116719	159	-20.26	2	15	772	791	3' ccguaAGUGGCGCACGGAAu 5'	||||: :|||||||	5' cttccTCACTTTGTGCCTTg 3'
rno-miR-339-3p	up	Acacb	116719	153	-24.25	2	21	301	321	3' acCGAGACAGCAGCUCCGCGAGu 5'	| || || ||| |||||||	5' ggGATC-GT-GTCTCGGCGCTCc 3'
rno-let-7f-5p	down	Acad8	367196	150	-19.56	2	20	641	661	3' uuGAUAUGUUAGAUGAUGGAGu 5'	||||:: |:||||:||||	5' atCTATGT-CTTTACTGCCTCc 3'
rno-miR-101a-3p	up	Acad9	294973	153	-15.96	2	19	395	414	3' aaGUCAAUAGUGUCAUGACAu 5'	:| ||: || :|||||||	5' tgTATTTG-CAGGGTACTGTg 3'
rno-miR-363-3p	down	Acadm	24158	152	-17.29	2	14	117	136	3' ugucuacCUAUGGCACGUUAa 5'	||| |:|||||||	5' tgtcacaGAT-CTGTGCAATg 3'
rno-miR-1949	down	Acadsb	25618	155	-16.52	2	20	1307	1333	3' uugAUACGACUGUAG----GACCAUAu 5'	||||: | |||: |||||||	5' ataTATGTAGTCATTTATACTGGTATa 3'
rno-miR-495	down	Acadsb	25618	168	-17.39	2	20	2352	2373	3' uuCUUCACGUGGUACAAACAAa 5'	||| ||| |||||||||	5' agGAACCACACGATGTTTGTTa 3'
rno-miR-30e-3p	down	Acadsb	25618	154	-17.02	2	20	2485	2505	3' cgACAUUUGUAGGCUGACUUUc 5'	||| ||: |: |||||||	5' tcTGTCAAT-TTAAACTGAAAg 3'
rno-miR-346	up	Acadsb	25618	157	-24.97	2	19	1917	1942	3' ucucCGUC-CGUGA--GUCCGUCUGu 5'	|||| || || ::|||||||	5' ggttGCAGTGCCCTGATGGGCAGACa 3'
rno-miR-124-3p	up	Acadsb	25618	152	-20.8	2	18	307	330	3' ccGUAAG---UGGC-GCACGGAAu 5'	||||: ||:| :|||||||	5' acCATTTGCAACTGTTGTGCCTTa 3'
rno-miR-451-5p	up	Acadsb	25618	153	-17.32	2	14	42	64	3' uugagucaUUACC-AUUGCCAAa 5'	||||| |||||||	5' gcagagcaAATGGAAAACGGTTc 3'
rno-miR-124-3p	up	Acadvl	25363	153	-22.82	2	13	19	38	3' ccguaagUGGCGCACGGAAu 5'	::||:|||||||	5' tagcacaGTCGTGTGCCTTc 3'
rno-miR-495	down	Acap2	619382	171	-24.01	2	15	529	550	3' uucuucaCGUGGUACAAACAAa 5'	|||||:||||||||	5' tgggttcGCACCGTGTTTGTTc 3'
rno-miR-425-5p	up	Acap2	619382	160	-16.32	2	20	2215	2237	3' aguUGCCCUCACUAGCACAGUAa 5'	|:| :|| || |||||||	5' ggcATGCTGGTAATGGTGTCATt 3'
rno-miR-339-3p	up	Acap2	619382	157	-20.71	2	13	2292	2314	3' accgagacagCAGCUCCGCGAGu 5'	|| |||||||||	5' tgccagaacaGTAGAGGCGCTCt 3'
rno-miR-101a-3p	up	Acap2	619382	157	-20.52	2	19	1926	1950	3' aaGUCAA--UAGU--GUCAUGACAu 5'	||| | |||| :||||||||	5' ttCAGCTCCATCATTTAGTACTGTg 3'
rno-miR-1843-5p	up	Acap2	619382	152	-16.81	2	18	309	332	3' ucaGUCUG-UCUCU--GGAGGUAu 5'	:| || :|||| |||||||	5' tgcTACACTGGAGACCCCTCCATc 3'
rno-miR-672-5p	down	Acap3	313772	157	-16.39	2	13	815	837	3' agugugugucAUGUGGUUGGAGu 5'	|||| |||||||	5' gaggattttcTACAACAACCTCa 3'
rno-miR-330-5p	up	Acap3	313772	155	-21.47	2	15	457	478	3' cggauucUGUGUCCGGGUCUCu 5'	|||:| |||||||	5' ccttcctACATACTCCCAGAGc 3'
rno-miR-495	down	Acat2	308100	157	-16.41	2	17	561	582	3' uucuuCACGUGGUACAAACAAa 5'	|||| :| |||||||	5' ccagtGTGCCTCTGGTTTGTTg 3'
rno-miR-384-5p	down	Acbd3	289312	161	-16.65	2	18	67	92	3' uguaaCGGAUCCUUA---ACAAAUGu 5'	|| |||||:| |||||||	5' gtggcGCATAGGAGTCAGTGTTTACc 3'
rno-miR-935	up	Acbd3	289312	154	-24.4	2	18	349	371	3' cgccaUCGCCUUCGCCAUUGACc 5'	:|: :||| |||||||	5' gccacGGTTAGAGCCGTAACTGg 3'
rno-miR-1-3p	down	Acbd4	303577	161	-18.65	2	20	1216	1237	3' uaUGUG-UGAAGAAAUGUAAGGu 5'	|::| | ||| |||||||||	5' taATGCTAATTC-TTACATTCCa 3'
rno-miR-363-3p	down	Acbd4	303577	153	-16.86	2	14	467	488	3' ugucuacCUAUG-GCACGUUAa 5'	||| | ||||||||	5' cactgaaGATTCACGTGCAATt 3'
rno-miR-210-3p	up	Acbd4	303577	164	-26.54	2	19	423	444	3' aguCGGCGAC-AGUGUGCGUGUc 5'	||| ||| ||||||||||	5' gatGCC-CTGAACACACGCACAa 3'
rno-miR-1949	down	Acbd6	289125	166	-28.89	2	21	189	213	3' uuGAUACGACUG---UAGGACCAUAu 5'	||| |||||| | ||||||||	5' ggCTA-GCTGACTGGAGCCTGGTATg 3'
rno-miR-325-3p	down	Acbd6	289125	159	-20.03	2	20	4540	4562	3' aaCUAUCC-UCCACGAGUUAUUu 5'	|: ||| || |:|||||||	5' ctGGGAGGCAGCCGTTCAATAAa 3'
rno-miR-325-3p	down	Acbd6	289125	159	-20.03	2	20	2065	2087	3' aaCUAUCC-UCCACGAGUUAUUu 5'	|: ||| || |:|||||||	5' ctGGGAGGCAGCCGTTCAATAAa 3'
rno-miR-30e-3p	down	Acbd6	289125	150	-19.13	2	18	344	365	3' cgacAUUUGUAGGCUGACUUUc 5'	||::|| ::||:|||||	5' agctTAGGCAGTTGATTGAAAt 3'
rno-miR-935	up	Acbd6	289125	150	-19.14	2	18	45	67	3' cgccaUCGCCUUCGCCAUUGACc 5'	||| |: : |||||||	5' tcgacAGCACAGTTAGTAACTGg 3'
rno-miR-935	up	Acbd6	289125	150	-19.14	2	18	65	87	3' cgccaUCGCCUUCGCCAUUGACc 5'	||| |: : |||||||	5' tcgacAGCACAGTTAGTAACTGg 3'
rno-miR-330-5p	up	Acbd6	289125	159	-21.22	2	19	2351	2372	3' cggAUUCUGUGUCCGGGUCUCu 5'	||:| || ||||||||	5' gagTAGGTGCCAAGCCCAGAGc 3'
rno-miR-17-1-3p	up	Acbd6	289125	150	-19.03	2	15	2441	2463	3' gguguucACGGAAG-UGACGUCa 5'	| ||| | |||||||	5' cttccctTTCCTCCTACTGCAGt 3'
rno-miR-17-1-3p	up	Acbd6	289125	154	-22.81	2	19	107	129	3' gguGUUCACGG-AAGUGACGUCa 5'	||| ||:| ||::||||||	5' cccCAATTGTCATTTGCTGCAGt 3'
rno-miR-17-1-3p	up	Acbd6	289125	154	-22.81	2	19	127	149	3' gguGUUCACGG-AAGUGACGUCa 5'	||| ||:| ||::||||||	5' cccCAATTGTCATTTGCTGCAGt 3'
rno-miR-101a-3p	up	Acbd6	289125	159	-15.59	2	17	954	973	3' aaguCAAUAGUGUCAUGACAu 5'	||| |: |||||||||	5' ccttGTT-TTTCAGTACTGTt 3'
rno-miR-1843-5p	up	Acbd7	361277	150	-15.74	2	14	18	38	3' ucagucuGUCUCUGGAGGUAu 5'	::|| :|||||||	5' agatctcTGGAAGCCTCCATt 3'
rno-miR-330-5p	up	Accsl	690470	156	-25.71	2	20	171	189	3' cgGAUUCUGUGUCCGGGUCUCu 5'	|||||: || |||||||	5' gcCTAAGGAAC---CCCAGAGc 3'
rno-miR-98-5p	down	Acer1	301118	155	-15.72	2	18	978	999	3' uuguUAUGUUGAAU-GAUGGAGu 5'	|| | |:||| |||||||	5' ctacAT-CCATTTATCTACCTCt 3'
rno-let-7f-5p	down	Acer1	301118	162	-15.23	2	20	976	999	3' uuGAUAU-GUUAGAU-GAUGGAGu 5'	||| | | ||:|| |||||||	5' ccCTACATCCATTTATCTACCTCt 3'
rno-miR-425-5p	up	Acer1	301118	150	-17.75	2	19	313	339	3' aguuGCCCUCACUAG----CACAGUAa 5'	:|||| || |: |||||||	5' catcTGGGACTGTTTATGAGTGTCATa 3'
rno-miR-1843-5p	up	Acer1	301118	165	-25.11	2	18	1195	1217	3' ucaGUCUGUCUC--UGGAGGUAu 5'	||||::||| :|||||||	5' acaCAGATGGAGTAGCCTCCATc 3'
rno-miR-1843-5p	up	Acer1	301118	165	-25.11	2	18	1218	1240	3' ucaGUCUGUCUC--UGGAGGUAu 5'	||||::||| :|||||||	5' acaCAGATGGAGTAGCCTCCATc 3'
rno-miR-1843-5p	up	Acer1	301118	165	-25.11	2	18	1241	1263	3' ucaGUCUGUCUC--UGGAGGUAu 5'	||||::||| :|||||||	5' acaCAGATGGAGTAGCCTCCATc 3'
rno-miR-1843-5p	up	Acer1	301118	165	-25.11	2	18	1264	1286	3' ucaGUCUGUCUC--UGGAGGUAu 5'	||||::||| :|||||||	5' acaCAGATGGAGTAGCCTCCATc 3'
rno-miR-1843-5p	up	Acer1	301118	165	-25.11	2	18	1287	1309	3' ucaGUCUGUCUC--UGGAGGUAu 5'	||||::||| :|||||||	5' acaCAGATGGAGTAGCCTCCATc 3'
rno-miR-1843-5p	up	Acer1	301118	165	-25.11	2	18	1310	1332	3' ucaGUCUGUCUC--UGGAGGUAu 5'	||||::||| :|||||||	5' acaCAGATGGAGTAGCCTCCATc 3'
rno-miR-1843-5p	up	Acer1	301118	165	-25.11	2	18	1333	1355	3' ucaGUCUGUCUC--UGGAGGUAu 5'	||||::||| :|||||||	5' acaCAGATGGAGTAGCCTCCATc 3'
rno-miR-1843-5p	up	Acer1	301118	165	-25.11	2	18	1356	1378	3' ucaGUCUGUCUC--UGGAGGUAu 5'	||||::||| :|||||||	5' acaCAGATGGAGTAGCCTCCATc 3'
rno-miR-1843-5p	up	Acer1	301118	165	-25.11	2	18	1379	1401	3' ucaGUCUGUCUC--UGGAGGUAu 5'	||||::||| :|||||||	5' acaCAGATGGAGTAGCCTCCATc 3'
rno-miR-1843-5p	up	Acer1	301118	165	-25.11	2	18	1402	1424	3' ucaGUCUGUCUC--UGGAGGUAu 5'	||||::||| :|||||||	5' acaCAGATGGAGTAGCCTCCATc 3'
rno-miR-1843-5p	up	Acer1	301118	165	-25.11	2	18	1425	1447	3' ucaGUCUGUCUC--UGGAGGUAu 5'	||||::||| :|||||||	5' acaCAGATGGAGTAGCCTCCATc 3'
rno-miR-1843-5p	up	Acer1	301118	165	-25.11	2	18	1448	1470	3' ucaGUCUGUCUC--UGGAGGUAu 5'	||||::||| :|||||||	5' acaCAGATGGAGTAGCCTCCATc 3'
rno-miR-344g	down	Acer2	313339	162	-29.83	2	20	2720	2745	3' cuGA-GGACGGUC---CUCGGACUGa 5'	|| |:|||:|| |:|||||||	5' tcCTGCTTGCTAGCATGGGCCTGACt 3'
rno-miR-344g	down	Acer2	313339	162	-29.83	2	20	2582	2607	3' cuGA-GGACGGUC---CUCGGACUGa 5'	|| |:|||:|| |:|||||||	5' tcCTGCTTGCTAGCATGGGCCTGACt 3'
rno-miR-1-3p	down	Acer2	313339	157	-15.55	2	17	1253	1274	3' uauguGUGAAGAAAUGUAAGGu 5'	::|||: | |||||||	5' ccttcTGCTTTCTGACATTCCa 3'
rno-miR-3473	down	Acer2	313339	150	-24	2	18	2872	2893	3' aucgGUAGAGAGGUCGGGAUCu 5'	:| |||||: |||:|||	5' ctcaTACCTCTCTTGCCTTAGa 3'
rno-miR-3473	down	Acer2	313339	150	-24	2	18	2734	2755	3' aucgGUAGAGAGGUCGGGAUCu 5'	:| |||||: |||:|||	5' ctcaTACCTCTCTTGCCTTAGa 3'
rno-let-7f-5p	down	Acer2	313339	152	-15.05	2	12	606	627	3' uugauauguuAGAUGAUGGAGu 5'	|| ||||||||	5' tgtggatcctTCCACTACCTCt 3'
rno-miR-384-5p	down	Acer2	313339	150	-19.89	2	19	41	64	3' uguaACG-GAUCCUUAACAAAUGu 5'	||| ||:|| ||||||:|	5' agtgTGCTCTGGGCTTTGTTTGCt 3'
rno-miR-672-5p	down	Acer2	313339	154	-26.64	2	18	734	756	3' aguguGUGUCAUGUGGUUGGAGu 5'	|| |||:|| ||:||||	5' tcttcCAGAGTGCAGCAGCCTCa 3'
rno-miR-425-5p	up	Acer2	313339	155	-21.32	2	20	3540	3563	3' aguUGCCCUCACUA-GCACAGUAa 5'	::|||:| || |||||||	5' cacGTGGGGGAAATGGGTGTCATt 3'
rno-miR-425-5p	up	Acer2	313339	155	-21.32	2	20	3402	3425	3' aguUGCCCUCACUA-GCACAGUAa 5'	::|||:| || |||||||	5' cacGTGGGGGAAATGGGTGTCATt 3'
rno-miR-346	up	Acer2	313339	158	-25.56	2	21	1129	1149	3' ucUCCGUCCGUGAGUCCGUCUGu 5'	|||:||| | :|||||||	5' acAGGTAGGAA--GGGGCAGACt 3'
rno-miR-346	up	Acer2	313339	150	-23.38	2	18	2068	2090	3' ucuccGUCCGUGAGUCCGUCUGu 5'	:| |||: |||||||:|	5' acaccTATGCATACAGGCAGGCa 3'
rno-let-7f-5p	down	Acer3	499210	155	-17.65	2	15	1713	1734	3' uugauauGUUAGAUGAUGGAGu 5'	:| ||| |||||||	5' aatttccTATTCTTCTACCTCa 3'
rno-miR-338-5p	down	Acer3	499210	165	-16.52	2	19	2849	2869	3' gugAGUCGUGGUCCUAUAACAa 5'	|||| | ||| |||||||	5' ctgTCAG-AACAGTATATTGTc 3'
rno-miR-1843-5p	up	Acer3	499210	157	-19.7	2	15	1572	1591	3' ucagucUGUCUCUGGAGGUAu 5'	|:|| |||||||||	5' ctctttATAG-GACCTCCATc 3'
rno-miR-124-3p	up	Ache	83817	158	-20.99	2	15	167	187	3' ccguaAGUGGCG-CACGGAAu 5'	|| |||| |||||||	5' tccccTCCCCGCGGTGCCTTc 3'
rno-miR-205	down	Acin1	305884	150	-24.35	2	16	240	261	3' ugucugaGGCCACCUUACUUCCu 5'	|||| | |||||||	5' ggaagggCCGG-GCTATGAAGGg 3'
rno-miR-30e-3p	down	Acly	24159	166	-15.13	2	18	542	563	3' cgacAUUUGUAGGCUGACUUUc 5'	| |::|||| |||||||	5' ttatTTAGTATCCCACTGAAAc 3'
rno-miR-196b-5p	down	Acly	24159	151	-21.16	2	19	402	423	3' gggUUGUUGUCCUUUGAUGGAu 5'	:|| ||||| ||||:||	5' taaGACTTCAGGATACTATCTg 3'
rno-miR-770-3p	up	Acly	24159	154	-21.66	2	14	141	157	3' gagGUGCAGUCCGGGUg 5'	||| ||||||||	5' caaCACCACAGGCCCAt 3'
rno-miR-146b-5p	down	Acnat1	681043	178	-24.28	2	22	1720	1743	3' ugUCGGAUACCUUAAGUCAAGAGu 5'	|||: || |:||||||||||	5' ctAGCTCCTGAAGTTCAGTTCTCt 3'
rno-miR-219a-2-3p	down	Acnat2	313220	153	-22.23	2	18	386	408	3' ugucUACAGGUCGG-UGUUAAGa 5'	:|||||||:: ||:||||	5' gtgtGTGTCCAGTTAACGATTCa 3'
rno-miR-17-1-3p	up	Aco2	79250	158	-21.02	2	19	662	686	3' gguGUUCA---CGGAAGUGACGUCa 5'	||||| |:|| |||||||	5' gttCAAGTCCAGTCTAGACTGCAGa 3'
rno-miR-743b-3p	up	Aco2	79250	175	-23.99	2	20	225	248	3' agAUAAGUCAUACC--ACAGAAAg 5'	|:|||||| ||| |||||||	5' ccTGTTCAGTTTGGTTTGTCTTTg 3'
rno-miR-344g	down	Acot11	100363074	151	-24.96	2	15	280	301	3' cugaggaCGGUCCUCGGACUGa 5'	||||| ||||||:|	5' agagaagGCCAGTAGCCTGGCc 3'
rno-miR-672-5p	down	Acot11	100363074	151	-24.45	2	21	727	748	3' agUGUGUGUCAUGUGGUUGGAGu 5'	:|||| :|| | |||||:||	5' ggGCACAGGGTTC-CCAACTTCa 3'
rno-miR-187-3p	up	Acot11	100363074	151	-25.26	2	19	669	687	3' ggcCGACGUUGUGUUCUGUGCu 5'	| ||||:| |||||||	5' ccaGGTGCAGC---AGACACGa 3'
rno-miR-196b-5p	down	Acot12	170570	154	-21.68	2	20	479	499	3' ggGUUGUUGUCCUUUGAUGGAu 5'	:|::||:||| ||||||:|	5' ttTAGTAATAGG-AACTACTTt 3'
rno-miR-344g	down	Acot2	192272	161	-25.51	2	20	610	629	3' cuGAGGACGGUCCUCGGACUGa 5'	:|:||||| ||||||||	5' gcTTTCTGCC--CAGCCTGACa 3'
rno-miR-330-5p	up	Acot2	192272	150	-22.23	2	20	412	432	3' cgGAUUCUGUGUCCGGGUCUCu 5'	||: | :: | ||||||||	5' gtCTGTG-TGGATGCCCAGAGg 3'
rno-miR-1843-5p	up	Acot2	192272	164	-24.66	2	19	312	332	3' ucAGU-CUGUCUCUGGAGGUAu 5'	||| ||| ||| |||||||	5' atTCATGACTGAG-CCTCCATa 3'
rno-miR-210-3p	up	Acot2	192272	158	-20.34	2	18	688	709	3' agucGGCGACAGUGUGCGUGUc 5'	|| | ||||||||||	5' ttgtCCTCCAACACACGCACAc 3'
rno-miR-187-3p	up	Acot3	314304	152	-22.21	2	16	190	211	3' ggccgaCGUUGUGUUCUGUGCu 5'	| ||||:|||:||||	5' tatagaGAAACATAAGGCACGg 3'
rno-miR-146b-5p	down	Acot4	681337	161	-20.98	2	21	52	75	3' uguCGGAUACCUUAAGUCAAGAGu 5'	| ||||| :| ||||||:||	5' agtGACTATGTGAATCAGTTTTCt 3'
rno-miR-210-3p	up	Acot4	681337	155	-20.03	2	11	663	684	3' agucggcgacaGUGUGCGUGUc 5'	||||||||||	5' cacaacacacaCACACGCACAc 3'
rno-miR-384-5p	down	Acot5	503049	161	-17.87	2	19	52	73	3' uguaACGGAUCCUUAACAAAUGu 5'	|| :||||| |||||||	5' taccTG-TTAGGATGTGTTTACa 3'
rno-miR-495	down	Acot5	503049	159	-16.51	2	20	60	82	3' uuCUUCACGUG-GUACAAACAAa 5'	|| |||: : || |||||||	5' agGATGTGTTTACAGGTTTGTTt 3'
rno-miR-881-3p	up	Acot8	170588	162	-20.95	2	19	52	74	3' gauAAGUC-UUUACGGUGUCAAu 5'	||::| |:| |:|||||||	5' tccTTTGGCAGAGGTCACAGTTg 3'
rno-miR-187-3p	up	Acox3	83522	155	-17.04	2	19	460	481	3' ggcCGACGUUGUGUUCUGUGCu 5'	||| | ||| ||||||:|	5' agtGCTCCCACAAAAGACATGc 3'
rno-miR-346	up	Acp1	24161	153	-21.53	2	14	154	177	3' ucuccguccGUGAG-UCCGUCUGu 5'	||:|: ||||||||	5' ggataaaaaCATTTGAGGCAGACa 3'
rno-miR-346	up	Acp1	24161	153	-21.53	2	14	144	167	3' ucuccguccGUGAG-UCCGUCUGu 5'	||:|: ||||||||	5' ggataaaaaCATTTGAGGCAGACa 3'
rno-miR-205	down	Acp2	24162	171	-25.23	2	19	701	723	3' ugucUGAGGCCACCUUACUUCCu 5'	|||||| | ||||||||	5' agtaACTCCGAGGAAATGAAGGt 3'
rno-miR-3473	down	Acp5	25732	150	-26.87	2	20	96	116	3' auCGGUAGAGAGGUCGGGAUCu 5'	||: |:||||: |||||:|	5' caGCTTTTTCTCT-GCCCTGGt 3'
rno-miR-346	up	Acp5	25732	150	-24.08	3	18	107	129	3' ucuccGUCCGUGAGUCCGUCUgu 5'	| ||:|||| ||||||	5' ctgccCTGGTACTCTGGCAGAgt 3'
rno-miR-98-5p	down	Acpt	308569	153	-17.72	2	20	339	360	3' uuGUUAUGUUGA-AUGAUGGAGu 5'	| :|| |:|| ||||||||	5' ttCTGTA-AGCTCCACTACCTCa 3'
rno-miR-98-5p	down	Acpt	308569	153	-17.72	2	20	117	138	3' uuGUUAUGUUGA-AUGAUGGAGu 5'	| :|| |:|| ||||||||	5' ttCTGTA-AGCTCCACTACCTCa 3'
rno-let-7f-5p	down	Acpt	308569	168	-21.42	2	20	339	360	3' uuGAUAUGUUAGAUGAUGGAGu 5'	||:|| : || ||||||||	5' ttCTGTAAGCTCCACTACCTCa 3'
rno-let-7f-5p	down	Acpt	308569	168	-21.42	2	20	117	138	3' uuGAUAUGUUAGAUGAUGGAGu 5'	||:|| : || ||||||||	5' ttCTGTAAGCTCCACTACCTCa 3'
rno-miR-196b-5p	down	Acr	24163	164	-24.47	2	20	16	37	3' ggGUUGUUGUCCUUUGAUGGAu 5'	||:| || |::|||||||	5' caCAGCCACCTGGGACTACCTg 3'
rno-miR-330-5p	up	Acrbp	500316	168	-25.22	2	18	135	155	3' cggaUUCUGUGUCCGGGUCUCu 5'	|||| |||| |||||||	5' ttggAAGA-ACAGTCCCAGAGa 3'
rno-miR-196b-5p	down	Acsf2	619561	152	-16.98	2	20	964	985	3' ggGUUGUUGUCCUUUGAUGGAu 5'	:::||:| ||||||||	5' ttTGGCAGCTCACAACTACCTt 3'
rno-miR-330-5p	up	Acsf3	498962	162	-30.52	2	20	294	314	3' cgGAUUCUGUGUCCGGGUCUCu 5'	:||:|:|| :| |||||||	5' ccTTAGGGCA-GGCCCCAGAGa 3'
rno-miR-196b-5p	down	Acsl1	25288	153	-16.79	2	17	1076	1097	3' ggguuGUUGUCCUUUGAUGGAu 5'	:| :| |||||||||	5' gtcctTATTATAAAACTACCTg 3'
rno-miR-98-5p	down	Acsl4	113976	151	-18.29	2	19	1	19	3' uugUUAUGUUGAAUGAUGGAGu 5'	|| :||||| ||||:||	5' ---AAGGCAACTGTCTACTTCa 3'
rno-miR-380-3p	down	Acsl4	113976	154	-28.23	3	19	1469	1490	3' ucUACACCUGGU-AUGAUGUau 5'	||||||:||| ||||||	5' agATGTGGGCCACCACTACAac 3'
rno-miR-17-1-3p	up	Acsl5	94340	162	-21.29	2	14	128	149	3' gguguucaCGGAAGUGACGUCa 5'	|||| ||||||||	5' gatgtgacGCCTGCACTGCAGg 3'
rno-miR-17-1-3p	up	Acsl5	94340	162	-21.29	2	14	127	148	3' gguguucaCGGAAGUGACGUCa 5'	|||| ||||||||	5' gatgtgacGCCTGCACTGCAGg 3'
rno-miR-98-5p	down	Acsl6	117243	159	-21.07	2	20	395	418	3' uuGUUAUGUUGAA--UGAUGGAGu 5'	| | :|||| | ||||||||	5' gtCTAGGCAACGTGGACTACCTCa 3'
rno-let-7f-5p	down	Acsl6	117243	159	-19.94	2	20	395	418	3' uuGAUAUGUU--AGAUGAUGGAGu 5'	||| :||| | ||||||||	5' gtCTAGGCAACGTGGACTACCTCa 3'
rno-miR-543-3p	down	Acsl6	117243	151	-15.09	2	16	1417	1438	3' ucuucACGUG-GCGCUUACAAa 5'	|||:: |:|||||||	5' ttattTGCGTAAGTGAATGTTc 3'
rno-miR-196b-5p	down	Acsl6	117243	157	-18.62	2	19	397	417	3' gggUUGUUGUCCUUUGAUGGAu 5'	::|||| | ::|||||||	5' ctaGGCAAC-GTGGACTACCTc 3'
rno-miR-196b-5p	down	Acsl6	117243	155	-20.22	2	20	976	998	3' ggGUUGUUGUCCUU-UGAUGGAu 5'	||| :| ||||| ||||:||	5' agCAAAGAGAGGAAGACTATCTg 3'
rno-miR-425-5p	up	Acsl6	117243	158	-21.17	2	17	1538	1560	3' aguugcCCUCACUAG-CACAGUAa 5'	||| ||:|| |||||||	5' cctgttGGA-TGGTCTGTGTCATt 3'
rno-miR-9a-3p	down	Acsm2a	246263	165	-17.16	2	20	548	567	3' ugAAAGCCAAUAGAUCGAAAUa 5'	|||: || ||||||||||	5' atTTTTTGT--TCTAGCTTTAt 3'
rno-miR-346	up	Acsm3	24763	157	-22.45	2	18	61	84	3' ucuccGUC-CGUGAGUCCGUCUGu 5'	||| ||| ::|||||||	5' aaccaCAGATCACGTGGGCAGACt 3'
rno-miR-1949	down	Acsm5	361637	159	-17.7	2	21	571	592	3' uuGAUACGACUGUAGGACCAUAu 5'	||| |: ||:| |||||||	5' gtCTA-GTGGATAGGCTGGTATt 3'
rno-miR-124-3p	up	Acsm5	361637	158	-19.99	2	18	106	125	3' ccGUAAGUGGCGCACGGAAu 5'	::||:::| :|||||||	5' tgTGTTTGTCCTGTGCCTTa 3'
rno-miR-881-3p	up	Acsm5	361637	150	-22.41	3	14	625	646	3' gauaagucUUUACGGUGUCAau 5'	||||||||||||	5' actgtggtAAATGCCACAGTga 3'
rno-let-7f-5p	down	Acss1	296259	155	-18.97	2	20	723	745	3' uuGAUAUGUUAG-AUGAUGGAGu 5'	||| :||| | |||||||	5' caCTAGGCAAGCACTCTACCTCt 3'
rno-miR-210-3p	up	Acss1	296259	152	-21.01	2	20	1328	1349	3' agUCGGCGACAGUGUGCGUGUc 5'	||: |:||| ::|:|||||	5' ggAGTGGTTGTAGTATGCACAa 3'
rno-miR-325-3p	down	Acss3	314800	152	-22.55	2	20	1001	1022	3' aaCUAUCCUCCACGAGUUAUUu 5'	||| ||||||||||:|	5' tgGATCACTGGTGCTCAATGAa 3'
rno-miR-196b-5p	down	Acss3	314800	154	-15.25	2	14	1827	1848	3' ggguuguuGUCCUUUGAUGGAu 5'	|| |||||||||	5' gtcttattCATTAAACTACCTt 3'
rno-miR-330-5p	up	Acss3	314800	154	-34.47	2	20	471	494	3' cgGAUU-CUGUGUCC-GGGUCUCu 5'	|||: ||||||| |||||:|	5' gcCTAGCAACACAGGACCCAGGGt 3'
rno-miR-330-5p	up	Acss3	314800	151	-17.46	2	19	945	966	3' cggAUUCUGUGUCCGGGUCUCu 5'	||||: :: |||||||	5' ctaTAAGGGTTGAACCCAGAGc 3'
rno-miR-1843-5p	up	Acss3	314800	163	-21.11	2	19	649	669	3' ucAGUCUGUCUCUGGAGGUAu 5'	|| |||| | |||||||	5' ttTCCAACAGTGCCCTCCATa 3'
rno-miR-17-1-3p	up	Acta1	29437	155	-23.15	2	19	92	113	3' gguGUUCACGGAAGUGACGUCa 5'	| | ||| ||||||||	5' gctCCATCGCCGCCACTGCAGc 3'
rno-miR-6215	down	Acta2	81633	151	-29.68	2	18	186	204	3' ggACCGAGAC-GUUGGGAUUu 5'	|||| ||| |||||||:|	5' ccTGGC-CTGTCAACCCTGA- 3'
rno-miR-3473	down	Acta2	81633	156	-25.57	2	20	170	191	3' auCGGUAGAGAGGUCGGGAUCu 5'	||:| | :||:||||||:|	5' gtGCTACCCTTCTAGCCCTGGc 3'
rno-miR-543-3p	down	Acta2	81633	157	-17.76	2	13	58	78	3' ucuucacgUGGCGCUUACAAa 5'	||:|:|||||||	5' agcacacaACTGTGAATGTTt 3'
rno-miR-543-3p	down	Actbl2	294732	152	-16.92	2	12	511	531	3' ucuucacguGGCGCUUACAAa 5'	|:|:|||||||	5' gagcagcttCTGTGAATGTTc 3'
rno-miR-384-5p	down	Actc1	29275	154	-18	2	21	74	94	3' ugUAACGGAUCCUUAACAAAUGu 5'	|||| || : ||||||||	5' tcATTG--TACAGTTTGTTTACa 3'
rno-miR-1843-5p	up	Actg1	287876	150	-17.42	2	10	491	511	3' ucagucugucuCUGGAGGUAu 5'	|||||||||	5' ttttccctcctGACCTCCATg 3'
rno-miR-330-5p	up	Actn4	63836	150	-28.49	2	20	250	275	3' cgGAUUCUGUG---UCC-GGGUCUCu 5'	||:|| | | :|| |||||||	5' acCTGAGCCCCTCTGGGCCCCAGAGa 3'
rno-miR-346	up	Actn4	63836	155	-28.29	2	21	117	138	3' ucUCCGUCCGUGAGUCCGUCUGu 5'	||| ||| :|| ||||||:|	5' gcAGGGAGGGGCT-AGGCAGGCc 3'
rno-miR-124-3p	up	Actn4	63836	150	-17.98	2	14	342	361	3' ccguaaGUGGCGCACGGAAu 5'	| || :|||||||	5' ccaaagCCCCATGTGCCTTg 3'
rno-miR-6215	down	Actr1a	294010	154	-18.74	2	18	1124	1143	3' ggACCGAGACGUUGGGAUUu 5'	|| ||:||| ||:||||	5' gtTGCCTTTGCCACTCTAAt 3'
rno-miR-330-5p	up	Actr1a	294010	158	-25.87	2	18	144	165	3' cggaUUCUGUGUCCGGGUCUCu 5'	|| | ::|||||||||	5' ccagAAATCCTGGGCCCAGAGa 3'
rno-miR-881-3p	up	Actr1b	316333	152	-16.11	2	17	775	798	3' gauaaGUCUUUACG--GUGUCAAu 5'	||| ||| : |||||||	5' ctgaaCAGTAATTTAACACAGTTg 3'
rno-miR-146b-5p	down	Actr3	81732	153	-19.31	2	17	211	234	3' ugucggaUACCUUAAGUCAAGAGu 5'	||||: ||:||||||:	5' aaaagaaATGGGTTTTAGTTCTTt 3'
rno-miR-344g	down	Actr5	362258	170	-31.38	2	20	1293	1313	3' cuGAGGACGGUCCUCGGACUGa 5'	|||| ||| || |||||||	5' atCTCC-GCCTGGTGCCTGACc 3'
rno-miR-1843-5p	up	Actr5	362258	162	-23.29	2	15	383	404	3' ucagucUGUCUCU-GGAGGUAu 5'	:|||||| |||||||	5' gggattGCAGAGACCCTCCATt 3'
rno-miR-384-5p	down	Acvr1	79558	156	-20.3	3	16	623	645	3' uguaacgGAUCCUUAACAAAUgu 5'	:|||||||||||||	5' gcaaacaTTAGGAATTGTTTAga 3'
rno-miR-210-3p	up	Acvr1b	29381	153	-18.52	2	20	126	145	3' agUCGGCGACAGUGUGCGUGUc 5'	||| ||| | |||||||	5' agAGC--CTGGGAGACGCACAc 3'
rno-miR-196b-5p	down	Acvr2a	29263	161	-16.6	2	19	1636	1656	3' gggUUGUUGUCCUUUGAUGGAu 5'	:||| || || |||||||	5' taaGACATCA-GACACTACCTt 3'
rno-miR-672-5p	down	Acvr2a	29263	152	-16.54	2	20	533	555	3' aguGUGUGUCAUGUGGUUGGAGu 5'	|| :|| ||| ::||||||	5' ttcCAAGCATTACTTTAACCTCc 3'
rno-miR-325-3p	down	Acvrl1	25237	179	-19.85	2	19	1809	1830	3' aacUAUCCUCCACGAGUUAUUu 5'	|||| |||| ||||||||	5' cacATAGTAGGTCCTCAATAAa 3'
rno-miR-219a-2-3p	down	Acy3	293653	152	-15.72	2	20	45	66	3' ugUCUACAGGUCGGUGUUAAGa 5'	:|:| || || ||||:|||	5' atGGGTCTCAAGACACAGTTCc 3'
rno-miR-30e-3p	down	Acyp2	364224	157	-16.35	2	20	119	141	3' cgACAUUUGUAGGC--UGACUUUc 5'	|| |||: ||:| |||||||	5' acTG-AAATTTCTGAAACTGAAAa 3'
rno-miR-743b-3p	up	Acyp2	364224	166	-19.68	2	15	603	625	3' agauaagUCAU-ACCACAGAAAg 5'	|||| ||||||||||	5' ataaaagAGTATTGGTGTCTTTt 3'
rno-miR-325-3p	down	Ada	24165	161	-17.42	2	13	221	242	3' aacuauccuCCACGAGUUAUUu 5'	||||:|||||||	5' taaaaatacGGTGTTCAATAAa 3'
rno-miR-1-3p	down	Adal	311352	151	-19.17	2	20	1732	1757	3' uaUGUGUGA----AGAAAUGUAAGGu 5'	|||| || |:|||||||||:	5' gtACACTCTTTTCTTTTTACATTCTt 3'
rno-miR-205	down	Adal	311352	155	-29.38	2	20	963	987	3' uguCUGAGGCCACC--UUACUUCCu 5'	|::|::||||| |:||||||	5' tgtGGTTTTGGTGGAAAGTGAAGGa 3'
rno-miR-1843-5p	up	Adal	311352	155	-23.62	2	18	158	178	3' ucaGU-CUGUCUCUGGAGGUAu 5'	|| |:||| | |||||||	5' ttgCATGGCAGTG-CCTCCATg 3'
rno-miR-210-3p	up	Adal	311352	159	-29.19	2	20	695	718	3' agUCGGCGAC--AGUGUGCGUGUc 5'	|| :| || ||||||||||	5' ccAGATGATGGCCCACACGCACAg 3'
rno-miR-344g	down	Adam11	360638	160	-26.61	2	18	1879	1899	3' cugaGGACGGUCCUCGGACUGa 5'	||| |||| |||||||	5' ctacCCTAGCAGG-GCCTGACc 3'
rno-miR-344g	down	Adam11	360638	160	-26.61	2	18	2348	2368	3' cugaGGACGGUCCUCGGACUGa 5'	||| |||| |||||||	5' ctacCCTAGCAGG-GCCTGACc 3'
rno-miR-1843-5p	up	Adam11	360638	160	-21.84	2	12	1703	1723	3' ucagucuguCUCUGGAGGUAu 5'	|||||||||||	5' ggataccttGAGACCTCCATc 3'
rno-miR-1843-5p	up	Adam11	360638	160	-21.84	2	12	2172	2192	3' ucagucuguCUCUGGAGGUAu 5'	|||||||||||	5' ggataccttGAGACCTCCATc 3'
rno-miR-6215	down	Adam12	679837	157	-17.92	2	13	640	659	3' ggaccgaGACGUUGGGAUUu 5'	||| ||||||||	5' atagagaCTGGAACCCTAAt 3'
rno-let-7f-5p	down	Adam12	679837	151	-20.2	2	20	3491	3514	3' uuGAUAUGUUA--GAUGAUGGAGu 5'	|| |||| | :||||||:||	5' atCTCTACATTTGTTACTACTTCa 3'
rno-miR-384-5p	down	Adam12	679837	159	-19.12	2	20	791	815	3' uguAACGGAUCCUU--AACAAAUGu 5'	| || |:|| | ||||||||	5' cgcTGGCGTGGGCACGTTGTTTACa 3'
rno-miR-543-3p	down	Adam12	679837	154	-16.26	2	18	4408	4426	3' ucuUCACGUGGCGCUUACAAa 5'	||| ||:| :|||||||	5' gccAGT-CATC-TGAATGTTt 3'
rno-miR-672-5p	down	Adam12	679837	161	-23.27	2	18	3576	3600	3' aguguGUGUCAUG--UGGUUGGAGu 5'	||||| || | |||||||	5' agggcCACAGCACAGAGCAACCTCt 3'
rno-miR-672-5p	down	Adam12	679837	159	-24.14	2	20	3548	3572	3' aguGUGUGUCAUGU--GGUUGGAGu 5'	:| |||||||| |||||||:	5' accTAAACAGTACAGTCCAACCTTc 3'
rno-miR-935	up	Adam12	679837	158	-17.09	2	18	3510	3532	3' cgccaUCGCCUUCGCCAUUGACc 5'	||: | |:||||||||	5' cttcaAGTCAATGTGGTAACTGc 3'
rno-miR-330-5p	up	Adam12	679837	151	-17.72	2	19	3789	3810	3' cggAUUCUGUGUCCGGGUCUCu 5'	|:|| | || ||:|||||	5' ctgTGAGCCCCATGCTCAGAGc 3'
rno-miR-124-3p	up	Adam12	679837	159	-18.74	2	15	515	534	3' ccguaAGUGGCGCACGGAAu 5'	|| | |||||||||	5' gaaggTCTCAGCGTGCCTTc 3'
rno-miR-124-3p	up	Adam12	679837	152	-19.87	2	18	3425	3443	3' ccGUAAGUGGCGCACGGAAu 5'	|| ||| | |||||||	5' gcCAATCA-CAAGTGCCTTa 3'
rno-miR-17-1-3p	up	Adam12	679837	159	-29.47	2	20	842	865	3' ggUGUUCACGGA--AGUGACGUCa 5'	:| | ||||| ||||||||	5' aaGCCACTGCCTGGGCACTGCAGa 3'
rno-miR-881-3p	up	Adam17	57027	151	-20.49	2	16	626	650	3' gauaagUCUUUAC---GGUGUCAAu 5'	|||: || ||||||||	5' ggctggAGAGTTGGCCCCACAGTTa 3'
rno-miR-1-3p	down	Adam19	303068	167	-17.61	2	19	529	550	3' uauGUGUGAAGAAAUGUAAGGu 5'	|:| ||||| |||||||	5' cccCGCCATTCTTCACATTCCc 3'
rno-miR-3473	down	Adam19	303068	156	-24.24	2	17	119	143	3' aucggUAGAG---AGGUCGGGAUCu 5'	||||| ||: |||||||	5' ccagaATCTCCCTTCTTGCCCTAGt 3'
rno-miR-3473	down	Adam19	303068	151	-22.98	2	19	1712	1733	3' aucGGUAGAGAGGUCGGGAUCu 5'	|:| ||: :|||||||	5' taaCTACAGCTTGGGCCCTAGa 3'
rno-miR-146b-5p	down	Adam19	303068	150	-16.85	2	10	1206	1229	3' ugucggauaccuuaAGUCAAGAGu 5'	|||||||||	5' accaagcacttccaTCAGTTCTCt 3'
rno-miR-384-5p	down	Adam19	303068	165	-17.94	2	17	3287	3309	3' uguaacGGAUCCUUAACAAAUGu 5'	|||| :|||||||||	5' tgtcctCCTATTGATTGTTTACa 3'
rno-miR-30e-3p	down	Adam19	303068	159	-15.12	2	20	2145	2168	3' cgACAUUUGUAGG--CUGACUUUc 5'	|| :::||| | ||||||||	5' tgTGAGGGCATGCAAGACTGAAAa 3'
rno-miR-346	up	Adam19	303068	165	-30.78	2	21	923	945	3' ucUCCGUCCGUGAGUCCGUCUGu 5'	|| || || |||||||||	5' agAGAGAGACAGGCAGGCAGACa 3'
rno-miR-124-3p	up	Adam19	303068	152	-21.43	2	17	3336	3356	3' ccgUAAGUGGCG-CACGGAAu 5'	|| :|||: |||||||	5' tgaATGGGCCGTGGTGCCTTg 3'
rno-miR-1843-5p	up	Adam19	303068	163	-22.35	2	19	2611	2631	3' ucAGUCUGUCUCUGGAGGUAu 5'	||| ||| ||||||:|||	5' gtTCAAACACAGACCTTCATg 3'
rno-miR-881-3p	up	Adam19	303068	167	-22.11	2	19	1039	1060	3' gauAAGUCUUUACGGUGUCAAu 5'	| |||:| |||||||||	5' ttcTCCAGGACAGCCACAGTTa 3'
rno-miR-219a-2-3p	down	Adam22	57033	150	-23.89	2	20	1743	1768	3' ugUCUA--CAGGU--CGGUGUUAAGa 5'	|||| ||||| | |||||||:	5' ccAGATGCGTCCAGGGACACAATTTg 3'
rno-miR-3473	down	Adam22	57033	153	-22.59	2	19	3518	3542	3' aucGGU-AGA--GAGGUCGGGAUCu 5'	:|| ||| ||:: |||||||	5' actTCATTCTGCCTTTTGCCCTAGa 3'
rno-miR-543-3p	down	Adam22	57033	160	-18.29	2	19	2111	2129	3' ucUUCACGUGGCGCUUACAAa 5'	| |||||| :|||||||	5' aaATGTGCAC--TGAATGTTt 3'
rno-miR-672-5p	down	Adam22	57033	157	-18.72	2	21	469	491	3' agUGUGUGUCAUGUGGUUGGAGu 5'	|:|::|| : | |||||||	5' ccATATGCAAGGAAACAACCTCt 3'
rno-miR-346	up	Adam22	57033	155	-25.88	2	19	2621	2643	3' ucucCGUCCGUGAGUCCGUCUGu 5'	||| |||| |||:||||	5' gactGCATTCACTGAGGTAGACa 3'
rno-miR-124-3p	up	Adam22	57033	160	-18.95	2	18	2378	2396	3' ccGUAAGUGGCGCACGGAAu 5'	|||| |:| :|||||||	5' atCATT-ATCATGTGCCTTt 3'
rno-miR-743b-3p	up	Adam22	57033	162	-15.55	2	20	1832	1852	3' agAUAAGUCAUACCACAGAAAg 5'	||||||| | |||||||	5' taTATTCAG-CTCATGTCTTTt 3'
rno-miR-205	down	Adam23	301460	153	-20.16	3	21	316	338	3' ugUCUGAGGCCACCUUACUUCcu 5'	| ||||| | || ||||||	5' acAAACTCCAGCGGCATGAAGat 3'
rno-miR-205	down	Adam23	301460	153	-20.16	3	21	407	429	3' ugUCUGAGGCCACCUUACUUCcu 5'	| ||||| | || ||||||	5' acAAACTCCAGCGGCATGAAGat 3'
rno-miR-146b-5p	down	Adam23	301460	156	-19.87	2	21	1105	1130	3' uguCGGAUACCUUA--AGUCAAGAGu 5'	||:| ||| | ||||||||	5' ctcGCTTCTGGTTTCGACAGTTCTCt 3'
rno-miR-146b-5p	down	Adam23	301460	156	-19.87	2	21	1196	1221	3' uguCGGAUACCUUA--AGUCAAGAGu 5'	||:| ||| | ||||||||	5' ctcGCTTCTGGTTTCGACAGTTCTCt 3'
rno-miR-672-5p	down	Adam23	301460	158	-23.19	2	20	2148	2169	3' aguGUGUGUCAUGUGGUUGGAGu 5'	|| :||| ::||||||||	5' tacCAAGCAG-CTGCCAACCTCa 3'
rno-miR-672-5p	down	Adam23	301460	150	-20.59	3	20	2385	2406	3' aguGUGUGUCAUGUGGUUGGAgu 5'	||:| :||| ||||||||	5' tttCATA-GGTAAACCAACCTat 3'
rno-miR-672-5p	down	Adam23	301460	158	-23.19	2	20	2239	2260	3' aguGUGUGUCAUGUGGUUGGAGu 5'	|| :||| ::||||||||	5' tacCAAGCAG-CTGCCAACCTCa 3'
rno-miR-672-5p	down	Adam23	301460	150	-20.59	3	20	2476	2497	3' aguGUGUGUCAUGUGGUUGGAgu 5'	||:| :||| ||||||||	5' tttCATA-GGTAAACCAACCTat 3'
rno-miR-187-3p	up	Adam23	301460	153	-24.99	2	18	2014	2036	3' ggccGA-CGUUGUGUUCUGUGCu 5'	|| |: || ||||||||	5' atttCTGGTTCCAGAAGACACGg 3'
rno-miR-187-3p	up	Adam23	301460	153	-24.99	2	18	2105	2127	3' ggccGA-CGUUGUGUUCUGUGCu 5'	|| |: || ||||||||	5' atttCTGGTTCCAGAAGACACGg 3'
rno-miR-543-3p	down	Adam30	690547	154	-16.63	2	19	479	501	3' ucUUCA--CGUGGCGCUUACAAa 5'	|||| | | |:|||||||	5' acAAGTGAGGAAGGTGAATGTTt 3'
rno-miR-346	up	Adam30	690547	153	-21.29	2	21	244	266	3' ucUCCGUCCGUGAGUCCGUCUGu 5'	|||| :| ::|||||||	5' ttAGGCCTTTAGCTGGGCAGACt 3'
rno-miR-330-5p	up	Adam33	311425	157	-24.23	2	14	455	478	3' cggauucuGUGUCC--GGGUCUCu 5'	|||||| |||||||	5' ctactcacCACAGGAACCCAGAGc 3'
rno-miR-346	up	Adam33	311425	161	-27.74	2	21	326	345	3' ucUCCGUCCGUGAGUCCGUCUGu 5'	:|||||| | ||||||||	5' aaGGGCAGGGA---AGGCAGACc 3'
rno-miR-935	up	Adam5	498654	155	-15.43	2	19	133	155	3' cgccAUCGCCUUCGCCAUUGACc 5'	|| : | |:||||||||	5' cctcTAATAAATGTGGTAACTGc 3'
rno-miR-219a-2-3p	down	Adam6	192271	159	-27.3	2	20	62	84	3' ugUCUACAGGUC-GGUGUUAAGa 5'	||| ||||| |||||:|||	5' gtAGAACTCCAGTCCACAGTTCt 3'
rno-miR-17-1-3p	up	Adam7	29641	161	-19.97	2	17	981	1002	3' gguguUCACGGAAGUGACGUCa 5'	| | :|||:|||||||	5' tgttcATTTTCTTTACTGCAGa 3'
rno-miR-98-5p	down	Adam8	499285	165	-19.57	2	18	104	126	3' uuguUAUGUUG-AAUGAUGGAGu 5'	|||||:: || |||||||	5' ctgcATACAGTGTTCCTACCTCa 3'
rno-let-7f-5p	down	Adam8	499285	165	-21.31	2	18	104	126	3' uugaUAUGUUA-GAUGAUGGAGu 5'	|||||:| :| |||||||	5' ctgcATACAGTGTTCCTACCTCa 3'
rno-miR-672-5p	down	Adamts10	314655	157	-15.92	2	13	433	455	3' agugugugucAUGUGGUUGGAGu 5'	||| ||||||||	5' ggggaagatcTACCCCAACCTCt 3'
rno-miR-344g	down	Adamts14	309837	156	-23.46	2	17	276	298	3' cugagGACGGU-CCUCGGACUGa 5'	| |||| |:|||||||	5' tcccaCAGCCACTGGGCCTGACa 3'
rno-miR-672-5p	down	Adamts14	309837	171	-24.9	2	20	53	76	3' aguGUGUGUC-AUGUGGUUGGAGu 5'	|| |||| |:::||||||||	5' accCAAACAGCTGTGCCAACCTCt 3'
rno-miR-98-5p	down	Adamts15	300474	156	-18.4	2	16	1104	1125	3' uuguuaUGUUGAAUGAUGGAGu 5'	|: ::||:|||||||	5' gggctcATTGTTTGCTACCTCa 3'
rno-miR-98-5p	down	Adamts15	300474	154	-18.97	2	20	178	198	3' uuGUUAUGUUGAAUGAUGGAGu 5'	:|||:| || |||||||	5' acTAATGC-ACAGTCTACCTCa 3'
rno-miR-146b-5p	down	Adamts15	300474	154	-19.15	2	20	1646	1668	3' ugucGGAUACCUUAAGUCAAGAGu 5'	|||| | | | |||||||	5' tgccCCTAGAGCAGT-AGTTCTCa 3'
rno-let-7f-5p	down	Adamts15	300474	156	-20.45	2	16	1104	1125	3' uugauaUGUUAGAUGAUGGAGu 5'	|: :|:|:|||||||	5' gggctcATTGTTTGCTACCTCa 3'
rno-miR-380-3p	down	Adamts15	300474	156	-22.23	2	18	1048	1067	3' ucuACACCUGGUAUGAUGUAu 5'	|||||: |||:||||||	5' tccTGTGGG-CATGCTACATt 3'
rno-miR-672-5p	down	Adamts15	300474	153	-17.98	2	21	1654	1674	3' agUGUGUGUCAUGUGGUUGGAGu 5'	:|| ::||| | :|||||||	5' gaGCA-GTAGTTC-TCAACCTCc 3'
rno-miR-425-5p	up	Adamts15	300474	151	-30.22	3	21	74	98	3' agUUGCC-CUCACUAG-CACAGUaa 5'	|:||| ||||:|| ||||||	5' acAGCGGCCAGTGGTCTGTGTCAca 3'
rno-miR-743b-3p	up	Adamts15	300474	162	-16.58	2	19	1265	1287	3' agaUAAGU-CAUACCACAGAAAg 5'	| ||| ||| ||||||||	5' aggAGTCAGGTAGAGTGTCTTTt 3'
rno-miR-672-5p	down	Adamts16	306664	164	-27.67	2	20	420	442	3' aguGUGUGUCAUGUGGUUGGAGu 5'	||: ||| ||||||:||||	5' tgtCATCCAGCACACCAGCCTCc 3'
rno-miR-672-5p	down	Adamts16	306664	151	-16.88	2	21	1153	1174	3' agUGUGUGUCAUGUGGUUGGAGu 5'	|::| || |||| |||:|||	5' ggATGC-CAATACAGCAATCTCt 3'
rno-miR-1949	down	Adamts17	293004	154	-15.82	2	21	2103	2123	3' uuGAUACGACUGUAGGACCAUAu 5'	||: || | || |||||||	5' ttCTGAGC--AAATGCTGGTATc 3'
rno-miR-346	up	Adamts17	293004	152	-26.94	2	21	299	322	3' ucUCCGUCCGU-GAGUCCGUCUGu 5'	||| :| || ||| ||||||:	5' aaAGGGGGACACCTCTGGCAGATa 3'
rno-miR-101a-3p	up	Adamts17	293004	157	-20.17	2	19	2405	2431	3' aaGUCAAU--AGU----GUCAUGACAu 5'	:||||| ||| |||||||||	5' acTAGTTAACTCACACTCAGTACTGTa 3'
rno-miR-101a-3p	up	Adamts17	293004	154	-19.28	2	15	2199	2222	3' aagucaAUAGUG---UCAUGACAu 5'	|:|||| ||||||||	5' ccacacTGTCACTCGAGTACTGTa 3'
rno-miR-30e-3p	down	Adamts19	361332	150	-23.68	2	20	24	44	3' cgACAUUUGUAGGCUGACUUUc 5'	| |||||| :|||||:||	5' tcTATAAACA-GTGACTGGAAg 3'
rno-miR-17-1-3p	up	Adamts19	361332	158	-21.42	2	20	992	1016	3' ggUGUUCA-CGG--AAGUGACGUCa 5'	|| ||| ||| | :|||||||	5' agACCAGTGGCCAGTGTACTGCAGa 3'
rno-miR-1949	down	Adamts2	287899	159	-22.39	2	21	1918	1942	3' uuGAUAC-GA-CUGUAGGACCAUAu 5'	|| || || | : |||||||||	5' tcCTTTGACTAGCTCTCCTGGTATg 3'
rno-miR-325-3p	down	Adamts2	287899	151	-16.63	3	19	2635	2656	3' aacUAUCCUCCACGAGUUAUuu 5'	||| |||||||||||	5' tatATAAATGGTGCTCAATAcc 3'
rno-miR-6215	down	Adamts2	287899	150	-19.04	2	10	2374	2393	3' ggaccgagacGUUGGGAUUu 5'	|||||||||	5' tgctgagaaaCAACCCTAAg 3'
rno-miR-3473	down	Adamts2	287899	151	-27.86	2	15	8	29	3' aucgguaGAGAGGUCGGGAUCu 5'	| ||||||||:|||	5' ggctgcgCACTCCAGCCTTAGa 3'
rno-miR-330-5p	up	Adamts2	287899	155	-26.83	2	20	1009	1031	3' cgGAUUCUG-UGUCCGGGUCUCu 5'	||::| : | || |||||||	5' gcCTGGGCTAAAAGACCCAGAGg 3'
rno-miR-346	up	Adamts2	287899	155	-24.35	2	19	475	494	3' ucucCGUCCGUGAGUCCGUCUGu 5'	| |||| |||||||||	5' ccccGAAGGC---CAGGCAGACg 3'
rno-miR-325-3p	down	Adamts20	315263	156	-16.77	2	13	506	528	3' aacuauccuCCACG-AGUUAUUu 5'	||||| |||||||	5' ggtttttttGGTGCTTCAATAAa 3'
rno-miR-17-1-3p	up	Adamts20	315263	150	-16.36	2	10	1071	1092	3' gguguucacggaAGUGACGUCa 5'	|||||||||	5' tatggttgggggTCACTGCAGc 3'
rno-miR-98-5p	down	Adamts3	305253	155	-22.16	2	20	2110	2133	3' uuGUUAUGUUGA--AUGAUGGAGu 5'	|:| |||||| |:||||:||	5' ctCGAAACAACTGCTGCTACTTCa 3'
rno-miR-3473	down	Adamts3	305253	169	-27.77	2	20	271	290	3' auCGGUAGAGAGGUCGGGAUCu 5'	|||||||:| :|||||||	5' atGCCATCTTT--GGCCCTAGt 3'
rno-miR-1843-5p	up	Adamts3	305253	160	-20.16	2	17	507	528	3' ucagUCUGUCU-CUGGAGGUAu 5'	|||| || ||||||||	5' ataaAGACTGATCACCTCCATt 3'
rno-miR-1-3p	down	Adamts4	66015	162	-16.35	2	19	672	695	3' uauGUGUGAAGAAA--UGUAAGGu 5'	| |:| ||||| |||||||	5' ggcCCCGCATCTTTGAACATTCCt 3'
rno-miR-770-3p	up	Adamts4	66015	151	-21.44	2	15	370	386	3' gaGGUGCAGUCCGGGUg 5'	|||: :|||||||	5' acCCATTATAGGCCCAt 3'
rno-miR-98-5p	down	Adamts6	361886	160	-22.23	2	20	43	64	3' uuGUUAUGUUGAAUGAUGGAGu 5'	||||:|||:| :||||||	5' acCAATGCAATTCTTTACCTCt 3'
rno-let-7f-5p	down	Adamts6	361886	152	-18.03	2	20	43	64	3' uuGAUAUGUUAGAUGAUGGAGu 5'	| ||:||||: :||||||	5' acCAATGCAATTCTTTACCTCt 3'
rno-miR-1843-5p	up	Adamts6	361886	157	-20.65	2	17	1794	1814	3' ucagUCUGUCUCUGGAGGUAu 5'	||:| | ||||||||	5' gaggAGGCCAACACCTCCATa 3'
rno-miR-98-5p	down	Adamts8	300475	154	-17.82	2	20	353	373	3' uuGUUAUGUUGAAUGAUGGAGu 5'	||||| | | |||||||	5' tcCAATA-ATCAATCTACCTCa 3'
rno-let-7f-5p	down	Adamts8	300475	159	-19	2	16	351	373	3' uugauaUGUUAGAU-GAUGGAGu 5'	|:|||| | |||||||	5' tctccaATAATCAATCTACCTCa 3'
rno-miR-344g	down	Adamts9	312566	154	-21.21	2	15	1733	1755	3' cugaggaCGGUCCU-CGGACUGa 5'	||:|| | |||||||	5' caaggagGCTAGAACGCCTGACt 3'
rno-miR-210-3p	up	Adamts9	312566	155	-26.61	2	20	1254	1274	3' agUCGG-CGACAGUGUGCGUGUc 5'	:||| || | |:||||||||	5' ctGGCCTGC-G-CGCACGCACAc 3'
rno-miR-146b-5p	down	Adamtsl1	362539	171	-19.77	2	22	423	444	3' ugUCGGAUACCUUAAGUCAAGAGu 5'	|| ||| |||| ||||||||	5' caAGGCTA--GAATCCAGTTCTCt 3'
rno-miR-346	up	Adamtsl1	362539	164	-32.61	2	21	220	240	3' ucUC-CGUCCGUGAGUCCGUCUGu 5'	|| |||||| |||||||||	5' gcAGAGCAGGC---CAGGCAGACa 3'
rno-miR-187-3p	up	Adamtsl1	362539	155	-23.32	3	20	326	348	3' ggCCGACGUUGUGU-UCUGUGcu 5'	| :||:|||||| ||||||	5' gaGTTTGTAACACATAGACACag 3'
rno-miR-3473	down	Adamtsl2	311827	150	-28.48	2	20	129	149	3' auCGGUAGAGAGGUCGGGAUCu 5'	||| | ||||: |||||:|	5' tgGCCTTGTCTCT-GCCCTGGg 3'
rno-miR-1-3p	down	Adamtsl3	308787	159	-18.77	2	20	1447	1469	3' uaUGUGUGAAGA-AAUGUAAGGu 5'	||| :: ||| | |||||||	5' gcACAGGTCTCTCTCACATTCCa 3'
rno-miR-146b-5p	down	Adamtsl5	314626	180	-28.33	2	21	695	719	3' uguCGGAUACCU-UAAGUCAAGAGu 5'	||||:|||| | |:|||||||	5' tctGCCTGTGGACACTTAGTTCTCc 3'
rno-miR-146b-5p	down	Adamtsl5	314626	153	-19.94	2	21	669	692	3' uguCGGAUACCUUAAGUCAAGAGu 5'	||| | : |||||||||	5' ctcGCCCCTCTGCCTCAGTTCTCa 3'
rno-miR-146b-5p	down	Adamtsl5	314626	180	-28.33	2	21	718	742	3' uguCGGAUACCU-UAAGUCAAGAGu 5'	||||:|||| | |:|||||||	5' tctGCCTGTGGACACTTAGTTCTCc 3'
rno-miR-146b-5p	down	Adamtsl5	314626	153	-19.94	2	21	692	715	3' uguCGGAUACCUUAAGUCAAGAGu 5'	||| | : |||||||||	5' ctcGCCCCTCTGCCTCAGTTCTCa 3'
rno-miR-346	up	Adamtsl5	314626	150	-33.97	2	20	389	410	3' ucuCCGUCCGUGAGUCCGUCUGu 5'	|||||||||| : ||||||	5' agtGGCAGGCACT-GTGCAGACa 3'
rno-miR-346	up	Adamtsl5	314626	150	-28.44	2	21	1087	1107	3' ucUCCGUCCGUGAGUCCGUCUGu 5'	||| ||||| |||||||:	5' ccAGGGAGGCA--GAGGCAGATa 3'
rno-miR-346	up	Adamtsl5	314626	150	-33.97	2	20	412	433	3' ucuCCGUCCGUGAGUCCGUCUGu 5'	|||||||||| : ||||||	5' agtGGCAGGCACT-GTGCAGACa 3'
rno-miR-346	up	Adamtsl5	314626	150	-28.44	2	21	1110	1130	3' ucUCCGUCCGUGAGUCCGUCUGu 5'	||| ||||| |||||||:	5' ccAGGGAGGCA--GAGGCAGATa 3'
rno-miR-1843-5p	up	Adamtsl5	314626	152	-22.27	2	18	503	527	3' ucaGUC--UGUC--UCUGGAGGUAu 5'	||| || | :|||||||||	5' gcaCAGGAACCGCTGGACCTCCATt 3'
rno-miR-1843-5p	up	Adamtsl5	314626	152	-22.27	2	18	526	550	3' ucaGUC--UGUC--UCUGGAGGUAu 5'	||| || | :|||||||||	5' gcaCAGGAACCGCTGGACCTCCATt 3'
rno-miR-330-5p	up	Adar	81635	157	-33.24	2	18	840	862	3' cggaUUCUGUGUCC-GGGUCUCu 5'	::|||||||| |||||:|	5' tatgGGGACACAGGCCCCAGGGa 3'
rno-miR-205	down	Adarb1	25367	157	-20.69	2	20	1680	1702	3' uguCU-GAGGCCACCUUACUUCCu 5'	|| ||:| | || |||||||	5' cttGATCTTC-GAGGCATGAAGGt 3'
rno-miR-1949	down	Adarb1	25367	151	-17.91	2	21	1155	1174	3' uuGAUACGACUGUAGGACCAUAu 5'	||: | || | |||||||||	5' gcCTG-GGTG-C-TCCTGGTATc 3'
rno-miR-98-5p	down	Adarb1	25367	154	-17.48	2	19	2402	2424	3' uugUUAUGUUGAA-UGAUGGAGu 5'	:| |:: ||| :|||||||	5' atgGAAATGTCTTGGCTACCTCa 3'
rno-miR-30e-3p	down	Adarb1	25367	156	-18.96	2	20	3836	3857	3' cgACAUUUGUAGGCUGACUUUc 5'	||||:||| ||||||:|	5' caTGTAGACAAAGGACTGAGAt 3'
rno-miR-770-3p	up	Adarb1	25367	150	-24.31	2	14	1786	1802	3' gagGUGCAGUCCGGGUg 5'	||: ||||||||	5' ctgCATTGCAGGCCCAc 3'
rno-miR-124-3p	up	Adarb1	25367	152	-18.08	2	17	1265	1286	3' ccgUAAGUGGCG--CACGGAAu 5'	| ||:|| | |||||||	5' cagACTCGCCCCAGGTGCCTTg 3'
rno-miR-187-3p	up	Adarb1	25367	152	-25.37	2	18	2221	2241	3' ggccGACGUUGUGUUCUGUGCu 5'	|||| || |||||||:|	5' tcccCTGC-ACTCAAGACATGg 3'
rno-miR-330-5p	up	Adarb2	117088	152	-26.12	2	17	277	301	3' cggauUCUGUGUC---CGGGUCUCu 5'	||:|| :| ||||||||	5' tgtccAGGCAAGGGGAGCCCAGAGg 3'
rno-miR-205	down	Adat1	690810	167	-26.11	2	21	906	931	3' ugUCUG-AGGCCAC--CUUACUUCCu 5'	|||| || ||| |||||||||	5' agAGACAGCCAGTGGAGAATGAAGGt 3'
rno-miR-30e-3p	down	Adat1	690810	151	-17.87	2	19	315	336	3' cgaCAUUUGUAGGCUGACUUUc 5'	||: :|||: |:||||||	5' caaGTGTGCATTGGGCTGAAAt 3'
rno-miR-101a-3p	up	Adat1	690810	151	-20.43	2	17	1280	1299	3' aaguCAAUAGUGUCAUGACAu 5'	||| |||:|||:||||	5' ctgtGTT-TCATAGTGCTGTg 3'
rno-miR-344g	down	Adck1	366698	150	-21.45	2	19	1543	1565	3' cugAGGACGGUCCU-CGGACUGa 5'	| :|||| | |||||||	5' gcaTGTTGCCTCTAGGCCTGACa 3'
rno-miR-98-5p	down	Adck1	366698	167	-15.65	2	19	227	248	3' uugUUAUGUUGAAUGAUGGAGu 5'	:||| |||| |||||||	5' gggGATAAAACTACCTACCTCc 3'
rno-miR-196b-5p	down	Adck1	366698	161	-24.15	2	17	401	422	3' ggguuGUUGUCCUUUGAUGGAu 5'	||| :||: |||||||	5' actccCAAAGGGGCACTACCTc 3'
rno-miR-196b-5p	down	Adck1	366698	155	-26.08	2	20	219	243	3' ggGUUGUUGUCC---UUUGAUGGAu 5'	||: :| :|| |||||||||	5' tcCAGGGAGGGGATAAAACTACCTa 3'
rno-miR-346	up	Adck1	366698	167	-25.03	2	21	4287	4308	3' ucUCCGUCCGUGAGUCCGUCUGu 5'	|| ||| || |::|||||||	5' caAGACAGACA-TTGGGCAGACa 3'
rno-miR-101a-3p	up	Adck1	366698	164	-20.34	2	16	1656	1676	3' aagucAAUAGUGUCAUGACAu 5'	|| |||||||||||	5' atggcTTCCCACAGTACTGTa 3'
rno-miR-743b-3p	up	Adck1	366698	157	-20.26	2	20	1423	1442	3' agAUAAGUCAUACCACAGAAAg 5'	||||: ||||||||:|||	5' tcTATTT--TATGGTGTTTTTt 3'
rno-let-7f-5p	down	Adck2	312258	150	-17.12	3	20	981	1005	3' uuGAUAUGUUAG--AU-GAUGGAgu 5'	|||||| ||| || ||||||	5' ttCTATACTATCCATAGCTACCTgt 3'
rno-let-7f-5p	down	Adck2	312258	150	-17.12	3	20	958	982	3' uuGAUAUGUUAG--AU-GAUGGAgu 5'	|||||| ||| || ||||||	5' ttCTATACTATCCATAGCTACCTgt 3'
rno-miR-330-5p	up	Adck4	308453	164	-23.12	2	20	73	94	3' cgGAUUCUGUGUCCGGGUCUCu 5'	||| | | :|| |||||||	5' tcCTATGTCCTAGTCCCAGAGc 3'
rno-miR-346	up	Adcy1	305509	158	-26.66	2	19	2624	2647	3' ucucCGUCCGUG-AGUCCGUCUGu 5'	| :||::| |||||||||	5' gcctGAGGGTGCAGCAGGCAGACc 3'
rno-miR-17-1-3p	up	Adcy1	305509	153	-21.72	2	14	1735	1757	3' gguguucaCG-GAAGUGACGUCa 5'	|| || ||||||||	5' tgacctcaGCACTCCACTGCAGc 3'
rno-miR-743b-3p	up	Adcy1	305509	154	-18.06	2	19	1291	1313	3' agaUAAGU-CAUACCACAGAAAg 5'	:|||| |:||||||:|||	5' aggGTTCATATGTGGTGTTTTTg 3'
rno-miR-881-3p	up	Adcy1	305509	151	-15.03	2	20	2541	2564	3' gaUAAGUCUUUACG--GUGUCAAu 5'	| |:||:|: | |||||||	5' agACTTAGGAGGACAACACAGTTc 3'
rno-miR-935	up	Adcy2	81636	156	-20.99	2	19	340	362	3' cgccAUCGCCUUCG-CCAUUGACc 5'	|| ||| ||| |||||||	5' aaaaTA-CGGTAGCTCGTAACTGc 3'
rno-miR-17-1-3p	up	Adcy3	64508	153	-22.73	2	18	332	354	3' ggugUUC-ACGGAAGUGACGUCa 5'	||| ||||| ::||||||	5' gatgAAGCTGCCTGTGCTGCAGg 3'
rno-miR-205	down	Adcy5	64532	154	-23.31	2	21	325	345	3' ugUCUGAGGCCACCUUACUUCCu 5'	||:| ::||| |||||||	5' ggAGGCCTTGGT--CATGAAGGg 3'
rno-miR-146b-5p	down	Adcy5	64532	168	-21.79	2	22	98	123	3' ugUCGGAUACCUU-AA-GUCAAGAGu 5'	| || :|||:| || ||||||||	5' taACCCAGTGGGACTTGCAGTTCTCc 3'
rno-miR-17-1-3p	up	Adcy5	64532	156	-25.89	3	20	254	275	3' ggUGUUCACGGAAGUGACGUca 5'	||||||||: :||||||	5' tgACAAGTGCTGCTACTGCAcg 3'
rno-miR-146b-5p	down	Adcy6	25289	164	-21.11	2	22	1808	1830	3' ugUCGGAUACCUUAAGUCAAGAGu 5'	||||| || | ||||||||	5' taAGCCTTTGCCA-CCAGTTCTCt 3'
rno-miR-124-3p	up	Adcy6	25289	157	-16.89	2	17	1651	1670	3' ccgUAAGUGGCGCACGGAAu 5'	||| :|| |||||||	5' tgaATTAGCCTGGTGCCTTg 3'
rno-miR-101a-3p	up	Adcy6	25289	152	-19.29	2	13	663	684	3' aagucaauAGUG-UCAUGACAu 5'	|||| :|||||||	5' atctggccTCACTGGTACTGTg 3'
rno-miR-1843-5p	up	Adcy6	25289	151	-24.33	2	19	1046	1066	3' ucAGUCUGUCUCUGGAGGUAu 5'	|| | | |||::||||||	5' tgTCTGTCTGAGGTCTCCATg 3'
rno-miR-743b-3p	up	Adcy6	25289	150	-16.86	2	20	1002	1025	3' agAUA-AGUCAUAC-CACAGAAAg 5'	|:| | ||:|| |||||||	5' tgTGTGTGTGTGTGTCTGTCTTTc 3'
rno-miR-30e-3p	down	Adcy9	302950	159	-15.86	2	17	2954	2974	3' cgacaUUUGUAGGCUGACUUUc 5'	| :||||| |||||||	5' tcaaaATGCATCC-ACTGAAAa 3'
rno-miR-330-5p	up	Adcy9	302950	160	-23.94	2	20	1583	1604	3' cgGAUUCUGUGUCCGGGUCUCu 5'	|| || ||| |||||||	5' ttCTTAGTCACTTCCCCAGAGa 3'
rno-miR-330-5p	up	Adcy9	302950	158	-25.5	2	20	1627	1652	3' cgGAUUCUGU---GUCC-GGGUCUCu 5'	| ||| || |||| |||||||	5' aaCAAAGCCATGCCAGGACCCAGAGt 3'
rno-miR-210-3p	up	Adcy9	302950	152	-18.51	2	16	486	507	3' agucggCGACAGUGUGCGUGUc 5'	|| :|||||||||	5' ttctaaGCACATACACGCACAc 3'
rno-miR-219a-2-3p	down	Adcyap1	24166	159	-18.49	2	20	1637	1659	3' ugUCUA-CAGGUCGGUGUUAAGa 5'	|||| |||| |||||||	5' ccAGATCAAGCAGCAACAATTCa 3'
rno-miR-339-3p	up	Adcyap1r1	24167	156	-27.98	2	20	534	556	3' accGAGACAGCAGCUCCGCGAGu 5'	|| ||:||| |||:||||	5' catCTAAGTTGTCCAGGTGCTCg 3'
rno-miR-881-3p	up	Adcyap1r1	24167	163	-20.98	2	17	3606	3626	3' gauaaGUCUUUACGGUGUCAAu 5'	|||:|:| ||||||||	5' aagccCAGGAGT-CCACAGTTc 3'
rno-miR-344g	down	Add1	24170	155	-26.94	2	17	1115	1139	3' cugagGACGGU--C-CUCGGACUGa 5'	|||||| | ||||||||	5' aggagCTGCCACTGCCAGCCTGACt 3'
rno-miR-3473	down	Add1	24170	160	-22.42	2	20	557	578	3' auCGGUAGAGAGGUCGGGAUCu 5'	|::| ||| | |||||||	5' ggGTTAAGTCTGCTGCCCTAGc 3'
rno-miR-339-3p	up	Add1	24170	150	-18.22	2	14	641	663	3' accgagacaGCAGCUCCGCGAGu 5'	| |: ||||||||	5' ccaaaaccaCATTCAGGCGCTCa 3'
rno-miR-187-3p	up	Add1	24170	150	-27.72	2	20	538	558	3' ggCCGACGUUGUGUUCUGUGCu 5'	|||||| :| ||||||:|	5' gtGGCTGCCTTA-AAGACATGg 3'
rno-miR-1843-5p	up	Add1	24170	163	-21.8	2	17	94	113	3' ucagUCUGUCUCUGGAGGUAu 5'	|| || ||||||||||	5' aaaaAGCCA-AGACCTCCATg 3'
rno-miR-881-3p	up	Add2	24171	151	-17.36	3	19	914	935	3' gauAAGUCUUUACGGUGUCAau 5'	||| || | ||||||||	5' gccTTCTGATAGGCCACAGTga 3'
rno-miR-196b-5p	down	Add3	25230	151	-23.42	3	20	1176	1198	3' ggGUUGUUG-UCCUUUGAUGGau 5'	|| ||:| || ||||||||	5' ccCACCAGCGAGAAAACTACCac 3'
rno-miR-124-3p	up	Adh5	100145871	152	-19.98	2	17	142	162	3' ccgUAAGUGGC-GCACGGAAu 5'	| | ::|| ||||||||	5' gcaACTGGTCGCCGTGCCTTt 3'
rno-miR-881-3p	up	Adh7	171178	166	-19.22	2	19	288	310	3' gauAAGUCUUUACG-GUGUCAAu 5'	||||||| | : |||||||	5' gttTTCAGAATTTTACACAGTTg 3'
rno-miR-1-3p	down	Adipor1	289036	151	-21.04	2	20	159	183	3' uaUGUGUGAAG---AAAUGUAAGGu 5'	::||||||| | |:||||||	5' ccGTACACTTCCCATGTGCATTCCt 3'
rno-miR-3473	down	Adipor2	312670	159	-20.13	2	19	2504	2525	3' aucGGUAGAGAGGUCGGGAUCu 5'	:| | |:|:::|||||||	5' gttTCTTATTTTTGGCCCTAGg 3'
rno-miR-1-3p	down	Adk	25368	155	-16.32	2	20	420	442	3' uaUGUGUGAAG-AAAUGUAAGGu 5'	|||||: || | ||:|||||	5' gcACACATGTCATATATATTCCt 3'
rno-miR-330-5p	up	Adm2	399475	150	-23.16	2	15	27	49	3' cggauucUGUGUC-CGGGUCUCu 5'	|| | | ||||||||	5' gtgctgtACTCTGAGCCCAGAGa 3'
rno-miR-344g	down	Adnp	64622	150	-21.76	2	18	589	610	3' cugaGGACGGUCCUCGGACUGa 5'	||| ||| |||:||||	5' tttaCCTAGCAGAAGCTTGACc 3'
rno-miR-146b-5p	down	Adnp	64622	152	-19.36	2	21	899	924	3' uguCGGAUACCU--UAAGUCAAGAGu 5'	|| | |||: |||:||||:||	5' gctGCATTTGGGATATTTAGTTTTCt 3'
rno-miR-196b-5p	down	Adnp	64622	154	-18.19	2	16	79	99	3' ggguugUUGUCCUUUGAUGGAu 5'	|:| || ||||||||	5' cttctaAGCTGG-AACTACCTt 3'
rno-miR-101a-3p	up	Adnp	64622	154	-15.52	2	19	1150	1171	3' aaGUCA-AUAGUGUCAUGACAu 5'	|| | | || ||||||||	5' gcCACTCTCACAAAGTACTGTg 3'
rno-miR-881-3p	up	Adnp	64622	153	-18.04	2	18	871	895	3' gauaAGUCUUUACG---GUGUCAAu 5'	|||||: || |||||||	5' tgtgTCAGAGCAGCAAGCACAGTTg 3'
rno-miR-495	down	Adora2a	25369	154	-16.52	2	18	743	764	3' uucuUCACGUGGUACAAACAAa 5'	|| | : | ||||||||	5' ttccAGAGGGACTTGTTTGTTt 3'
rno-miR-30e-3p	down	Adora2b	29316	163	-17.14	2	19	288	309	3' cgaCAUUUGUAGGCUGACUUUc 5'	|||:| | :||||||||	5' gtgGTAGAAAAATGACTGAAAc 3'
rno-miR-17-1-3p	up	Adora3	25370	155	-18.45	2	15	79	100	3' gguguucACGGAAGUGACGUCa 5'	| |:| ||||||||	5' tcttgctTACTTCCACTGCAGt 3'
rno-miR-219a-2-3p	down	Adprhl1	290880	158	-16.42	2	19	591	613	3' uguCUACAGGUCG-GUGUUAAGa 5'	||| | :|| ||||||||	5' actGATTTGAGGCACACAATTCc 3'
rno-miR-3473	down	Adprhl1	290880	174	-28.02	2	19	268	290	3' aucGGUAGAGAGG-UCGGGAUCu 5'	| ||||:||| ||||||||	5' cttCAATCTTTCCAAGCCCTAGc 3'
rno-miR-409a-3p	down	Adprhl1	290880	153	-15.32	2	15	1680	1698	3' ccccaAGUGGCUCGUUGUAa 5'	|:|:| ||||||||	5' tggcaTTATC-AGCAACATc 3'
rno-miR-425-5p	up	Adprhl1	290880	163	-22.22	2	16	298	321	3' aguugccCUCACUAG-CACAGUAa 5'	||| |||| |||||||	5' ggcagaaGAGAGATCAGTGTCATg 3'
rno-miR-346	up	Adprhl1	290880	157	-22.96	2	19	2224	2245	3' ucucCGUCCGUGAGUCCGUCUGu 5'	|| | | ||||||||||	5' cacaGC-GTCTGTCAGGCAGACc 3'
rno-miR-124-3p	up	Adprhl1	290880	155	-22.07	2	17	2082	2100	3' ccgUAAGUGGCGCACGGAAu 5'	| ||:|| :|||||||	5' tgaAGTCGCC-TGTGCCTTg 3'
rno-miR-339-3p	up	Adprhl1	290880	162	-27.58	2	20	202	223	3' accGAGACAGCAGCUCCGCGAGu 5'	||||| ||| |||||||	5' cctCTCTGAAGTC-TGGCGCTCt 3'
rno-miR-205	down	Adra1a	29412	163	-23.96	2	19	669	691	3' ugucUGAGGCCACCUUACUUCCu 5'	| || | ||||||||||	5' tggaAGTCATGGGGAATGAAGGc 3'
rno-miR-205	down	Adra1a	29412	153	-18.7	2	21	125	147	3' ugUCUGAGGCCACCUUACUUCCu 5'	||:: || | :|||||||	5' caAGGTCCCCGCAAGATGAAGGa 3'
rno-miR-205	down	Adra1a	29412	163	-23.96	2	19	721	743	3' ugucUGAGGCCACCUUACUUCCu 5'	| || | ||||||||||	5' tggaAGTCATGGGGAATGAAGGc 3'
rno-miR-205	down	Adra1a	29412	153	-18.7	2	21	177	199	3' ugUCUGAGGCCACCUUACUUCCu 5'	||:: || | :|||||||	5' caAGGTCCCCGCAAGATGAAGGa 3'
rno-miR-1949	down	Adra1a	29412	151	-23.18	2	20	616	639	3' uugAUACGACU-GUAGGACCAUAu 5'	|||| ||| ||||||||| |	5' gaaTATGATGAGCATCCTGGTCTa 3'
rno-miR-1949	down	Adra1a	29412	151	-23.18	2	20	668	691	3' uugAUACGACU-GUAGGACCAUAu 5'	|||| ||| ||||||||| |	5' gaaTATGATGAGCATCCTGGTCTa 3'
rno-miR-6215	down	Adra1a	29412	150	-18.18	2	14	2151	2170	3' ggaccgAGACGUUGGGAUUu 5'	|| :||||||||	5' tccctaTCCCTAACCCTAAa 3'
rno-miR-6215	down	Adra1a	29412	150	-18.18	2	14	2203	2222	3' ggaccgAGACGUUGGGAUUu 5'	|| :||||||||	5' tccctaTCCCTAACCCTAAa 3'
rno-miR-935	up	Adra1a	29412	154	-19.78	2	20	137	162	3' cgcCAUCG-CCUUCG--CCAUUGACc 5'	| :|| ||| |: ||||||||	5' gaaGAGGCAGGACGTAGGGTAACTGa 3'
rno-miR-3473	down	Adra1b	24173	151	-21.34	2	11	80	101	3' aucgguagagaGGUCGGGAUCu 5'	:|||||||||	5' tggggggagtgTCAGCCCTAGg 3'
rno-miR-344g	down	Adra2a	25083	150	-27.32	2	20	294	314	3' cuGAGGACGGUCCUCGGACUGa 5'	||:|| || |||:|||||	5' atCTTCT-CCCCGAGTCTGACt 3'
rno-miR-935	up	Adra2a	25083	161	-16.55	2	18	656	679	3' cgccaUCG-CCUUCGCCAUUGACc 5'	||| | || :||||||||	5' ttttcAGCAGTAACTGGTAACTGt 3'
rno-miR-344g	down	Adra2b	24174	158	-22.41	2	18	1732	1753	3' cugaGGACGGUCCUCGGACUGa 5'	|| | || ||||||||	5' cttcCCCACAAGCAGCCTGACt 3'
rno-miR-219a-2-3p	down	Adra2b	24174	151	-19.41	2	19	1532	1552	3' uguCUA-CAGGUCGGUGUUAAGa 5'	|:| | |||| |||||||	5' tgcGGTGGCCCAG--ACAATTCt 3'
rno-let-7f-5p	down	Adra2b	24174	154	-18.84	2	20	1654	1674	3' uuGAUAUGUUAGAUGAUGGAGu 5'	||| : :||| |||||||	5' caCTAGGGTGTCT-CTACCTCc 3'
rno-miR-672-5p	down	Adra2b	24174	152	-18.03	2	17	1758	1782	3' agugugUGUCAUGUG--GUUGGAGu 5'	:|| || || |||||||	5' ctttggGCAATAAACCTCAACCTCa 3'
rno-miR-124-3p	up	Adra2b	24174	150	-19.04	2	14	315	334	3' ccguaaGUGGCGCACGGAAu 5'	| || :|||||||	5' tggagaCCCCCTGTGCCTTg 3'
rno-miR-344g	down	Adrb3	25645	175	-29.67	2	19	11	32	3' cugAGGACGGUCCUCGGACUGa 5'	||: || |||||||||||	5' agaTCTAGCAAGGAGCCTGACt 3'
rno-miR-205	down	Adrb3	25645	152	-28.41	2	21	72	95	3' ugUCUG-AGGCCACCUUACUUCCu 5'	||:: | |||||:||||:||	5' cgAGGTGTAGGGTGGGATGAGGGa 3'
rno-miR-98-5p	down	Adrb3	25645	166	-23.45	2	20	607	631	3' uuGUUAUGUUGA-AU--GAUGGAGu 5'	||| |||:|| || |||||||	5' caCAAAACAGCTCTAATCTACCTCa 3'
rno-miR-98-5p	down	Adrb3	25645	150	-17.7	2	10	243	264	3' uuguuauguugaAUGAUGGAGu 5'	|||||||||	5' cttgaacttcgcTACTACCTCa 3'
rno-miR-98-5p	down	Adrb3	25645	166	-23.45	2	20	811	835	3' uuGUUAUGUUGA-AU--GAUGGAGu 5'	||| |||:|| || |||||||	5' caCAAAACAGCTCTAATCTACCTCa 3'
rno-miR-98-5p	down	Adrb3	25645	150	-17.7	2	10	447	468	3' uuguuauguugaAUGAUGGAGu 5'	|||||||||	5' cttgaacttcgcTACTACCTCa 3'
rno-let-7f-5p	down	Adrb3	25645	158	-19.41	2	20	607	631	3' uuGAUAUGUU-AGAU--GAUGGAGu 5'	| | |||: |||| |||||||	5' caCAAAACAGCTCTAATCTACCTCa 3'
rno-let-7f-5p	down	Adrb3	25645	155	-22.44	2	11	243	264	3' uugauauguuaGAUGAUGGAGu 5'	||||||||||	5' cttgaacttcgCTACTACCTCa 3'
rno-let-7f-5p	down	Adrb3	25645	158	-19.41	2	20	811	835	3' uuGAUAUGUU-AGAU--GAUGGAGu 5'	| | |||: |||| |||||||	5' caCAAAACAGCTCTAATCTACCTCa 3'
rno-let-7f-5p	down	Adrb3	25645	155	-22.44	2	11	447	468	3' uugauauguuaGAUGAUGGAGu 5'	||||||||||	5' cttgaacttcgCTACTACCTCa 3'
rno-miR-196b-5p	down	Adrbk1	25238	157	-25.42	2	20	408	429	3' ggGUUGUUGUCCUU-UGAUGGAu 5'	|||| |||||:| |||||:|	5' tgCAAC-ACAGGGATACTACTTg 3'
rno-miR-205	down	Adrbk2	25372	156	-21.15	2	20	3515	3537	3' uguCUGAGGCCACCUUACUUCCu 5'	| :||: ||:|||||||	5' tctGTTTCTATAGGGATGAAGGa 3'
rno-miR-3473	down	Adrbk2	25372	155	-20.07	2	19	3981	4002	3' aucGGUAGAGAGGUCGGGAUCu 5'	|: |:| |:: |||||||	5' tccCTTTTTATTTTGCCCTAGa 3'
rno-miR-1843-5p	up	Adrbk2	25372	151	-24.82	2	19	681	701	3' ucAGUCUGUCUCUGGAGGUAu 5'	||:|:: |:|::||||||	5' acTCGGGTCGGGGTCTCCATg 3'
rno-miR-210-3p	up	Adrbk2	25372	155	-20.52	2	11	1397	1418	3' agucggcgacaGUGUGCGUGUc 5'	||||||||||	5' attctaccacaCACACGCACAc 3'
rno-miR-881-3p	up	Adrbk2	25372	156	-24.35	2	17	1315	1337	3' gauaaGUCU-UUACGGUGUCAAu 5'	|||| |:||||||:|||	5' gttcgCAGACAGTGCCACGGTTc 3'
rno-miR-346	up	Adsl	315150	165	-38.77	2	21	105	127	3' ucUCCGUCCGUGAGUCCGUCUGu 5'	||||||| || ||||||:|	5' ggAGGCAGGGACAAAGGCAGGCa 3'
rno-miR-1-3p	down	Adss	289276	160	-16.73	2	20	345	366	3' uaUGUGUGAAGAAAUGUAAGGu 5'	||| |: |:|||||||||:	5' gcACAAATATTTTTACATTCTg 3'
rno-miR-146b-5p	down	Adss	289276	158	-15.96	2	14	554	577	3' ugucggauacCUUAAGUCAAGAGu 5'	||| |:|||||||	5' atagaacacaGAACTTAGTTCTCt 3'
rno-miR-1843-5p	up	Adtrp	361228	150	-18.48	2	10	229	249	3' ucagucugucuCUGGAGGUAu 5'	|||||||||	5' tatgtttgtctGACCTCCATg 3'
rno-miR-380-3p	down	Aebp2	297705	151	-16.97	2	19	283	303	3' ucUACACCUGGUAUGAUGUAu 5'	:||| | ||| :||||||	5' aaGTGTAGCCCAGGCTACATa 3'
rno-miR-330-5p	up	Aebp2	297705	171	-24.63	2	19	1049	1070	3' cggAUUCUGUGUCCGGGUCUCu 5'	||||: :||| |||||||	5' agaTAAGGAGCAGTCCCAGAGc 3'
rno-miR-17-1-3p	up	Aebp2	297705	150	-19.38	2	15	122	144	3' gguguucACGGAAG-UGACGUCa 5'	| ||| | |||||||	5' cttgactTCCCTGCAACTGCAGg 3'
rno-miR-17-1-3p	up	Aebp2	297705	164	-22.69	2	20	1086	1107	3' ggUGUUCACGGAAGUGACGUCa 5'	||:|| | | ||||||||	5' ggACGAGGGACAGCACTGCAGg 3'
rno-miR-17-1-3p	up	Aebp2	297705	151	-18.83	2	16	804	827	3' gguguuCACGGAAG--UGACGUCa 5'	|||| || |||||||	5' tgtgctGTGCAGTCAGACTGCAGa 3'
rno-miR-187-3p	up	Aebp2	297705	150	-26.48	2	20	2124	2144	3' ggCCGACGUUGUGUUCUGUGCu 5'	||| ||| || :||:||||	5' cgGGCAGCACCA-GAGGCACGg 3'
rno-miR-101a-3p	up	Aebp2	297705	155	-15.9	2	18	408	426	3' aagUCAAUAGUGUCAUGACAu 5'	| ||:| |||||||||	5' gtaACTTGT--CAGTACTGTa 3'
rno-miR-935	up	Aen	361594	158	-21.18	2	18	2	24	3' cgccaUCGCCUUCGCCAUUGACc 5'	|| | ::| ||||||||	5' cacacAGGGTGGGAGGTAACTGa 3'
rno-miR-495	down	Afap1	140935	163	-17.09	2	19	605	626	3' uucUUCACGUGGUACAAACAAa 5'	::|| : :||||||||||	5' ccaGGGTTTTTCATGTTTGTTt 3'
rno-miR-330-5p	up	Afap1	140935	154	-25.11	2	17	5	24	3' cggauUCUGUGUCCGGGUCUCu 5'	|| |||| |||||||	5' agcccAGCCACA--CCCAGAGa 3'
rno-miR-3473	down	Afap1l1	291565	155	-23.27	2	11	2132	2153	3' aucgguagagaGGUCGGGAUCu 5'	||||||||||	5' ttaaatagtagCCAGCCCTAGt 3'
rno-miR-672-5p	down	Afap1l1	291565	156	-18.68	2	17	399	422	3' agugugUGUCAUGU-GGUUGGAGu 5'	:|| |||| |||||||	5' tattggGCATTACAGACAACCTCt 3'
rno-miR-672-5p	down	Afap1l1	291565	151	-26.23	2	21	2062	2087	3' agUGUG--UGUCA-UGUGGUUGGAGu 5'	|||| :|| | |:|||:|||||	5' gcACACTGGCACTCATACCGACCTCc 3'
rno-miR-770-3p	up	Afap1l1	291565	151	-20.42	2	15	1810	1826	3' gaGGUGCAGUCCGGGUg 5'	:|:| | |||||||	5' taTCGCCTGAGGCCCAt 3'
rno-miR-346	up	Afap1l1	291565	150	-24.53	2	14	369	391	3' ucuccguccGUGAGUCCGUCUGu 5'	||||:||||||:|	5' acctgatcaCACTTAGGCAGGCt 3'
rno-miR-1843-5p	up	Afap1l1	291565	150	-17.31	2	10	1565	1585	3' ucagucugucuCUGGAGGUAu 5'	|||||||||	5' attccaaatccGACCTCCATa 3'
rno-miR-1949	down	Aff1	305152	160	-20.98	2	16	1596	1618	3' uugauacGACUGUAGGACCAUAu 5'	|| :||||||||||	5' tctcagcCTTTTATCCTGGTATg 3'
rno-miR-1949	down	Aff1	305152	156	-25.83	2	21	3353	3376	3' uuGA-UACGACUGUAGGACCAUAu 5'	|| :||:||: ||:|||||:|	5' gcCTGGTGTTGGGATTCTGGTGTt 3'
rno-miR-3473	down	Aff1	305152	157	-26.34	2	18	890	913	3' aucgGUAGAGAG--GUCGGGAUCu 5'	|||| | | |:|||||||	5' gaagCATCCCCCGTCGGCCCTAGa 3'
rno-miR-3473	down	Aff1	305152	157	-26.34	2	18	712	735	3' aucgGUAGAGAG--GUCGGGAUCu 5'	|||| | | |:|||||||	5' gaagCATCCCCCGTCGGCCCTAGa 3'
rno-miR-330-5p	up	Aff1	305152	154	-24.52	2	14	950	971	3' cggauucuGUGUCCGGGUCUCu 5'	|||| |||||||	5' gtcttcctCACATCCCCAGAGg 3'
rno-miR-330-5p	up	Aff1	305152	154	-24.52	2	14	772	793	3' cggauucuGUGUCCGGGUCUCu 5'	|||| |||||||	5' gtcttcctCACATCCCCAGAGg 3'
rno-miR-330-5p	up	Aff1	305152	153	-23.23	2	14	2251	2273	3' cggauucuGUGUC-CGGGUCUCu 5'	||||| |||||||	5' catgtgctCACAGTTCCCAGAGg 3'
rno-miR-881-3p	up	Aff1	305152	153	-15.67	2	19	2243	2266	3' gauAAGU-CUUUACG-GUGUCAAu 5'	|||: | :||| |||||||	5' cccTTCGCCATGTGCTCACAGTTc 3'
rno-miR-325-3p	down	Aff2	293922	158	-24.29	2	20	3468	3488	3' aaCUAUCCUCCACGAGUUAUUu 5'	|:||||| || ||||:|||	5' tgGGTAGGA-GTACTCAGTAAa 3'
rno-miR-146b-5p	down	Aff2	293922	153	-15.96	2	20	78	99	3' ugucGGAUACCUUAAGUCAAGAGu 5'	| | ||||| |||||||	5' cactCATTTGGAA--AAGTTCTCt 3'
rno-miR-495	down	Aff2	293922	164	-17	2	16	94	115	3' uucuucACGUGGUACAAACAAa 5'	| ||::|||||||||	5' ttctctTTCATTATGTTTGTTt 3'
rno-miR-124-3p	up	Aff2	293922	156	-19.56	2	18	40	58	3' ccGUAAGUGGCGCACGGAAu 5'	| ||:||| |||||||	5' taCCTTTACC-AGTGCCTTg 3'
rno-miR-1949	down	Aff3	363220	151	-18.62	2	21	1194	1215	3' uuGAUACGACUGUAGGACCAUAu 5'	|||| :| :||| |||||:|	5' ttCTATCTTTGCAT-CTGGTGTg 3'
rno-miR-210-3p	up	Aff3	363220	157	-21.12	2	20	824	846	3' agUCGGCGACAGU--GUGCGUGUc 5'	|||| || || ||||||||	5' cgAGCCCCT-CCAGGCACGCACAc 3'
rno-miR-219a-2-3p	down	Aff4	303132	156	-18.33	2	20	239	260	3' ugUCUACAGGUCGGUGUUAAGa 5'	:|| |||||:::||||||	5' ttGGAATTCCAGTTGCAATTCa 3'
rno-miR-384-5p	down	Aff4	303132	169	-18.3	2	17	1455	1477	3' uguaacGGAUCCUUAACAAAUGu 5'	:||| |:|||||||||	5' gataacTCTATGGATTGTTTACa 3'
rno-miR-384-5p	down	Aff4	303132	163	-19.08	2	20	4348	4371	3' uguAACGGAU-CCUUAACAAAUGu 5'	| ||||: ||| |||||||	5' tgcTGGCCTGCAGAACTGTTTACa 3'
rno-miR-935	up	Aff4	303132	152	-20.43	2	18	940	961	3' cgccaUCGCCUUCGCCAUUGACc 5'	||: | ||: |||||||	5' atgacAGT-GCAGTAGTAACTGg 3'
rno-miR-124-3p	up	Aff4	303132	154	-20.31	2	18	1419	1438	3' ccGUAAGUGGCGCACGGAAu 5'	||| : : |:|||||||	5' gtCATGTCTGGTGTGCCTTa 3'
rno-miR-881-3p	up	Aff4	303132	156	-17.05	2	16	5131	5152	3' gauaagUCUUUACGGUGUCAAu 5'	:|||:| |||||||	5' tggaggGGAAGTAACACAGTTg 3'
rno-miR-935	up	Afmid	688283	152	-22.71	2	20	309	331	3' cgcCAUCGCCUUCGCCAUUGACc 5'	| :|| ||:|| |||:|||	5' gctGGGGCTGAGGCTGTAGCTGa 3'
rno-miR-1843-5p	up	Afp	24177	154	-26.3	2	18	70	90	3' ucaGUCUGUCUCUGGAGGUAu 5'	| |:::|||||:|||||	5' taaCTGGTGGAGACTTCCATg 3'
rno-miR-344g	down	Agap1	316611	152	-24.4	2	20	389	410	3' cuGAGGACGGUCCUCGGACUGa 5'	||:|| :|||||:||||	5' gtCTTCTCGGGGGAGCTTGACg 3'
rno-miR-344g	down	Agap1	316611	151	-28.2	2	20	3597	3619	3' cuGAGGA-CGGUCCUCGGACUGa 5'	|| || ||| ||||||||:	5' acCTGCTGGCCCTGAGCCTGATc 3'
rno-miR-3473	down	Agap1	316611	150	-30.3	2	18	677	698	3' aucgGUAGAGAGGUCGGGAUCu 5'	::||||||||||||| |	5' gacgTGTCTCTCCAGCCCTCGg 3'
rno-miR-9a-3p	down	Agap1	316611	154	-19.96	2	18	3180	3201	3' ugaaAGCCAAUAGAUCGAAAUa 5'	| | ||:|||:||||||	5' ctaaTGGTTTGTCTGGCTTTAc 3'
rno-miR-196b-5p	down	Agap1	316611	153	-25.29	3	17	1213	1234	3' ggguuGUUGUCCUUUGAUGGau 5'	||:||| ||||||||	5' gctccCAGCAGCAAACTACCat 3'
rno-miR-17-1-3p	up	Agap1	316611	166	-28.14	2	20	4149	4173	3' ggUGUUCACGGA--A-GUGACGUCa 5'	||: |||||| | ||||||||	5' agACGTGTGCCTGGTACACTGCAGg 3'
rno-miR-210-3p	up	Agap1	316611	155	-20.75	2	20	3368	3390	3' agUCG-GCGACAGUGUGCGUGUc 5'	||| :|| ::||||||||	5' caAGCATGCACATGCACGCACAc 3'
rno-miR-881-3p	up	Agap1	316611	157	-17.7	2	20	414	436	3' gaUAAGUCUU--UACGGUGUCAAu 5'	| |||||| | | |||||||	5' taAATCAGAAGCAAG-CACAGTTt 3'
rno-miR-881-3p	up	Agap1	316611	156	-24.27	2	20	1953	1974	3' gaUAAGUCUUUACGGUGUCAAu 5'	|| ||||||||:||||| |	5' gtATCCAGAAATGTCACAGATg 3'
rno-miR-1-3p	down	Agap3	362300	167	-19.77	2	20	17	39	3' uaUGU-GUGAAGAAAUGUAAGGu 5'	||| ||| ||| |||||||	5' acACAGCACCTCTGGACATTCCc 3'
rno-miR-330-5p	up	Agap3	362300	167	-30.76	2	20	269	291	3' cgGAUUCUGUG-UCCGGGUCUCu 5'	| ||| || ||||||||||	5' gcCAAAGCGACGAGGCCCAGAGg 3'
rno-miR-219a-2-3p	down	Agbl1	308724	151	-17.49	2	19	820	841	3' uguCUACAGGUCGGUGUUAAGa 5'	|:| | |||::|:|||||	5' gttGGTTTACAGTTATAATTCt 3'
rno-miR-210-3p	up	Agbl1	308724	150	-28.43	2	20	261	284	3' agUCGGCGACA-GU-GUGCGUGUc 5'	| :|||||| || :|:|||||	5' gtATTCGCTGTGCATTATGCACAg 3'
rno-miR-344g	down	Agbl3	500076	167	-27.08	2	20	682	704	3' cuGAGGACG-GUCCUCGGACUGa 5'	| :|||| :|| ||||||||	5' ccCATCTGCATAGAAGCCTGACt 3'
rno-miR-98-5p	down	Agbl3	500076	154	-15.67	2	19	88	110	3' uugUUA-UGUUGAAUGAUGGAGu 5'	||| | || ||||||||	5' aaaAATGAAAAACAACTACCTCt 3'
rno-miR-146b-5p	down	Agbl3	500076	168	-27.41	2	22	143	165	3' ugUCGGAUACCUUAAGUCAAGAGu 5'	:|||||| || ||||||||	5' atGGCCTAT-GACAGCAGTTCTCa 3'
rno-miR-196b-5p	down	Agbl3	500076	167	-22.89	2	19	832	853	3' gggUUGUUGUCCUUUGAUGGAu 5'	::::|||| :||||||||	5' ctaGGTGACAGAGAACTACCTg 3'
rno-miR-380-3p	down	Agfg1	363266	153	-15.21	2	19	32	51	3' ucUACACCUGGUAUGAUGUAu 5'	|||| |:||||:|||||	5' ttATGT-CATCATATTACATc 3'
rno-miR-1-3p	down	Agfg2	304375	162	-16.51	2	15	1192	1215	3' uauguguGAAGAAA--UGUAAGGu 5'	||||||| |||||||	5' tctttttCTTCTTTCCACATTCCt 3'
rno-miR-146b-5p	down	Agk	502749	159	-22.27	2	22	364	385	3' ugUCGGAUACCUUAAGUCAAGAGu 5'	|||: || ||||||||||	5' taAGCTCCTG--TTTCAGTTCTCa 3'
rno-miR-30e-3p	down	Agl	362029	150	-18.79	2	18	1232	1253	3' cgacAUUUGUAGGCUGACUUUc 5'	|:: |||::|||||||:	5' ataaTGGCCATTTGACTGAAGa 3'
rno-miR-124-3p	up	Agl	362029	150	-18.51	2	18	1301	1320	3' ccGUAAGUGGCGCACGGAAu 5'	|| |: : ||||||||	5' ccCAAACGGTCCGTGCCTTg 3'
rno-miR-219a-2-3p	down	Agmo	362732	154	-16.02	2	20	557	577	3' ugUCUACAGGUCGGUGUUAAGa 5'	||: | || :||||||||	5' tgAGGAGGACA-TCACAATTCc 3'
rno-miR-344g	down	Ago1	313594	153	-27.18	3	20	1834	1853	3' cuGAGGACGGUCCUCGGACUga 5'	||:||| ||||||||||	5' ccCTTCTG--AGGAGCCTGAgc 3'
rno-miR-219a-2-3p	down	Ago1	313594	156	-17.17	2	19	2753	2772	3' uguCUACAGGUCGGUGUUAAGa 5'	|||||::| |||||||	5' tgtGATGTTTA--AACAATTCt 3'
rno-miR-1949	down	Ago1	313594	169	-19.74	2	21	355	377	3' uuGAUACGACUGUAGGACCAUAu 5'	||:|| | | || |||||||	5' ccCTGTGGTCAAATGCTGGTATg 3'
rno-miR-3473	down	Ago1	313594	160	-26.15	2	12	637	658	3' aucgguagagAGGUCGGGAUCu 5'	|||||||||||	5' ctgacagacaTCCAGCCCTAGt 3'
rno-miR-146b-5p	down	Ago1	313594	154	-16.82	2	20	3455	3477	3' ugucGGAUACCUUAAGUCAAGAGu 5'	:||| ||| :|||||||	5' ctgcTCTA-AAAATCTAGTTCTCa 3'
rno-miR-672-5p	down	Ago1	313594	155	-19.4	2	15	2892	2914	3' agugugugUCAUGUGGUUGGAGu 5'	|| |: ||||||||	5' gctctgggAGGATTCCAACCTCa 3'
rno-miR-451-5p	up	Ago1	313594	167	-17.12	2	15	544	565	3' uugagucAUUACCAUUGCCAAa 5'	||||| ||||||||	5' agattttTAATGCTAACGGTTt 3'
rno-miR-3473	down	Ago3	313593	158	-26.43	2	19	5448	5472	3' aucGGUAGAGAGG---UCGGGAUCu 5'	| ||:|| || ||||||||	5' cccCGATTTCGCCCCTAGCCCTAGg 3'
rno-let-7f-5p	down	Ago3	313593	152	-23.55	2	18	7951	7971	3' uugaUAUGUUAGAUGAUGGAGu 5'	|| ||:|||:||||:||	5' ggaaAT-CAGTCTGCTACTTCa 3'
rno-miR-384-5p	down	Ago3	313593	159	-20.15	2	21	118	144	3' ugUAAC--GGAUCC--UUAACAAAUGu 5'	:||| || ||| || |||||||	5' acGTTGATCCGAGGAAAAATGTTTACt 3'
rno-miR-495	down	Ago3	313593	150	-19.56	3	14	677	698	3' uucuucacGUGGUACAAACAaa 5'	||||||||||||	5' actcccgaCACCATGTTTGTga 3'
rno-miR-30e-3p	down	Ago3	313593	154	-15.77	2	18	2954	2975	3' cgacAUUUGUAGGCUGACUUUc 5'	||:| : :||||||||	5' ggctTAGAAGAGTGACTGAAAc 3'
rno-miR-672-5p	down	Ago3	313593	157	-17.96	2	20	2263	2285	3' aguGUGUGUCAUGUG-GUUGGAGu 5'	|| | ||||: | |||||||	5' ctcCAGA-AGTATTCTCAACCTCc 3'
rno-miR-346	up	Ago3	313593	151	-19.69	2	21	8385	8406	3' ucUCCGUCCGUGAGUCCGUCUGu 5'	| |:|| :| | |||||||	5' ttAAGTAGAAGC-CTGGCAGACt 3'
rno-miR-1-3p	down	Ago4	298533	151	-16.39	2	20	1804	1828	3' uaUGUGUGA---AGAAAUGUAAGGu 5'	|:|||:| | ||||||||:|	5' agATACATTAAATGTTTACATTTCc 3'
rno-miR-205	down	Ago4	298533	165	-17.08	2	21	1409	1431	3' ugUCUGAGGCCACCUUACUUCCu 5'	|| || | | |||||||||	5' caAGTATCAGTTAGAATGAAGGg 3'
rno-miR-672-5p	down	Ago4	298533	160	-28.9	3	21	1514	1537	3' agUGUGUGUC-AUGUGGUUGGAgu 5'	:|:||||| ||| |||||||	5' caGCGCACAGTTACTCCAACCTgg 3'
rno-miR-451-5p	up	Ago4	298533	161	-19.89	2	20	3461	3486	3' uuGAGU-CA--UUAC-CAUUGCCAAa 5'	||:| || :||| |||||||||	5' tcCTTATGTGAGATGAGTAACGGTTg 3'
rno-miR-1843-5p	up	Agpat1	406165	153	-16.96	2	19	474	496	3' ucAGUC-UGUCUCU-GGAGGUAu 5'	|||| || | | |||||||	5' ccTCAGCACTGTCACCCTCCATc 3'
rno-miR-344g	down	Agpat3	294324	151	-24.88	2	19	762	783	3' cugAGGACGGUCCUCGGACUGa 5'	||| || ||:||||||:	5' ccgTCCCGCACGGGGCCTGATg 3'
rno-miR-3473	down	Agpat3	294324	156	-21.04	2	20	3445	3466	3' auCGGUAGAGAGGUCGGGAUCu 5'	||:: | :|| |||||||	5' gtGCTGACATTCATGCCCTAGa 3'
rno-miR-196b-5p	down	Agpat3	294324	153	-19.82	2	17	1626	1647	3' ggguuGUUGUCCUUUGAUGGAu 5'	|||| | ||:||||||	5' tctgcCAACTGTAAGCTACCTt 3'
rno-miR-330-5p	up	Agpat3	294324	160	-25.94	2	20	3400	3421	3' cgGAUUCUGUGUCCGGGUCUCu 5'	|| ||:| : | |||||||	5' gcCTCAGGCCTTGTCCCAGAGt 3'
rno-miR-339-3p	up	Agpat3	294324	160	-25.74	2	20	4364	4386	3' accGAGACAGCAGCUCCGCGAGu 5'	||| || || |||||||	5' tcaCTCAAGCGGCGTGGCGCTCc 3'
rno-miR-495	down	Agpat4	170919	150	-20.1	3	19	228	250	3' uucUUCACGUG-GUACAAACAaa 5'	|: ||||| |:|||||||	5' ttcAGTTGCACACGTGTTTGTgt 3'
rno-miR-543-3p	down	Agpat5	306582	152	-15.22	2	19	2939	2959	3' ucUUCACGUGGCG-CUUACAAa 5'	:|||| :::|: |||||||	5' ctGAGTG-GTTGTGGAATGTTa 3'
rno-miR-672-5p	down	Agpat5	306582	153	-22.3	2	21	682	704	3' agUGUGUGUCAUGUGGUUGGAGu 5'	:||: :|||| |||:||||	5' gaGCATTTAGTAGCCCAGCCTCc 3'
rno-miR-935	up	Agpat5	306582	166	-20.16	2	20	3491	3512	3' cgcCAUCGCCUUCGCCAUUGACc 5'	||:| || ||| |||||||	5' cctGTGG-GGCAGCAGTAACTGa 3'
rno-miR-124-3p	up	Agpat5	306582	150	-15.01	2	14	832	851	3' ccguaaGUGGCGCACGGAAu 5'	:| | ||||||||	5' ctgtccTAGCACGTGCCTTc 3'
rno-miR-124-3p	up	Agpat5	306582	151	-26.78	2	17	4048	4066	3' ccgUAAGUGGCGCACGGAAu 5'	:||||||| ||||:||	5' tggGTTCACCG-GTGCTTTa 3'
rno-miR-451-5p	up	Agpat5	306582	155	-22.33	2	15	1520	1541	3' uugagucAUUACCAUUGCCAAa 5'	|:|||||||:||||	5' actatgcTGATGGTAATGGTTt 3'
rno-miR-196b-5p	down	Agpat9	305166	153	-15.68	2	19	1126	1151	3' gggUUG--UUGUCCU--UUGAUGGAu 5'	||| ||::| | ||||||||	5' gaaAACTAAATGGTAATAACTACCTt 3'
rno-miR-672-5p	down	Agpat9	305166	153	-19.76	2	18	1061	1084	3' aguguGUGUCAUGUG-GUUGGAGu 5'	|:| ||| | |||||||	5' cctgcCGCCCTACCCGCAACCTCa 3'
rno-miR-205	down	Agr3	298959	155	-20.32	2	20	122	146	3' uguCUGAGGCCACC--UUACUUCCu 5'	| || || ||| |||||||	5' aatGTCTGCGATGGTTTATGAAGGc 3'
rno-miR-881-3p	up	Agr3	298959	153	-16.07	2	19	223	243	3' gauAAGUCUUUACGGUGUCAAu 5'	|||| :|: :|||||||	5' gttTTCATGAG-CTCACAGTTg 3'
rno-miR-1843-5p	up	Agrn	25592	150	-17.95	2	10	743	763	3' ucagucugucuCUGGAGGUAu 5'	|||||||||	5' gggatgtggttGACCTCCATt 3'
rno-miR-210-3p	up	Agrn	25592	150	-25.32	2	15	874	896	3' agucggcGAC-AGUGUGCGUGUc 5'	||| || |||||||	5' gtcattcCTGTTCTAACGCACAg 3'
rno-miR-672-5p	down	Agrp	25582	150	-22.29	2	20	137	158	3' aguGUGUGUCAUGUGGUUGGAGu 5'	:||||| ||| :||||||	5' aatTACACA-TACCATAACCTCa 3'
rno-miR-1-3p	down	Agtr1a	24180	155	-16.89	2	20	1524	1547	3' uaUGUGUGAAGAA--AUGUAAGGu 5'	|:::|:||| | |||||||	5' caATGTATTTCCTCAAACATTCCa 3'
rno-miR-101a-3p	up	Agtr1a	24180	159	-16.31	2	19	1535	1555	3' aaGUCAAUAGUGUCAUGACAu 5'	|| ||: |||||||||	5' ctCAAACATTCCAGTACTGTt 3'
rno-miR-881-3p	up	Agtr1a	24180	150	-18.45	3	20	670	693	3' gaUA-AGUCUUUACG-GUGUCAau 5'	|| | |||||||: ||||||	5' gcATCTGAGAAATGTACACAGTca 3'
rno-miR-219a-2-3p	down	Agtr2	24182	150	-16.87	2	18	1140	1161	3' ugucUACAGGUCGGUGUUAAGa 5'	|| ||::| ||||:|||	5' ctgcATTTCTGGGCACAGTTCc 3'
rno-miR-330-5p	up	Agtr2	24182	162	-24.27	2	18	1052	1073	3' cggaUUCUGUGUCCGGGUCUCu 5'	|: | |||| |||||||	5' tgggAGCAAACAGACCCAGAGa 3'
rno-miR-3473	down	Agtrap	298646	150	-22.06	2	20	550	570	3' auCGGUAGAGAGGUCGGGAUCu 5'	| ::| ||:| |||||||	5' tgGGTGTGACTTC-GCCCTAGa 3'
rno-let-7f-5p	down	Agtrap	298646	152	-20.2	2	16	756	777	3' uugauaUGUUAGAUGAUGGAGu 5'	|||:|| |||:||||	5' ctgaccACAGTCGACTGCCTCc 3'
rno-miR-935	up	Agtrap	298646	157	-30.49	2	18	1022	1045	3' cgccaUCGC-CUUCGCCAUUGACc 5'	||:| |:|||||||:|||	5' agcagAGTGAGGAGCGGTAGCTGt 3'
rno-miR-330-5p	up	Agtrap	298646	161	-26.18	2	18	1076	1098	3' cggaUUCU-GUGUCCGGGUCUCu 5'	|||| | :|||||||||	5' aaacAAGAGCTGGGGCCCAGAGa 3'
rno-miR-330-5p	up	Agtrap	298646	155	-34.38	3	20	419	442	3' cgGAUUCU--GUGUCCGGGUCUcu 5'	||:||| | ||||||||||	5' gcCTGAGAACCCCAGGCCCAGAtg 3'
rno-miR-346	up	Agtrap	298646	153	-21.46	2	14	792	816	3' ucuccguccGUGAGU--CCGUCUGu 5'	:||||| |||||||	5' tcccactctTACTCACCGGCAGACg 3'
rno-miR-17-1-3p	up	Agtrap	298646	154	-19.23	2	20	1414	1441	3' ggUGUUCACGG---AAG---UGACGUCa 5'	||| |||:| ||| |||||||	5' ggACACGTGTCAAGTTCAAGACTGCAGa 3'
rno-miR-672-5p	down	Agxt2	83784	150	-19.7	2	10	12	34	3' agugugugucaugUGGUUGGAGu 5'	|||||||||	5' ccttgaggaaaggACCAACCTCa 3'
rno-miR-146b-5p	down	Ahctf1	360886	156	-24.47	3	20	134	157	3' ugucGGAUACCUUAAGUCAAGAgu 5'	| |:||||:| |||||||	5' actcCATGTGGAGTGCAGTTCTag 3'
rno-let-7f-5p	down	Ahctf1	360886	152	-18.57	2	20	528	546	3' uuGAUAUGUUAGAUGAUGGAGu 5'	:|:|::||| |||||||	5' ttTTGTGTAAT---CTACCTCa 3'
rno-miR-495	down	Ahcyl2	312192	164	-20.52	2	20	1409	1428	3' uuCUUCACGUGGUACAAACAAa 5'	||||| | ||| |||||||	5' taGAAGT-CTCCA-GTTTGTTt 3'
rno-miR-30e-3p	down	Ahcyl2	312192	158	-22.34	2	14	3013	3034	3' cgacauuuGUAGGCUGACUUUc 5'	||||: |||||||	5' cttactgtCATCTTACTGAAAg 3'
rno-miR-330-5p	up	Ahcyl2	312192	156	-28.15	2	20	163	184	3' cgGAUUCUGUGUCCGGGUCUCu 5'	||: :| : |||||||||	5' gcCTGTAGCCTTGGCCCAGAGt 3'
rno-miR-3473	down	Ahdc1	362617	153	-19.42	2	20	249	271	3' auCGGUAGAGAGG--UCGGGAUCu 5'	|:| || || | ||||||||	5' gtGTC-TCACTACAGAGCCCTAGc 3'
rno-miR-146b-5p	down	Ahdc1	362617	168	-22.93	2	22	1128	1153	3' ugUCG-GAUACCUUAAG-UCAAGAGu 5'	:|| ||: ||||| | |||||||	5' gaGGCTCTGGGGAATACTAGTTCTCt 3'
rno-miR-384-5p	down	Ahnak	191572	150	-17.27	2	21	296	324	3' ugUAAC--G-GAUCCUU---AACAAAUGu 5'	|||| | ||: ||: ||||||||	5' gcATTGAACGCTGAGAGCTCTTGTTTACt 3'
rno-miR-17-1-3p	up	Ahnak2	314478	151	-19.96	2	19	708	729	3' gguGUUCACGGAAGUGACGUCa 5'	::||||: |||||||	5' tccTGAGTGTACAGACTGCAGc 3'
rno-miR-495	down	Ahrr	498999	163	-17.68	2	19	582	604	3' uucUUCACGU-GGU-ACAAACAAa 5'	||| ||| ||| ||||||||	5' gaaAAG-GCAGCCAGTGTTTGTTg 3'
rno-miR-17-1-3p	up	Ahrr	498999	154	-16.83	2	14	2367	2388	3' gguguucaCGGAAGUGACGUCa 5'	|| | ||||||||	5' aactttaaGCATACACTGCAGc 3'
rno-miR-17-1-3p	up	Ahsa2	305577	166	-24.49	2	19	366	388	3' gguGUUCAC-GGAAGUGACGUCa 5'	||:||| :|| :|||||||	5' ggtCAGGTGATCTGTACTGCAGg 3'
rno-miR-881-3p	up	aicda	399679	159	-16.3	2	20	305	327	3' gaUAAGUCU-UUACGGUGUCAAu 5'	|| ||| :|| :|||||||	5' atATGGAGACGATCTCACAGTTt 3'
rno-miR-344g	down	Aida	682999	150	-29.01	2	20	495	523	3' cuGAGGACG-GUCCU------CGGACUGa 5'	||||||| :|| | |||||||	5' gtCTCCTGCATAGAAAGCGTGGCCTGACc 3'
rno-miR-3473	down	Aida	682999	150	-26.61	2	19	1364	1386	3' aucGGUAGAGA-GGUCGGGAUCu 5'	|||||| | :|||:||||	5' attCCATCTATAATAGCTCTAGg 3'
rno-miR-384-5p	down	Aida	682999	155	-16.11	2	16	1230	1253	3' uguaacgGAUCC-UUAACAAAUGu 5'	||||| | |||||||	5' gcacctaCTAGGTCACTGTTTACt 3'
rno-miR-1843-5p	up	Aif1l	362107	153	-16.04	2	19	2092	2111	3' ucAGUCUGUCUCUGGAGGUAu 5'	|:| ||| | |||||||	5' gcTTACACACCG-CCTCCATa 3'
rno-miR-124-3p	up	Aifm2	361843	150	-18.57	2	16	866	884	3' ccguAAGUGGCGCACGGAAu 5'	||: |:| |||||||	5' agtcTTTCCTG-GTGCCTTg 3'
rno-miR-346	up	Aifm3	303786	152	-26.68	2	21	206	229	3' ucUCCGUC-CGUGAGUCCGUCUGu 5'	| |::| | |||:||||||:|	5' tcATGTGGTGGACTTAGGCAGGCc 3'
rno-miR-346	up	Aifm3	303786	152	-26.68	2	21	15	38	3' ucUCCGUC-CGUGAGUCCGUCUGu 5'	| |::| | |||:||||||:|	5' tcATGTGGTGGACTTAGGCAGGCc 3'
rno-miR-1-3p	down	Aig1	292486	160	-18.08	2	19	2125	2150	3' uauGUGU-GA-AGAA--AUGUAAGGu 5'	|||| || |:|| ||||||||	5' gacCACAGCTATTTTGCTACATTCCa 3'
rno-miR-1949	down	Aig1	292486	162	-21.33	2	20	1611	1636	3' uugAUACG-ACUGUA--GGACCAUAu 5'	||| | |||||| |||||||	5' gagTATACATGACATAAACTGGTATg 3'
rno-miR-146b-5p	down	Aig1	292486	151	-15.83	2	21	1912	1934	3' uguCGGAUACCUUAAGUCAAGAGu 5'	|| | || | | |||||||	5' actGCATTTGTACAT-AGTTCTCa 3'
rno-miR-384-5p	down	Aig1	292486	151	-16.57	2	21	3785	3806	3' ugUAACGGAUCCUUAACAAAUGu 5'	|| | | | ::||||||||	5' tgATGGGC-CGTGGTTGTTTACa 3'
rno-miR-124-3p	up	Aig1	292486	157	-23.01	2	14	2541	2561	3' ccguaaGUGGCG-CACGGAAu 5'	|||:|| |||||||	5' ccgtgcCACTGCTGTGCCTTc 3'
rno-miR-187-3p	up	Aig1	292486	155	-20.88	2	19	1372	1391	3' ggcCGACGUUGUGUUCUGUGCu 5'	|||| |: || |||||||	5' cttGCTG-AGAAC-AGACACGt 3'
rno-miR-743b-3p	up	Aig1	292486	166	-22.02	2	19	1325	1347	3' agaUAA-GUCAUACCACAGAAAg 5'	||| | |:||||||||||	5' gcaATTACCATGTGGTGTCTTTc 3'
rno-miR-743b-3p	up	Aig1	292486	156	-22.52	2	12	1380	1401	3' agauaagucaUACCACAGAAAg 5'	:||||||||||	5' gaacagacacGTGGTGTCTTTc 3'
rno-miR-1949	down	Aim2	304987	150	-18.37	2	20	267	291	3' uugAUAC-GACUGUA-GGACCAUAu 5'	|:|| | | :|| |||||||	5' agaTGTGACAGCTATGGCTGGTATg 3'
rno-miR-30e-3p	down	Aimp1	114632	155	-17.62	2	20	11	31	3' cgACAUU-UGUAGGCUGACUUUc 5'	|| || ||| || |||||||	5' acTGAAAGACA-CC-ACTGAAAc 3'
rno-miR-3473	down	Aip	282827	156	-31.53	2	20	301	322	3' auCGGUAGAGAGGUCGGGAUCu 5'	|||| :|||||||:|||	5' agGCCACAGTTCCAGCCTTAGg 3'
rno-miR-346	up	Aip	282827	152	-24.45	2	19	436	456	3' ucucCGUCCGUGAGUCCGUCUGu 5'	| ||| | :||||||||	5' aggaGAAGGGA--TAGGCAGACt 3'
rno-miR-881-3p	up	Aip	282827	172	-19.01	2	20	291	312	3' gaUAAGUCUUUACGGUGUCAAu 5'	:|||| | | |||||||||	5' tgGTTCACACAGGCCACAGTTc 3'
rno-miR-124-3p	up	Aipl1	59110	165	-23.48	2	18	1434	1454	3' ccGUAAGU-GGCGCACGGAAu 5'	|| ||| |:|:|||||||	5' gcCAATCATCTGTGTGCCTTt 3'
rno-miR-346	up	Aire	294328	164	-30.99	2	19	101	125	3' ucucCGUCCGUGAGU---CCGUCUGu 5'	||||| ||||| |||||||	5' agctGCAGG-ACTCAGCTGGCAGACg 3'
rno-miR-339-3p	up	Ajap1	687031	162	-24.72	2	21	218	240	3' acCGAGACA-GCAGCUCCGCGAGu 5'	|||| || | | |:|||||||	5' ttGCTC-GTGCCTAGGGGCGCTCc 3'
rno-miR-210-3p	up	Ajap1	687031	157	-23.6	2	17	748	769	3' agucgGCGACAGUGUGCGUGUc 5'	:|| ||||||||||	5' acacaTGCGCACACACGCACAc 3'
rno-miR-205	down	Ajuba	85265	150	-15.71	2	18	377	399	3' ugucuGAGGCCACCUUACUUCCu 5'	||::| | |||||||	5' cctatCTTTGTCTGCATGAAGGg 3'
rno-miR-344g	down	Ak1	24183	150	-31.91	2	20	39	64	3' cuGAGGAC---GGUCC-UCGGACUGa 5'	| |||| ||||| ||||||:|	5' gcCCCCTGACCCCAGGCAGCCTGGCt 3'
rno-miR-124-3p	up	Ak2	24184	151	-15.42	2	16	842	862	3' ccguAAGUGGC-GCACGGAAu 5'	|||| :| |||||||	5' atttTTCAATGAGGTGCCTTt 3'
rno-miR-363-3p	down	Ak3	26956	153	-15.99	2	17	164	181	3' ugucUACCUAUGGCACGUUAa 5'	|||||| |||||||	5' ttccATGGAT---GTGCAATt 3'
rno-miR-205	down	Ak4	29223	154	-21.45	2	14	2303	2325	3' ugucugaggCCACCUUACUUCCu 5'	|||| |||||||	5' tgacaaaaaGGTGCTATGAAGGa 3'
rno-let-7f-5p	down	Ak4	29223	150	-19.86	2	18	2827	2848	3' uugaUAUGUUAGAUGAUGGAGu 5'	||:| ||| :||:||||	5' ataaATGCCATCAGCTGCCTCa 3'
rno-miR-30e-3p	down	Ak4	29223	154	-16.69	2	16	2741	2761	3' cgacauUUGUAGGCUGACUUUc 5'	::||||: |||||||	5' aaaactGGCATCT-ACTGAAAc 3'
rno-miR-672-5p	down	Ak5	301115	155	-20.73	2	15	105	127	3' agugugugUCAUGUGGUUGGAGu 5'	:| | |||||||||	5' cagctggaGGGAAACCAACCTCa 3'
rno-miR-205	down	Akap10	360540	152	-19.71	2	21	2463	2482	3' ugUCUGAGGCCACCUUACUUCCu 5'	||:||:| | | |||||||	5' tgAGGCTTC--T-GCATGAAGGa 3'
rno-miR-384-5p	down	Akap10	360540	160	-15.52	2	20	4178	4200	3' uguAACGGAUCCUUAACAAAUGu 5'	| |::|:| :| |||||||	5' tgcTAGTTTGGTGAGTGTTTACt 3'
rno-miR-196b-5p	down	Akap10	360540	150	-15.51	2	19	3166	3188	3' gggUUGUUG-UCCUUUGAUGGAu 5'	|::|:| || |||||||:|	5' taaAGTAGCAAGTAAACTACTTt 3'
rno-miR-380-3p	down	Akap10	360540	164	-22.03	2	19	5893	5911	3' ucUACACCUGGUAUGAUGUAu 5'	| ||| |||||||||||	5' ggAAGTG--CCATACTACATa 3'
rno-miR-187-3p	up	Akap10	360540	156	-25.77	2	20	1431	1452	3' ggCCGACGUUGUGUUCUGUGCu 5'	|| ||:|: : |||||||	5' ttGGGTGTAGACTTAGACACGa 3'
rno-miR-1843-5p	up	Akap10	360540	163	-22.19	2	17	2238	2257	3' ucagUCUGUCUCUGGAGGUAu 5'	||||| || |||||||	5' ttagAGACACAG-CCTCCATa 3'
rno-miR-1-3p	down	Akap11	498549	164	-15.11	2	16	805	826	3' uaugugUGAAGAAAUGUAAGGu 5'	|| ||| ||||||||	5' attttgACATCTGTACATTCCt 3'
rno-miR-1-3p	down	Akap11	498549	164	-15.11	2	16	3001	3022	3' uaugugUGAAGAAAUGUAAGGu 5'	|| ||| ||||||||	5' attttgACATCTGTACATTCCt 3'
rno-miR-98-5p	down	Akap11	498549	151	-16.93	2	18	424	443	3' uuguUAUGUUGAAUGAUGGAGu 5'	||::|::| |||||||	5' ttgcATGTAGTT--CTACCTCa 3'
rno-let-7f-5p	down	Akap11	498549	151	-17.55	2	18	424	443	3' uugaUAUGUUAGAUGAUGGAGu 5'	||::|:|: |||||||	5' ttgcATGTAGTT--CTACCTCa 3'
rno-miR-543-3p	down	Akap11	498549	159	-16.61	2	19	1912	1930	3' ucUUCACGUGGCGCUUACAAa 5'	|||||| | | |||||||	5' gaAAGTGC-CAG-GAATGTTt 3'
rno-miR-344g	down	Akap13	293024	156	-22.88	2	20	1942	1963	3' cuGAGGACGGUCCUCGGACUGa 5'	||: | | |||||||||	5' caCTTAGGGGAAGAGCCTGACt 3'
rno-miR-344g	down	Akap13	293024	156	-22.88	2	20	1736	1757	3' cuGAGGACGGUCCUCGGACUGa 5'	||: | | |||||||||	5' caCTTAGGGGAAGAGCCTGACt 3'
rno-miR-1-3p	down	Akap13	293024	160	-15.89	2	17	2154	2177	3' uauguGUGAAGAAA--UGUAAGGu 5'	:|||||| | |||||||	5' agtttTACTTCTATCCACATTCCc 3'
rno-miR-1-3p	down	Akap13	293024	160	-15.89	2	17	1948	1971	3' uauguGUGAAGAAA--UGUAAGGu 5'	:|||||| | |||||||	5' agtttTACTTCTATCCACATTCCc 3'
rno-miR-205	down	Akap13	293024	153	-21.38	2	20	1511	1535	3' uguCUGAGGC---CACCUUACUUCCu 5'	| ||||| || | |||||||	5' aatGTCTCCGCAAGT-GCATGAAGGt 3'
rno-miR-205	down	Akap13	293024	153	-21.38	2	20	1305	1329	3' uguCUGAGGC---CACCUUACUUCCu 5'	| ||||| || | |||||||	5' aatGTCTCCGCAAGT-GCATGAAGGt 3'
rno-miR-3473	down	Akap13	293024	151	-23.31	2	17	734	757	3' aucggUAGA-GA-GGUCGGGAUCu 5'	|| | || || |||||||	5' aagaaATATACTGCCTGCCCTAGa 3'
rno-miR-3473	down	Akap13	293024	151	-23.31	2	17	528	551	3' aucggUAGA-GA-GGUCGGGAUCu 5'	|| | || || |||||||	5' aagaaATATACTGCCTGCCCTAGa 3'
rno-miR-330-5p	up	Akap13	293024	158	-24.97	2	20	3578	3601	3' cgGAU-UCUGUGUC-CGGGUCUCu 5'	||| | ||||| |||||||	5' tgCTACTGCCACAGACCCCAGAGg 3'
rno-miR-330-5p	up	Akap13	293024	151	-26.03	2	17	2979	3004	3' cggauUCU-GUGUC---CGGGUCUCu 5'	||| || || ||||||||	5' cccacAGACCAGAGTTTGCCCAGAGt 3'
rno-miR-330-5p	up	Akap13	293024	158	-24.97	2	20	3372	3395	3' cgGAU-UCUGUGUC-CGGGUCUCu 5'	||| | ||||| |||||||	5' tgCTACTGCCACAGACCCCAGAGg 3'
rno-miR-330-5p	up	Akap13	293024	151	-26.03	2	17	2773	2798	3' cggauUCU-GUGUC---CGGGUCUCu 5'	||| || || ||||||||	5' cccacAGACCAGAGTTTGCCCAGAGt 3'
rno-miR-881-3p	up	Akap13	293024	152	-17.13	2	17	446	468	3' gauaaGUCUUUACG-GUGUCAAu 5'	||| :||: |||||||	5' gcacaCAGCTGTGTACACAGTTc 3'
rno-miR-881-3p	up	Akap13	293024	152	-17.13	2	17	240	262	3' gauaaGUCUUUACG-GUGUCAAu 5'	||| :||: |||||||	5' gcacaCAGCTGTGTACACAGTTc 3'
rno-miR-146b-5p	down	Akap17a	288526	150	-20.92	2	18	107	130	3' ugucggAUACCUUAAGUCAAGAGu 5'	|: |||:|| ||||:||	5' tctgaaTGCGGAGTTGAGTTTTCg 3'
rno-miR-495	down	Akap17b	313434	162	-17.7	2	20	658	678	3' uuCUUCACGUGGUACAAACAAa 5'	||||| : :| ||||||||	5' taGAAGT-TTTCTTGTTTGTTt 3'
rno-miR-881-3p	up	Akap17b	313434	162	-19.23	2	14	953	974	3' gauaagucUUUACGGUGUCAAu 5'	||| |||||||||	5' ttgaaggaAAAGGCCACAGTTt 3'
rno-miR-205	down	Akap2	298024	163	-22.17	2	15	2421	2443	3' ugucugagGCCACCUUACUUCCu 5'	||||| :|||||||	5' tgtttacaCGGTGAGATGAAGGc 3'
rno-miR-1949	down	Akap2	298024	153	-17.98	2	15	2573	2594	3' uugauacgACUGUAGGACCAUAu 5'	|||: |:|||||||	5' ctccttcaTGAT-TTCTGGTATg 3'
rno-miR-9a-3p	down	Akap2	298024	166	-15.63	2	16	727	747	3' ugaaagCCAAUAGAUCGAAAUa 5'	|||||| ||||||||	5' caaaagGGTTAT-TAGCTTTAg 3'
rno-miR-17-1-3p	up	Akap2	298024	160	-21.37	2	18	2778	2802	3' ggugUUCAC--GGAAG-UGACGUCa 5'	||||| |:||: |||||||	5' gatgAAGTGGTCTTTTGACTGCAGt 3'
rno-miR-17-1-3p	up	Akap2	298024	150	-19.11	2	20	3355	3375	3' ggUGUUCACGGAAGUGACGUCa 5'	| :| | || ||||||||	5' gaAGGAATTCC-ACACTGCAGt 3'
rno-miR-187-3p	up	Akap3	312720	159	-17.91	2	15	87	108	3' ggccgacGUUGUGUUCUGUGCu 5'	| |||| |||||||	5' ataccacCCACACTAGACACGc 3'
rno-miR-409a-3p	down	Akap4	79254	153	-16.59	2	15	151	169	3' ccccaAGUGGCUCGUUGUAa 5'	|| |:|:|||||||	5' tgcccTC-CTGGGCAACATg 3'
rno-miR-344g	down	Akap6	64553	163	-24.07	2	20	1445	1467	3' cuGAGGACGG-UCCUCGGACUGa 5'	||||| |: | | |||||||	5' aaCTCCTACTAAAGTGCCTGACa 3'
rno-miR-30e-3p	down	Akap6	64553	155	-16.93	2	20	18	40	3' cgACAUUU-GUAGGCUGACUUUc 5'	|| ||| ||||: |:|||||	5' caTGGAAATCATCTCATTGAAAg 3'
rno-miR-124-3p	up	Akap6	64553	153	-19.86	2	13	708	727	3' ccguaagUGGCGCACGGAAu 5'	|| |:|||||||	5' ttttaaaACGGTGTGCCTTg 3'
rno-miR-17-1-3p	up	Akap8	116633	150	-19.52	2	20	203	226	3' ggUGUUCACGGA-A-GUGACGUCa 5'	|::: | :|| | ||||||||	5' tgATGGCTATCTGTGCACTGCAGc 3'
rno-miR-344g	down	Akap8l	299569	157	-23.91	2	18	86	109	3' cugaGGACGGUCC--UCGGACUGa 5'	:| |:|||| :|||||||	5' aatgTCGGTCAGGCTGGCCTGACa 3'
rno-miR-409a-3p	down	Akap8l	299569	166	-22.8	2	14	34	53	3' ccccaaGUGGCUCGUUGUAa 5'	|||:|||||||||	5' cttagcCACTGAGCAACATt 3'
rno-miR-205	down	Akip1	361624	156	-17.58	2	19	236	256	3' ugucUGAGGCCACCUUACUUCCu 5'	|:| :||| ||||||||	5' gttaATTATGGT--AATGAAGGg 3'
rno-miR-330-5p	up	Akip1	361624	154	-21.6	2	19	546	569	3' cggAUUCUGUG--UCCGGGUCUCu 5'	|:|||::| ||||||||	5' aaaTGAGATGCCTTTGCCCAGAGc 3'
rno-miR-205	down	Akirin2	297968	156	-27.75	2	21	444	467	3' ugUC-UGAGGCCACCUUACUUCCu 5'	|| |||:| ||| :|||:|||	5' acAGTACTTCAGTGAGATGGAGGa 3'
rno-miR-205	down	Akirin2	297968	156	-27.75	2	21	612	635	3' ugUC-UGAGGCCACCUUACUUCCu 5'	|| |||:| ||| :|||:|||	5' acAGTACTTCAGTGAGATGGAGGa 3'
rno-miR-346	up	Akna	362530	154	-28.25	2	19	418	442	3' ucucCGUCCGUGAG--UCCGUCUGu 5'	|:|| ||||| ||||||:|	5' tgtaGTAGCCACTCGGAGGCAGGCa 3'
rno-miR-325-3p	down	Akr1a1	78959	162	-16.62	2	20	60	80	3' aaCUAUCCUCCACGAGUUAUUu 5'	|| || ||| ||||||||	5' aaGAAAGAAGG-ACTCAATAAa 3'
rno-miR-146b-5p	down	Akr1a1	78959	155	-21.83	2	11	12	35	3' ugucggauaccuuAAGUCAAGAGu 5'	||||||||||	5' tctcagcttccctTTCAGTTCTCc 3'
rno-miR-6215	down	Akr1c14	191574	152	-17.25	2	12	420	439	3' ggaccgagACGUUGGGAUUu 5'	| |||||||||	5' tcattaggTCCAACCCTAAa 3'
rno-miR-3473	down	Akr1c3	171516	150	-18.7	2	10	1	15	3' aucgguagagagGUCGGGAUCu 5'	|||||||||	5' -------gatggCAGCCCTAGc 3'
rno-miR-3473	down	Akr1e2	307091	154	-21.91	2	19	278	300	3' aucGGUAGAG-AGGUCGGGAUCu 5'	::|| || ::||||||||	5' aatTTATGTCAGTTAGCCCTAGt 3'
rno-miR-3473	down	Akt1	24185	164	-28.85	2	17	384	406	3' aucggUAGA-GAGGUCGGGAUCu 5'	| || ||:|||||||||	5' cacagAGCTGCTTCAGCCCTAGg 3'
rno-miR-3473	down	Akt1	24185	164	-28.85	2	17	464	486	3' aucggUAGA-GAGGUCGGGAUCu 5'	| || ||:|||||||||	5' cacagAGCTGCTTCAGCCCTAGg 3'
rno-miR-146b-5p	down	Akt2	25233	154	-15.87	2	22	1088	1111	3' ugUCGGAUACCUUAAGUCAAGAGu 5'	:|: | ||||| | ||||:||	5' tgGGTGTTTGGAAATGAGTTTTCc 3'
rno-miR-101a-3p	up	Akt2	25233	154	-22.38	2	18	878	898	3' aagUCAAUAGUGUCAUGACAu 5'	||||:| ||||:||||	5' ttgAGTTGTGTCAGTGCTGTg 3'
rno-miR-344g	down	Aldh1a2	116676	152	-22.24	2	17	135	158	3' cugagGACGGUCC--UCGGACUGa 5'	|||: | | ||||||||	5' gggagCTGTGAAGCAAGCCTGACt 3'
rno-miR-1843-5p	up	Aldh1a2	116676	161	-18.61	2	19	427	446	3' ucAGUCUGUCUCUGGAGGUAu 5'	||| :|| || |||||||	5' ttTCAAGCA-AGCCCTCCATa 3'
rno-miR-770-3p	up	Aldh1b1	298079	150	-19.41	2	15	5	23	3' gaGGUGCAG--UCCGGGUg 5'	|||| |: |||||||	5' ggCCACCTTGGAGGCCCAg 3'
rno-miR-881-3p	up	Aldh1b1	298079	163	-16.59	2	20	442	464	3' gaUAAGUCUUUA-CGGUGUCAAu 5'	||| :| ||| | |||||||	5' gaATTGGGCAATGGGCACAGTTg 3'
rno-miR-1949	down	Aldh1l2	299699	152	-21.05	3	21	609	632	3' uuGAUA-CGACUGUAGGACCAUau 5'	||:| |:| | |||||||||	5' taCTGTAGTTTAAATCCTGGTAaa 3'
rno-miR-124-3p	up	Aldh1l2	299699	156	-17.36	2	17	468	488	3' ccgUAAGUGGCG-CACGGAAu 5'	| |||:| | |||||||	5' aagACTCATCTCTGTGCCTTt 3'
rno-miR-3473	down	Aldh2	29539	151	-26.67	3	20	348	370	3' auCGGUAGAGAGG-UCGGGAUcu 5'	|:|| :||||: |||||||	5' ggGTCAGTTCTCTGAGCCCTAag 3'
rno-miR-146b-5p	down	Aldh2	29539	167	-25.02	2	22	339	360	3' ugUCGGAUACCUUAAGUCAAGAGu 5'	||||| ||: |||||||||	5' aaAGCCTCAGGG--TCAGTTCTCt 3'
rno-miR-210-3p	up	Aldh2	29539	151	-20.29	2	11	211	232	3' agucggcgacaGUGUGCGUGUc 5'	|:||||||||	5' gaccacccacaCGCACGCACAc 3'
rno-miR-210-3p	up	Aldh2	29539	151	-20.29	2	11	240	261	3' agucggcgacaGUGUGCGUGUc 5'	|:||||||||	5' gaccacccacaCGCACGCACAc 3'
rno-miR-6215	down	Aldh3a2	65183	157	-18.41	2	15	972	993	3' ggaccGAGAC-GU-UGGGAUUu 5'	||||| || |||||||	5' gcattCTCTGTCAGACCCTAAc 3'
rno-miR-6215	down	Aldh3a2	65183	157	-18.41	2	15	1016	1037	3' ggaccGAGAC-GU-UGGGAUUu 5'	||||| || |||||||	5' gcattCTCTGTCAGACCCTAAc 3'
rno-miR-495	down	Aldh4a1	641316	169	-20.05	2	20	1273	1294	3' uuCUUCAC-GUGGUACAAACAAa 5'	||| || |||| ||||||||	5' tgGAAATGTCACC-TGTTTGTTt 3'
rno-miR-330-5p	up	Aldh4a1	641316	167	-30.46	2	20	1329	1351	3' cgGAUUCUGUGUC-CGGGUCUCu 5'	||::| ||||| |||||||	5' tgCTGGGCCACAGTACCCAGAGa 3'
rno-miR-330-5p	up	Aldh4a1	641316	158	-23.63	2	19	660	684	3' cggAUUCUGUGUC---CGGGUCUCu 5'	|: ||::||| ||||||||	5' ttgTGCGATGCAGCCAGCCCAGAGg 3'
rno-miR-1843-5p	up	Aldh4a1	641316	157	-20.15	2	19	632	651	3' ucAGUCUGUCUCUGGAGGUAu 5'	|| || | :|:|||||||	5' ccTC-GAGATGGGCCTCCATt 3'
rno-miR-205	down	Aldh5a1	291133	161	-21.77	2	19	434	455	3' ugucUGAGGCCACCUUACUUCCu 5'	||| : |||||||||||	5' ctgcACTAT-ATGGAATGAAGGg 3'
rno-miR-543-3p	down	Aldh5a1	291133	159	-17.16	2	16	1848	1869	3' ucuucAC-GUGGCGCUUACAAa 5'	|| |||:| |||||||	5' ccccaTGCCACTGGGAATGTTg 3'
rno-miR-543-3p	down	Aldh5a1	291133	155	-20.01	2	19	233	253	3' ucUUCACGUGGCGCUUACAAa 5'	|||| || :|:||:||||	5' caAAGTACAGTGTGAGTGTTc 3'
rno-miR-210-3p	up	Aldh5a1	291133	152	-15.3	2	12	3522	3543	3' agucggcgacAGUGUGCGUGUc 5'	||| |||||||	5' agaataaagaTCAGACGCACAa 3'
rno-miR-219a-2-3p	down	Aldh6a1	81708	155	-17.18	2	20	256	279	3' ugUCU--ACAGGUCGGUGUUAAGa 5'	||| ||||: : |||||||	5' ttAGAACTGTCTTCTAACAATTCt 3'
rno-miR-363-3p	down	Aldh9a1	64040	158	-16.55	2	19	2	24	3' ugUCUACC--UAUGGCACGUUAa 5'	| |||| | :|:|||||||	5' gtACATGGCCAAGCTGTGCAATg 3'
rno-miR-98-5p	down	Aldoart2	299052	156	-21.47	2	20	90	111	3' uuGUUAUGUUGAAUGAUGGAGu 5'	|||| | |||:||:||||	5' atCAATCCCTCTTGCTGCCTCt 3'
rno-miR-330-5p	up	Alg1	360475	160	-27.35	2	12	1	16	3' cggauucuguGUCCGGGUCUCu 5'	|||||||||||	5' ------cctcCAGGCCCAGAGg 3'
rno-miR-330-5p	up	Alg1	360475	163	-29.21	2	19	539	560	3' cggAUUCUGUGUCCGGGUCUCu 5'	|:| : |||||||||||	5' aaaTGACCTCCAGGCCCAGAGg 3'
rno-miR-205	down	Alg11	361174	155	-16.08	2	19	2171	2193	3' ugucUGAGGCCACCUUACUUCCu 5'	|||:: || |||||||	5' actaACTTTCATGTTATGAAGGt 3'
rno-miR-1949	down	Alg11	361174	155	-17.17	2	19	3209	3231	3' uugaUACGACUGUAGGACCAUAu 5'	| | | |:: ||||||||	5' aatcAGGATTATGGCCTGGTATt 3'
rno-miR-196b-5p	down	Alg11	361174	152	-19.26	2	20	3684	3705	3' ggGUUGUUGUCCUUUGAUGGAu 5'	:| ::|:| |||||||:||	5' gcTATTGATACGAAACTATCTa 3'
rno-miR-124-3p	up	Alg11	361174	155	-19.1	2	18	2896	2913	3' ccGUAAGUGGCGCACGGAAu 5'	||| ||: ||||||||	5' ttCATACAT--CGTGCCTTg 3'
rno-miR-187-3p	up	Alg11	361174	151	-21.63	2	15	1952	1973	3' ggccgacGUUGUGUUCUGUGCu 5'	|||||| |||||:|	5' caaaaccCAACACCAGACATGa 3'
rno-miR-98-5p	down	Alg12	315212	155	-16.53	2	20	435	458	3' uuGUUAUGUU--GAAUGAUGGAGu 5'	:|:| |:| | |:|||||||	5' taTAGTCCGAGGCATGCTACCTCc 3'
rno-miR-1843-5p	up	Alg12	315212	156	-19.78	2	17	440	461	3' ucagUCUGU-CUCUGGAGGUAu 5'	||:|| | ||||||||	5' tccgAGGCATGCTACCTCCATt 3'
rno-miR-6215	down	Alg14	362031	155	-18.5	2	11	1	17	3' ggaccgagaCGUUGGGAUUu 5'	||||||||||	5' ---caaatgGCAACCCTAAg 3'
rno-miR-672-5p	down	Alg2	313231	150	-17.61	2	19	793	817	3' agugUGUGUCAUGU--GGUUGGAGu 5'	| :||| | : ||||||||	5' cagaAAGCAGAAAGGTCCAACCTCc 3'
rno-miR-124-3p	up	Alg2	313231	158	-19.27	2	18	327	346	3' ccGUAAGUGGCGCACGGAAu 5'	:| |||:| |||||||	5' ttTAATCATCCAGTGCCTTa 3'
rno-miR-17-1-3p	up	Alg2	313231	153	-24.5	2	15	21	45	3' gguguucACGGA--A-GUGACGUCa 5'	||||| | ||||||||	5' gtctgtaTGCCTCGTGCACTGCAGt 3'
rno-miR-380-3p	down	Alg5	295051	160	-19.12	2	17	4	25	3' ucuaCA-CCUGGUAUGAUGUAu 5'	|| ||||:: |||||||	5' gctgGTAGGACTGGACTACATt 3'
rno-miR-219a-2-3p	down	Alk	266802	164	-24.62	2	20	62	85	3' ugUC-UAC--AGGUCGGUGUUAAGa 5'	|| ||| |||| |||||||||	5' acAGAATGACTCCA-CCACAATTCc 3'
rno-miR-1843-5p	up	Alk	266802	162	-26.49	2	19	363	385	3' ucAGUCUGUCUC--UGGAGGUAu 5'	||||| | || :|||||||	5' agTCAGAAATAGCTGCCTCCATg 3'
rno-miR-17-1-3p	up	Alkbh1	362766	164	-15.3	2	20	424	445	3' ggUGUUCACGGAAGUGACGUCa 5'	| ||| | | |:|||||||	5' caAAAAGAGACATTACTGCAGa 3'
rno-miR-743b-3p	up	Alkbh1	362766	152	-15.52	2	12	757	778	3' agauaagucaUACCACAGAAAg 5'	|| ||||||||	5' ctgataggaaATAGTGTCTTTc 3'
rno-miR-743b-3p	up	Alkbh1	362766	150	-16.02	2	20	1355	1380	3' agAUAA-GUCA---UACCACAGAAAg 5'	|||| ||| | | |||||||	5' gcTATTGAAGTCTCAAGCTGTCTTTc 3'
rno-miR-743b-3p	up	Alkbh1	362766	152	-15.52	2	12	245	266	3' agauaagucaUACCACAGAAAg 5'	|| ||||||||	5' ctgataggaaATAGTGTCTTTc 3'
rno-miR-743b-3p	up	Alkbh1	362766	150	-16.02	2	20	843	868	3' agAUAA-GUCA---UACCACAGAAAg 5'	|||| ||| | | |||||||	5' gcTATTGAAGTCTCAAGCTGTCTTTc 3'
rno-miR-881-3p	up	Alkbh1	362766	159	-20.02	2	18	1031	1050	3' gauaAGUCUUUACGGUGUCAAu 5'	||||:| |:|||||||	5' acccTCAGGA--GTCACAGTTg 3'
rno-miR-881-3p	up	Alkbh1	362766	159	-20.02	2	18	519	538	3' gauaAGUCUUUACGGUGUCAAu 5'	||||:| |:|||||||	5' acccTCAGGA--GTCACAGTTg 3'
rno-miR-98-5p	down	Alkbh4	288587	150	-15.22	2	14	166	187	3' uuguuaugUUGAAUGAUGGAGu 5'	| :|| |||||||	5' tgaccttgACTTTTCTACCTCt 3'
rno-miR-743b-3p	up	Alms1	297408	166	-15.78	2	19	73	97	3' agaUAAGUCAU---ACCACAGAAAg 5'	|||:| || ||||||||||	5' gtgATTTAATAAAGTGGTGTCTTTg 3'
rno-miR-344g	down	Alox12	287454	152	-19.62	2	12	421	442	3' cugaggacggUCCUCGGACUGa 5'	| |||||||||	5' tgagttcaagAAGAGCCTGACc 3'
rno-miR-543-3p	down	Alox12	287454	151	-15.08	2	18	130	148	3' ucuUCACGUGGCGCUUACAAa 5'	:| |||| :|||||||	5' tacGGGGCAC--TGAATGTTt 3'
rno-miR-330-5p	up	Alox12e	303252	151	-23.04	2	17	8	28	3' cggauUCUGUGUCCGGGUCUCu 5'	|||: | | |||||||	5' tgcccAGAT-CTGCCCCAGAGg 3'
rno-miR-98-5p	down	Alox5	25290	163	-19.19	2	19	494	515	3' uugUUAUGUUGAAUGAUGGAGu 5'	|| ||:: |||||||||	5' acaAAGCCAGTCTACTACCTCc 3'
rno-let-7f-5p	down	Alox5	25290	171	-23.85	2	15	494	515	3' uugauauGUUAGAUGAUGGAGu 5'	||:|||||||||||	5' acaaagcCAGTCTACTACCTCc 3'
rno-miR-196b-5p	down	Alox5	25290	156	-16.06	2	20	493	514	3' ggGUUGUUGUCCUUUGAUGGAu 5'	||| : ||| |||||||	5' aaCAAAGCCAGTCTACTACCTc 3'
rno-miR-881-3p	up	Alpi	24197	162	-21.89	2	20	270	290	3' gaUAAGUCUUUACGGUGUCAAu 5'	|| |||||| ||:||||||	5' gtATCCAGAAA-GCTACAGTTt 3'
rno-miR-101a-3p	up	Alpk1	310879	156	-18.08	2	14	948	967	3' aagucaaUAGUGUCAUGACAu 5'	||||| |||||||	5' acccaccATCAC-GTACTGTg 3'
rno-miR-1843-5p	up	Alpk1	310879	150	-18.23	2	19	2300	2321	3' ucAGUCUGUC-UCUGGAGGUAu 5'	| | :|| | ||||||||	5' ctTGACTTAGCAAACCTCCATa 3'
rno-miR-3473	down	Alpk3	365298	154	-25.74	2	19	403	426	3' aucGGUAGAGAGGU--CGGGAUCu 5'	|| | || :|| |||||||	5' tctCCCTGTCCTCAGGGCCCTAGa 3'
rno-miR-330-5p	up	Alpk3	365298	159	-28.61	2	20	512	535	3' cgGAUUCUGUGUCC--GGGUCUCu 5'	||:|| | | || |||||||	5' tcCTGAGTCCCTGGGCCCCAGAGc 3'
rno-miR-881-3p	up	Alpk3	365298	150	-15.24	2	20	469	494	3' gaUAAGUC--UUUACG--GUGUCAAu 5'	|||||| || | |||||||	5' ccATTCAGCTTCATTCATCACAGTTt 3'
rno-miR-210-3p	up	Alpl	25586	152	-23.72	2	20	499	519	3' agUCGGCGACAGU-GUGCGUGUc 5'	||||| | || |||||||	5' ccAGCCG--GACAGGACGCACAc 3'
rno-miR-98-5p	down	Als2	363235	167	-23.47	2	20	430	452	3' uuGUUA-UGUUGAAUGAUGGAGu 5'	||:| |:::|| ||||||||	5' caCAGTCATGGCTAACTACCTCa 3'
rno-miR-196b-5p	down	Als2	363235	160	-16.58	2	20	430	451	3' ggGUUGUUGUCCUUUGAUGGAu 5'	||:: |::| ||||||||	5' caCAGTCATGGCTAACTACCTc 3'
rno-miR-196b-5p	down	Als2	363235	156	-26.3	2	20	1078	1099	3' ggGUUGUUGUCCUUUGAUGGAu 5'	||:||: ||:||||||:|	5' ctCAGCAGGTGGGAACTACTTt 3'
rno-miR-146b-5p	down	Als2cl	316017	157	-19.03	2	22	514	538	3' ugUCGGAUAC-CUUAAGUCAAGAGu 5'	|| || || : |||||||||	5' gaAGGCTCTGTTTGCTCAGTTCTCt 3'
rno-miR-346	up	Als2cl	316017	155	-22.67	2	21	1414	1440	3' ucUCCGU--CCGUGAG--UCCGUCUGu 5'	|| || |||:|: ||||||||	5' tcAGCCATCTGCATTTGGAGGCAGACg 3'
rno-miR-672-5p	down	Alx1	25401	154	-24.06	2	18	194	216	3' aguguGUGUCAUGUGGUUGGAGu 5'	:|| |||||||:||||	5' aggttTACCATACACCAGCCTCc 3'
rno-miR-344g	down	Alx4	296511	157	-34.26	2	18	105	128	3' cugaGGAC--GGUCCUCGGACUGa 5'	|||| |||||:|||||:|	5' ctggCCTGGCCCAGGGGCCTGGCc 3'
rno-miR-1949	down	Alyref	690585	155	-17.95	2	21	1322	1341	3' uuGAUACGACUGUAGGACCAUAu 5'	||||| || | | |||||||	5' ggCTATG-TG-C-TGCTGGTATt 3'
rno-miR-3473	down	Alyref	690585	152	-35.26	2	20	2053	2075	3' auCGGUAGAGAGGUC-GGGAUCu 5'	|||||||:||::| ||||||	5' caGCCATCTTTCTGGTCCCTAGt 3'
rno-miR-205	down	Ambra1	59319	168	-31.5	2	20	552	574	3' uguCUGAGGCCACCUUACUUCCu 5'	||| || |||||:||||||	5' tgcGACACCTGTGGAGTGAAGGa 3'
rno-miR-205	down	Ambra1	59319	151	-24.24	3	20	212	235	3' uguCUGAGGCCAC-CUUACUUCcu 5'	|| |:|||| ||||||||	5' gctGAACCTGGTGTGAATGAAGaa 3'
rno-miR-1-3p	down	Amer3	501122	152	-15.26	2	20	745	766	3' uaUGUGUGAAGAAAUGUAAGGu 5'	| ::| |||| |:||||||	5' atAGGTAATTCTGTGCATTCCc 3'
rno-miR-325-3p	down	Amer3	501122	155	-18.93	2	19	1880	1901	3' aacUAUCCUCCACGAGUUAUUu 5'	| || | |||||||:|||	5' gacAGAGAAAGTGCTCAGTAAa 3'
rno-miR-146b-5p	down	Amer3	501122	159	-18.08	2	20	1304	1329	3' ugucGGAUACCUUA--AGUCAAGAGu 5'	:|| ||| || ||||||||	5' gtgaTCTCTGGCATCAACAGTTCTCt 3'
rno-miR-344g	down	Amigo1	295365	159	-28.57	2	19	619	640	3' cugAGGACGGUCCUCGGACUGa 5'	||:| ||||||||||:|	5' gaaTCTTTGCAGGAGCCTGGCc 3'
rno-miR-363-3p	down	Amigo1	295365	150	-21.93	2	19	1327	1348	3' ugUCUACCUAUGG-CACGUUAa 5'	|| |||| |:| |||||:|	5' tcAGTTGGAGATCAGTGCAGTc 3'
rno-miR-3473	down	Amigo1	295365	153	-23.07	2	18	2565	2588	3' aucgGUAGA--GAGGUCGGGAUCu 5'	|| || ||: :|||||||	5' ataaCAGCTAACTTGGGCCCTAGt 3'
rno-let-7f-5p	down	Amigo1	295365	151	-17.89	2	20	2791	2813	3' uuGAUAUG-UUAGAUGAUGGAGu 5'	|||||| || ||||:|||	5' atCTATACTCATAAACTATCTCc 3'
rno-miR-330-5p	up	Amigo1	295365	157	-25.13	2	18	1455	1477	3' cggaUUCUGUGUCC-GGGUCUCu 5'	|| ::|||| |||||||	5' gagcAAACTGCAGGCCCCAGAGg 3'
rno-miR-124-3p	up	Amigo1	295365	151	-18.61	2	18	671	690	3' ccGUAA-GUGGCGCACGGAAu 5'	|||| :::| :|||||||	5' gaCATTGTGTC-TGTGCCTTg 3'
rno-miR-17-1-3p	up	Amigo1	295365	167	-24.68	2	20	1959	1981	3' ggUGUUCACGGAA-GUGACGUCa 5'	|||: | :||| ||||||||	5' acACAGTTTTCTTGCACTGCAGg 3'
rno-miR-1843-5p	up	Amigo1	295365	161	-19.5	2	17	2354	2374	3' ucagUCUGUCUCUGGAGGUAu 5'	||| ||||||||||	5' tccaAGAGCCAGACCTCCATc 3'
rno-miR-210-3p	up	Amigo1	295365	155	-20.38	2	20	1925	1948	3' agUCGGCGACAGU--GUGCGUGUc 5'	| | ||| || ||||||||	5' agAACAGCTTCCACCCACGCACAc 3'
rno-miR-743b-3p	up	Amigo1	295365	150	-16.23	2	10	1538	1559	3' agauaagucauaCCACAGAAAg 5'	|||||||||	5' ttggtcttttccGGTGTCTTTt 3'
rno-miR-881-3p	up	Amigo1	295365	154	-21.38	2	14	692	713	3' gauaagucUUUACGGUGUCAAu 5'	|::|| |||||||	5' cctggggcAGGTGGCACAGTTg 3'
rno-miR-1949	down	Amigo2	300186	163	-29.31	3	21	591	612	3' uuGAUACGACUGUAGGACCAUau 5'	||:||||| :|||||||||	5' ctCTGTGCTG-TATCCTGGTAca 3'
rno-miR-743b-3p	up	Amigo2	300186	160	-16.87	2	12	102	123	3' agauaagucaUACCACAGAAAg 5'	|||||||||||	5' agaaaaccaaATGGTGTCTTTa 3'
rno-miR-743b-3p	up	Amigo2	300186	154	-15.1	2	15	623	646	3' agauaagUCA--UACCACAGAAAg 5'	||| | |||||||||	5' cccaaaaAGTTAAAGGTGTCTTTa 3'
rno-miR-196b-5p	down	Ammecr1	501539	153	-19.32	2	19	724	744	3' gggUUGUUGUCCUUUGAUGGAu 5'	|| |:|| |||:||||||	5' tagAAAAGCA-GAAGCTACCTt 3'
rno-miR-17-1-3p	up	Ammecr1	501539	160	-27.12	2	20	20	39	3' ggUGUUCACGGAAGUGACGUCa 5'	|| :| ||| |||||||||	5' tcACTGG-GCC-TCACTGCAGa 3'
rno-miR-6215	down	Ammecr1l	307526	156	-20.86	2	16	1228	1247	3' ggacCGAGACGUUGGGAUUu 5'	| |||| |||||||	5' aggaGATCTGACACCCTAAa 3'
rno-miR-146b-5p	down	Ammecr1l	307526	157	-16.23	2	20	797	820	3' ugucGGAU-ACCUUAAGUCAAGAGu 5'	|:|| || | |||||||||	5' ttttCTTACTGCTA-TCAGTTCTCt 3'
rno-miR-210-3p	up	Ammecr1l	307526	150	-24.89	2	20	1725	1745	3' agUCGGCGACAGUGUGCGUGUc 5'	:|:: || |||||:|||||	5' tgGGTTCCT-TCACATGCACAg 3'
rno-miR-210-3p	up	Ammecr1l	307526	150	-24.89	2	20	1883	1903	3' agUCGGCGACAGUGUGCGUGUc 5'	:|:: || |||||:|||||	5' tgGGTTCCT-TCACATGCACAg 3'
rno-miR-205	down	Amot	300289	155	-16.31	2	20	2823	2846	3' uguCUGAGGCCA-CCUUACUUCCu 5'	|||| : || ||||||||	5' tgtGACTGTTGTCTTAATGAAGGt 3'
rno-miR-98-5p	down	Amot	300289	153	-17.52	2	20	1154	1175	3' uuGUUAUGUUGA-AUGAUGGAGu 5'	|||| | || ||||||||	5' agCAAT-CTCCTCAACTACCTCt 3'
rno-let-7f-5p	down	Amot	300289	156	-19.29	2	20	1154	1175	3' uuGAUAUGUUAGAUGAUGGAGu 5'	| || : || ||||||||	5' agCAATCTCCTCAACTACCTCt 3'
rno-miR-344g	down	Amotl1	315430	150	-29.65	3	20	2814	2834	3' cuGAGGACGGUCCUCGGACUga 5'	||||| |: ||:||||||	5' cgCTCCT-CTCGGGGCCTGAaa 3'
rno-miR-6215	down	Amotl1	315430	151	-20.72	2	15	1522	1541	3' ggaccGAGACGUUGGGAUUu 5'	|||||::||:||||	5' ggtaaCTCTGTGACTCTAAg 3'
rno-miR-3473	down	Amotl1	315430	151	-19.92	2	15	1826	1847	3' aucgguaGAGAGGUCGGGAUCu 5'	| :| :||||||||	5' tctcagaCCTTGTAGCCCTAGc 3'
rno-miR-384-5p	down	Amotl1	315430	154	-15.41	2	18	4835	4857	3' uguaaCGGAUCCUUAACAAAUGu 5'	||||: | |||||||	5' ttcccGCCTGTGTTGTGTTTACt 3'
rno-miR-338-5p	down	Amotl1	315430	159	-18.24	2	17	5272	5295	3' gugagUCG-UGGU-CCUAUAACAa 5'	||: ||:| |||||||||	5' ctgaaAGTGACTATGGATATTGTt 3'
rno-miR-672-5p	down	Amotl1	315430	155	-17.4	2	16	4540	4563	3' aguguguGUCAUGUG-GUUGGAGu 5'	:||||| : |||||||	5' ggtttgtTAGTACCTGCAACCTCt 3'
rno-miR-124-3p	up	Amotl1	315430	150	-18.36	2	18	5325	5344	3' ccGUAAGUGGCGCACGGAAu 5'	| | ||: :|||||||	5' tgCTTAAACTTTGTGCCTTa 3'
rno-miR-210-3p	up	Amotl1	315430	151	-27.01	3	20	24	46	3' agUCG-GCGACAGUGUGCGUGuc 5'	||| :|||| || ||||||	5' ccAGCATGCTGACAGACGCACta 3'
rno-miR-881-3p	up	Amotl2	65157	155	-16.39	2	11	623	644	3' gauaagucuuuACGGUGUCAAu 5'	||||||||||	5' ctgcccctgctTGCCACAGTTc 3'
rno-miR-325-3p	down	Ampd3	25095	187	-25.9	2	19	1063	1084	3' aacUAUCCUCCACGAGUUAUUu 5'	|||| |||||||||||||	5' aacATAGTAGGTGCTCAATAAa 3'
rno-miR-146b-5p	down	Ampd3	25095	163	-22.53	2	22	352	373	3' ugUCGGAUACCUUAAGUCAAGAGu 5'	| |||:| ||: ||||||||	5' agACCCTGTAGAG--CAGTTCTCa 3'
rno-miR-9a-3p	down	Ampd3	25095	155	-17.56	2	11	1010	1031	3' ugaaagccaauAGAUCGAAAUa 5'	||||||||||	5' ttaatgtggacTCTAGCTTTAt 3'
rno-miR-1-3p	down	Amt	306586	156	-16.21	2	20	510	531	3' uaUGUGUGAAGAAAUGUAAGGu 5'	|| ||| :| |||||||	5' ggACTCACCCTTCCACATTCCc 3'
rno-miR-495	down	Amtn	689404	158	-20.85	3	18	1	18	3' uucuUCACGUGGUACAAACAaa 5'	|||| |:|||||||||	5' ----AGTGGATCATGTTTGTct 3'
rno-miR-1949	down	Amz1	304317	154	-17.49	2	18	74	96	3' uugauACGACUGUAGGACCAUAu 5'	|| |::| :|||||||	5' gtgacTGAGGGTACTCTGGTATc 3'
rno-miR-380-3p	down	Amz1	304317	151	-15.6	2	15	200	220	3' ucuacaCCUGGUAUGAUGUAu 5'	||| ||||||||	5' caggcaGGAGGTTACTACATg 3'
rno-miR-146b-5p	down	Amz2	360650	150	-19.45	2	10	457	480	3' ugucggauaccuuaAGUCAAGAGu 5'	|||||||||	5' gaaatggctttacaTCAGTTCTCa 3'
rno-miR-344g	down	Anapc10	361389	151	-21.38	2	15	841	862	3' cugaggaCGGUCCUCGGACUGa 5'	|:| | :|||||||	5' gtgctgaGTCTGAGGCCTGACt 3'
rno-miR-30e-3p	down	Anapc10	361389	159	-21.75	2	19	478	499	3' cgaCAUUUGUAGGCUGACUUUc 5'	| :|||||::|||||||:	5' tgaGGGAACATTTGACTGAAGc 3'
rno-miR-1-3p	down	Anapc11	498030	159	-17.56	2	18	909	928	3' uaugUGUGAAGAAAUGUAAGGu 5'	|||| ||| |||||||	5' agtaACAC--CTTCACATTCCc 3'
rno-miR-3473	down	Anapc11	498030	155	-23.98	2	11	801	822	3' aucgguagagaGGUCGGGAUCu 5'	||||||||||	5' aaaacagtagcCCAGCCCTAGt 3'
rno-miR-495	down	Anapc11	498030	166	-18.26	2	14	980	1001	3' uucuucacGUGGUACAAACAAa 5'	||:||||||||||	5' tgtgtcatCATCATGTTTGTTg 3'
rno-miR-425-5p	up	Anapc11	498030	150	-21.48	3	18	442	464	3' aguugCCCUCACUAGCACAGUaa 5'	||| ||| |:||||||	5' ctttaGGGTGTGTTTGTGTCAag 3'
rno-miR-1843-5p	up	Anapc11	498030	157	-21.42	2	19	355	374	3' ucAGUCUGUCUCUGGAGGUAu 5'	|||| || ||||||:|||	5' taTCAGCCA-AGACCTTCATc 3'
rno-miR-346	up	Anapc7	304490	161	-29.09	2	20	843	863	3' ucuCCGUCCGUGAGUCCGUCUGu 5'	|| ||||| ||||||||	5' cttGGGAGGCA--GAGGCAGACa 3'
rno-miR-17-1-3p	up	Anapc7	304490	155	-21.18	2	16	337	361	3' gguguuCACGGA---AGUGACGUCa 5'	|||||| | |||||||	5' cgggctGTGCCTCACTGACTGCAGa 3'
rno-miR-205	down	Angel1	362765	154	-17.71	2	18	3408	3430	3' ugucuGAGGCCACCUUACUUCCu 5'	:||| || |||||||	5' ctcttTTCCCAGGGCATGAAGGc 3'
rno-miR-3473	down	Angel1	362765	160	-24.16	2	17	1188	1210	3' aucggUAGAGA-GGUCGGGAUCu 5'	|| ||| |::|||||||	5' tcaaaATATCTGCTGGCCCTAGt 3'
rno-miR-3473	down	Angel1	362765	151	-22.24	2	15	811	832	3' aucgguaGAGAGGUCGGGAUCu 5'	|||| |||||:|||	5' caggaggCTCTACAGCCTTAGc 3'
rno-miR-146b-5p	down	Angel1	362765	159	-18.58	2	20	4226	4251	3' ugucGGAUACCUUAAG--UCAAGAGu 5'	|| |||: ||| |||||||	5' tgtaCCACTGGGCTTCCAAGTTCTCt 3'
rno-miR-384-5p	down	Angel1	362765	152	-15.86	2	20	2494	2513	3' uguAACGGAUCCUUAACAAAUGu 5'	|||||| | |||||||	5' cccTTGCCTCTG---TGTTTACa 3'
rno-miR-409a-3p	down	Angel1	362765	155	-16.77	2	17	4106	4124	3' cccCAAGUGGCUCGUUGUAa 5'	| ||| | ||||||||	5' agaGGTCAGC-AGCAACATa 3'
rno-miR-672-5p	down	Angel1	362765	156	-19.47	2	20	134	156	3' aguGUGUGUCAUGUGGUUGGAGu 5'	| ::| |:| ||||||||	5' gtcCCTGCCCTGCCCCAACCTCt 3'
rno-miR-672-5p	down	Angel1	362765	151	-15.5	2	20	7723	7746	3' aguGUGUGUCAUGU-GGUUGGAGu 5'	| | ||| || |||||||	5' cctCCCCCAGCCCAGACAACCTCt 3'
rno-miR-330-5p	up	Angel1	362765	170	-28.98	2	18	1559	1580	3' cggaUUCUGUGUCCGGGUCUCu 5'	|||::: ||||||||||	5' aaagAAGGTGGAGGCCCAGAGc 3'
rno-miR-330-5p	up	Angel1	362765	151	-25.38	2	20	830	852	3' cgGAUUCUG-UGUCCGGGUCUCu 5'	| |: || : || |||||||	5' agCCAGCACTGGAGCCCCAGAGg 3'
rno-miR-330-5p	up	Angel1	362765	159	-29.34	2	17	6229	6249	3' cggauUCUGUGUCCGGGUCUCu 5'	||:| ||| |||||||	5' cagccAGGC-CAGCCCCAGAGa 3'
rno-miR-17-1-3p	up	Angel1	362765	151	-25.28	2	20	7606	7630	3' ggUGUUCACGGAAG---UGACGUCa 5'	||||||||| | :||||||	5' tgACAAGTGCCACCCGTGCTGCAGg 3'
rno-miR-1949	down	Angel2	305035	151	-17.49	2	21	2057	2078	3' uuGAUACGACUGUAGGACCAUAu 5'	| | || |:: ||||||||	5' gcCAAGGCCTATG-CCTGGTATg 3'
rno-miR-384-5p	down	Angel2	305035	151	-18.4	2	19	2064	2086	3' uguaACGGAUCCUUAACAAAUGu 5'	|||||:| | |||||:|	5' cctaTGCCTGGTATGTGTTTGCt 3'
rno-miR-881-3p	up	Angel2	305035	151	-16.74	2	20	1471	1494	3' gaUAAGUCUUUAC--GGUGUCAAu 5'	:| | ||:: | ||||||||	5' taGTGCTGAGGCGGCCCACAGTTt 3'
rno-miR-30e-3p	down	Angpt1	89807	154	-17.19	2	20	3701	3721	3' cgACAUUUGUAGGCUGACUUUc 5'	||| ||:|| :|||||:||	5' ttTGTTAATAT-TGACTGGAAt 3'
rno-miR-1-3p	down	Angpt4	296269	162	-16.49	2	18	89	110	3' uaugUGUGAAGAAAUGUAAGGu 5'	:| | |||| |||||||	5' caggGCTCATCTTGACATTCCg 3'
rno-miR-346	up	Angpt4	296269	160	-23.19	2	20	246	268	3' ucuCCGUCCGUGAGUCCGUCUGu 5'	| || | || ||||||||	5' cctGTCACGGTCTGAGGCAGACt 3'
rno-miR-1949	down	Angptl3	502970	151	-17.6	2	21	66	90	3' uuGAUA-CGACU-GUAGGACCAUAu 5'	||:| |: | || :|||||||	5' caCTGTAGTACAGCAATCTGGTATt 3'
rno-miR-672-5p	down	Angptl4	362850	155	-17.16	2	20	462	485	3' aguGUGUGUCA-UGUGGUUGGAGu 5'	| :||| | | | |||||||	5' attCTTACAATAAAAACAACCTCa 3'
rno-miR-3473	down	Ank2	362036	153	-24.3	2	17	1507	1528	3' aucggUAGAGAGGUCGGGAUCu 5'	| :|:|||||:|||||	5' ttgaaAATTTTCCAGTCCTAGc 3'
rno-miR-187-3p	up	Ank2	362036	154	-17.39	2	18	534	555	3' ggccGACGUUGUGUUCUGUGCu 5'	|| ||: | |||||||	5' aacaCTTCAGACCTAGACACGt 3'
rno-miR-1843-5p	up	Ank2	362036	155	-17.38	2	15	245	265	3' ucagucUGUCUCUGGAGGUAu 5'	|| |: ||||||||	5' ctgggaACTGGCACCTCCATt 3'
rno-miR-219a-2-3p	down	Ankdd1a	100362785	158	-18.48	2	18	651	672	3' ugucUACAGGUCGGUGUUAAGa 5'	| ||| |||||||||	5' acccAGGTCATTCCACAATTCa 3'
rno-miR-196b-5p	down	Ankdd1a	100362785	171	-25.14	2	19	6	27	3' gggUUGUUGUCCUUUGAUGGAu 5'	|||: | |||:|||||||	5' tggAACGCCTGGAGACTACCTg 3'
rno-miR-346	up	Ankdd1a	100362785	154	-23.7	2	18	770	790	3' ucuccGUCCGUGAGUCCGUCUGu 5'	:||| :|| ||||||||	5' ctcccTAGG-GCT-AGGCAGACa 3'
rno-miR-339-3p	up	Ankdd1a	100362785	151	-18.22	2	21	846	867	3' acCGAGACAGCAGCUCCGCGAGu 5'	|| | | | | ||||||||	5' gaGCCCAGGAGGC-AGGCGCTCt 3'
rno-miR-1843-5p	up	Ankdd1a	100362785	150	-20.25	3	19	64	85	3' ucAGUC-UGUCUCUGGAGGUau 5'	|| | ||| |||||||||	5' ccTCTGCACACAGACCTCCAgc 3'
rno-miR-344g	down	Ankdd1b	100359662	154	-21.3	2	20	399	419	3' cuGAGGACGGUCCUCGGACUGa 5'	| || | ::|| |||||||	5' aaCACCCG-TGGGTGCCTGACc 3'
rno-miR-205	down	Ankdd1b	100359662	152	-23.83	2	21	375	398	3' ugUCUGAGGCCAC-CUUACUUCCu 5'	||||| | ||| :||||:||	5' agAGACTGCAGTGTCGATGAGGGa 3'
rno-miR-146b-5p	down	Ankdd1b	100359662	158	-19.83	2	22	681	706	3' ugUCGGAUAC--CUUA-AGUCAAGAGu 5'	|| :|||| |:| |||||||||	5' aaAG-TTATGAACAGTATCAGTTCTCa 3'
rno-miR-9a-3p	down	Ankdd1b	100359662	150	-17.79	2	19	468	490	3' ugaAAGCCAAUA-GAUCGAAAUa 5'	||:|| || ||:||||||	5' gcaTTTGGAAATGCTGGCTTTAt 3'
rno-miR-672-5p	down	Ankdd1b	100359662	157	-17.39	2	21	901	923	3' agUGUGUGUCAUGUGGUUGGAGu 5'	| |:| || :: :|||||||	5' ttAAATAAAGAGTCTCAACCTCa 3'
rno-miR-344g	down	Ankfy1	303292	153	-21.14	2	15	347	367	3' cugaggaCGGUCCUCGGACUGa 5'	| || |||||||||	5' tcttagaGGCA-GAGCCTGACa 3'
rno-miR-30e-3p	down	Ankfy1	303292	151	-17.05	2	20	581	603	3' cgACAUUUGUA-GGCUGACUUUc 5'	|||:: | | | |||||||	5' atTGTGGCCTTAACAACTGAAAg 3'
rno-miR-425-5p	up	Ankfy1	303292	150	-17.5	2	19	2454	2477	3' aguuGCCCUCAC-UAGCACAGUAa 5'	| | ||| | :|||||||	5' tgctCTGCTGTGCAGTGTGTCATt 3'
rno-miR-1843-5p	up	Ankfy1	303292	152	-24.06	2	17	2925	2947	3' ucagUCUGUC--UCUGGAGGUAu 5'	:||||| |||:||||||	5' tggaGGACAGACAGATCTCCATc 3'
rno-miR-187-3p	up	Ankh	114506	156	-20.7	2	17	418	440	3' ggccgACGUUGUG-UUCUGUGCu 5'	||:::| | ||||||||	5' aataaTGTGGCTCTAAGACACGt 3'
rno-miR-1-3p	down	Ankib1	368062	157	-15.68	2	19	2218	2238	3' uauGUGUGAAGAAAUGUAAGGu 5'	:|:|||| ||||||||	5' gtcTATACTT-GATACATTCCc 3'
rno-miR-495	down	Ankib1	368062	170	-15.79	2	19	1202	1224	3' uucUUCACG-UGGUACAAACAAa 5'	|| ||| ||::||||||||	5' agcAAATGCTACTGTGTTTGTTc 3'
rno-miR-409a-3p	down	Ankib1	368062	154	-15.8	2	15	1404	1424	3' ccccaAGUG-GCUCGUUGUAa 5'	| || :|||||||||	5' tagcaTAACATGAGCAACATa 3'
rno-miR-124-3p	up	Ankib1	368062	154	-18.76	2	18	1017	1035	3' ccGUA-AGUGGCGCACGGAAu 5'	||| |:|| ||||||||	5' aaCATGTTAC--CGTGCCTTt 3'
rno-miR-1843-5p	up	Ankib1	368062	159	-22.53	2	15	1115	1135	3' ucagucUGUCUCUGGAGGUAu 5'	:|: ||||||||||	5' tgaattGCGAAGACCTCCATg 3'
rno-miR-881-3p	up	Ankib1	368062	170	-21.04	2	19	966	988	3' gauAAGUC-UUUACGGUGUCAAu 5'	| ||| |||| ||||||||	5' agtTACAGTAAATCCCACAGTTa 3'
rno-miR-6215	down	Ankle2	360829	173	-26.65	2	18	801	821	3' ggACCGAGACG-UUGGGAUUu 5'	|||| |||| ||||||||	5' agTGGCACTGCAAACCCTAAg 3'
rno-miR-344g	down	Ankmy1	684015	159	-26.39	2	20	117	139	3' cuGAGGACG-GUCCUCGGACUGa 5'	:| |||| | |:|||||||	5' ggTTACTGCTCCTGGGCCTGACc 3'
rno-let-7f-5p	down	Ankmy1	684015	155	-18.19	2	20	61	83	3' uuGAUAU-GUUAGAUGAUGGAGu 5'	|| || |:| | |||||||	5' agCTCTACCGAGCCTCTACCTCa 3'
rno-miR-770-3p	up	Ankmy1	684015	150	-22.96	2	10	176	192	3' gaggugcAGUCCGGGUg 5'	|||||||||	5' ctcttgcTCAGGCCCAa 3'
rno-miR-1843-5p	up	Ankmy1	684015	155	-22.53	2	18	187	208	3' ucaGUCUGUC--UCUGGAGGUAu 5'	|| |||| :|:|||||||	5' gccCA-ACAGTTGGGCCTCCATa 3'
rno-miR-1843-5p	up	Ankmy1	684015	153	-24.34	2	19	18	40	3' ucAGU-CUGUCUC-UGGAGGUAu 5'	||| | ||| ||||||||	5' agTCACCAGTGAGTACCTCCATg 3'
rno-miR-210-3p	up	Ankmy1	684015	151	-23.61	2	19	857	878	3' aguCGGCGACAGUGUGCGUGUc 5'	||| : |||||||:|||	5' catGCCATGCTCACACGTACAc 3'
rno-miR-451-5p	up	Ankmy1	684015	151	-18.75	2	20	744	766	3' uuGAGUCAUUACCA-UUGCCAAa 5'	|||:| :||| | ||:||||	5' gaCTCGGAGATGTTCAATGGTTg 3'
rno-miR-543-3p	down	Ankmy2	314046	162	-18.62	2	19	390	411	3' ucUUCACGUGG-CGCUUACAAa 5'	|| |:||| |:|||||||	5' caAAACGTACCTGTGAATGTTg 3'
rno-miR-1-3p	down	Ankrd1	27064	154	-19.57	2	20	689	709	3' uaUGUGUGAAGAAAUGUAAGGu 5'	||:|| | :||||:|||||	5' gtACGCA-TATTTTATATTCCt 3'
rno-miR-17-1-3p	up	Ankrd10	361183	168	-21.96	2	20	779	800	3' ggUGUUCACGGAAGUGACGUCa 5'	|| |||| :| :|||||||	5' caACTAGTGGTTATACTGCAGa 3'
rno-miR-17-1-3p	up	Ankrd11	365023	157	-31.19	2	20	198	220	3' ggUGUUCACGGA--AGUGACGUCa 5'	||::| |||| ||||||||	5' gcACGGG-GCCTGGACACTGCAGa 3'
rno-miR-1843-5p	up	Ankrd11	365023	150	-22.95	3	18	412	432	3' ucaGUCUGUCUCUGGAGGUau 5'	|| :||| ||||||||	5' gcaCAAGCAGTGACCTCCAgg 3'
rno-miR-146b-5p	down	Ankrd13c	685374	153	-19.29	2	17	439	462	3' ugucggaUACCUUAAGUCAAGAGu 5'	| ||||| |||||:||	5' caactagAAGGAATGCAGTTTTCt 3'
rno-miR-30e-3p	down	Ankrd13c	685374	157	-21.07	2	17	1048	1069	3' cgacaUUUGUAGGCUGACUUUc 5'	||||| |:||:|||||	5' tccagAAACACCTGATTGAAAg 3'
rno-miR-495	down	Ankrd17	289521	158	-19.23	2	20	1124	1144	3' uuCUUCACGUGGUACAAACAAa 5'	|:||||: ::: |||||||	5' aaGGAGTGT-TTGGGTTTGTTt 3'
rno-miR-338-5p	down	Ankrd17	289521	161	-18.52	2	20	907	928	3' guGAGUC-GUGGUCCUAUAACAa 5'	||||| || || |||||||	5' ttCTCAGTCAGCA-TATATTGTt 3'
rno-miR-101a-3p	up	Ankrd17	289521	158	-19.38	2	19	282	303	3' aaGUCAA-UAGUGUCAUGACAu 5'	::||| :|: :||||||||	5' gcTGGTTGGTTTTAGTACTGTa 3'
rno-miR-881-3p	up	Ankrd17	289521	164	-19.47	2	20	1725	1746	3' gaUAAGUCUUUACGGUGUCAAu 5'	|||:| ||||||||||	5' gtATTTAATTTTGCCACAGTTc 3'
rno-miR-881-3p	up	Ankrd17	289521	163	-22.32	2	16	1973	1995	3' gauaagUCU-UUACGGUGUCAAu 5'	:|| |:||||||||||	5' gagagaGGACAGTGCCACAGTTg 3'
rno-miR-196b-5p	down	Ankrd23	316330	161	-26.58	2	13	623	644	3' ggguuguugUCCUUUGAUGGAu 5'	:|||||||||||	5' gttaccctaGGGAAACTACCTa 3'
rno-miR-187-3p	up	Ankrd27	361555	156	-22.36	2	18	16	36	3' ggccGACGUUGUGUUCUGUGCu 5'	|||| :| ::|||||||	5' aaatCTGCTGC-TGAGACACGa 3'
rno-miR-1-3p	down	Ankrd29	498823	166	-21.94	2	20	475	495	3' uaUGUGUGAAGAAAUGUAAGGu 5'	|: |||||| | |||||||	5' agATCCACTTC-TGACATTCCa 3'
rno-miR-187-3p	up	Ankrd29	498823	151	-18.75	3	19	1428	1449	3' ggcCGACGUUGUGUUCUGUGcu 5'	|| |||||| ||||||	5' gttGCCACAACACCAGACACaa 3'
rno-miR-210-3p	up	Ankrd34a	295283	161	-22.93	2	19	94	114	3' aguCGGCGACAGUGUGCGUGUc 5'	| | |||| :||||||||	5' cctGGCACTGT-GCACGCACAc 3'
rno-miR-210-3p	up	Ankrd34a	295283	158	-25.2	2	19	666	688	3' aguCG-GCGACAGUGUGCGUGUc 5'	|| ||| |:||||||||	5' cacGCACGCACACGCACGCACAc 3'
rno-miR-210-3p	up	Ankrd34a	295283	155	-20.03	2	11	647	668	3' agucggcgacaGUGUGCGUGUc 5'	||||||||||	5' acacacacacaCACACGCACAc 3'
rno-miR-210-3p	up	Ankrd34a	295283	155	-26.37	2	11	675	696	3' agucggcgacaGUGUGCGUGUc 5'	||||||||||	5' acacgcacgcaCACACGCACAc 3'
rno-miR-1-3p	down	Ankrd34b	499506	155	-15.61	2	20	295	317	3' uaUGUGUGAAGAAA-UGUAAGGu 5'	| ||| ||:||| |||||:|	5' agAAACAATTTTTTAACATTTCa 3'
rno-miR-146b-5p	down	Ankrd34b	499506	152	-22.77	2	22	945	967	3' ugUCGGAUACCUUAAGUCAAGAGu 5'	| |||:||||||| | |||||	5' ttATCCTGTGGAATT-ATTTCTCc 3'
rno-miR-338-5p	down	Ankrd44	301415	151	-15.06	2	18	2912	2931	3' gugaGUCGUGGUCCUAUAACAa 5'	|:|:|| | |||||||	5' aaaaCGGTACAA--ATATTGTt 3'
rno-miR-330-5p	up	Ankrd44	301415	165	-25.43	2	20	1441	1462	3' cgGAUU-CUGUGUCCGGGUCUCu 5'	|||: ||::|| ||||||||	5' tgCTAGTGATGCA-GCCCAGAGc 3'
rno-miR-330-5p	up	Ankrd44	301415	154	-22.31	2	20	731	751	3' cgGAUUCUGUGUCCGGGUCUCu 5'	| || ::| || |||||||	5' gcCCAAAGTA-AGACCCAGAGa 3'
rno-miR-3473	down	Ankrd45	289152	152	-22.36	2	12	3025	3046	3' aucgguagagAGGUCGGGAUCu 5'	||| |||||||	5' tctcttaagaTCCTGCCCTAGa 3'
rno-miR-3473	down	Ankrd45	289152	152	-22.36	2	12	2969	2990	3' aucgguagagAGGUCGGGAUCu 5'	||| |||||||	5' tctcttaagaTCCTGCCCTAGa 3'
rno-miR-30e-3p	down	Ankrd45	289152	150	-16.47	2	19	1047	1069	3' cgaCAUUUGUAGGC-UGACUUUc 5'	||: ||||| | |||||:|	5' ttgGTGCACATCAGCACTGAGAt 3'
rno-miR-30e-3p	down	Ankrd45	289152	150	-16.47	2	19	991	1013	3' cgaCAUUUGUAGGC-UGACUUUc 5'	||: ||||| | |||||:|	5' ttgGTGCACATCAGCACTGAGAt 3'
rno-miR-338-5p	down	Ankrd45	289152	150	-15.43	2	20	2816	2842	3' guGAGU---CGUGGUC--CUAUAACAa 5'	|||| ||| :|| |||||||	5' atCTCATATGCAGTAGCTCATATTGTa 3'
rno-miR-338-5p	down	Ankrd45	289152	150	-15.43	2	20	2760	2786	3' guGAGU---CGUGGUC--CUAUAACAa 5'	|||| ||| :|| |||||||	5' atCTCATATGCAGTAGCTCATATTGTa 3'
rno-miR-425-5p	up	Ankrd45	289152	150	-15.63	2	15	2957	2981	3' aguugcccUCACUAG--CACAGUAa 5'	| ||:|| |||||||	5' tagttgaaAATGGTCCTGTGTCATt 3'
rno-miR-425-5p	up	Ankrd45	289152	150	-15.63	2	15	2901	2925	3' aguugcccUCACUAG--CACAGUAa 5'	| ||:|| |||||||	5' tagttgaaAATGGTCCTGTGTCATt 3'
rno-miR-330-5p	up	Ankrd45	289152	151	-26.34	2	20	519	543	3' cgGAUUC---UGUGUCCGGGUCUCu 5'	||||| | | ||||:|||||	5' aaCTAAGTTTAGAGAGGCTCAGAGg 3'
rno-miR-881-3p	up	Ankrd45	289152	155	-24.33	3	20	2322	2346	3' gaUAAGUCUUUAC---GGUGUCAau 5'	:|||||:|||| |||||||	5' caGTTCAGGAATGCCTCCACAGTat 3'
rno-miR-881-3p	up	Ankrd45	289152	155	-24.33	3	20	2266	2290	3' gaUAAGUCUUUAC---GGUGUCAau 5'	:|||||:|||| |||||||	5' caGTTCAGGAATGCCTCCACAGTat 3'
rno-miR-344g	down	Ankrd46	299982	152	-23.91	2	20	266	287	3' cuGAGGACGGUCCUCGGACUGa 5'	| :| | ||:|||||||	5' ggCCTCAGAGCGGGGCCTGACc 3'
rno-miR-384-5p	down	Ankrd46	299982	170	-22.39	2	19	1188	1212	3' uguaACGGA--UCCUUAACAAAUGu 5'	||:|| ||||| |||||||	5' acccTGTCTGAAGGAACTGTTTACa 3'
rno-miR-344g	down	Ankrd49	315434	154	-26.17	2	20	118	144	3' cuGAGGACGGUC--CU---CGGACUGa 5'	:|:|| |||| || |||||||	5' gtTTTCTTCCAGGTGAGCTGCCTGACc 3'
rno-let-7f-5p	down	Ankrd49	315434	156	-20.61	2	19	592	611	3' uugAUAUGUUAGAUGAUGGAGu 5'	|: |||:|| |||||||	5' ctgTGGACAGTC--CTACCTCa 3'
rno-miR-495	down	Ankrd49	315434	160	-16.3	2	20	1011	1032	3' uuCUUCACGUGGUACAAACAAa 5'	|| | :: ||||||||||	5' caGATCTATGGCATGTTTGTTt 3'
rno-miR-1843-5p	up	Ankrd49	315434	152	-23.31	2	18	644	663	3' ucaGUCUGUCUCUGGAGGUAu 5'	||||||| | :||||||	5' gacCAGACAGTG-TCTCCATt 3'
rno-miR-1949	down	Ankrd50	294988	154	-16.38	2	19	2402	2425	3' uugaUACGACUGUA-GGACCAUAu 5'	| |:| :::| ||||||||	5' ccaaAGGTTAGTGTCCCTGGTATg 3'
rno-miR-3473	down	Ankrd50	294988	151	-31.1	2	19	1271	1292	3' aucGGUAGAGAGGUCGGGAUCu 5'	:|||||| ||||||:|:|	5' tgtTCATCTCCCCAGCCTTGGg 3'
rno-miR-543-3p	down	Ankrd50	294988	163	-17.09	2	19	1634	1654	3' ucUUCACGUGGCGCUUACAAa 5'	|||| | :|:|||||||	5' acAAGTCAAATGTGAATGTTt 3'
rno-miR-495	down	Ankrd50	294988	163	-19.34	2	17	2617	2637	3' uucuuCACGUGGUACAAACAAa 5'	||||| | ||||||||	5' cggctGTGCAGC-TGTTTGTTt 3'
rno-miR-124-3p	up	Ankrd50	294988	150	-25.25	2	18	829	848	3' ccGUAAGUGGCGCACGGAAu 5'	||||||||| ||||||	5' atCATTCACCGGCTGCCTTc 3'
rno-miR-101a-3p	up	Ankrd50	294988	156	-19.77	2	12	103	123	3' aagucaauaGUGUCAUGACAu 5'	|:|||||||||	5' tgtgactccCGCAGTACTGTg 3'
rno-miR-743b-3p	up	Ankrd50	294988	156	-16.77	2	20	2068	2089	3' agAUAAGUCAUACCACAGAAAg 5'	||||| |: |||||:|||	5' agTATTCCTTGGGGTGTTTTTt 3'
rno-miR-543-3p	down	Ankrd54	362957	157	-15.27	2	13	769	789	3' ucuucacgUGGCGCUUACAAa 5'	||| ||||||||	5' ctactcagACCACGAATGTTc 3'
rno-miR-196b-5p	down	Ankrd6	500430	151	-21.76	2	19	1252	1273	3' gggUUGUUGUCCUUUGAUGGAu 5'	||: |: ||:||||:|||	5' gcaAATTATTGGGAACTGCCTa 3'
rno-miR-330-5p	up	Ankrd6	500430	162	-22.73	2	19	101	123	3' cggAUUCUGUG-UCCGGGUCUCu 5'	| ||| || || |||||||	5' gcaTTAGAAACAAGACCCAGAGa 3'
rno-miR-210-3p	up	Ankrd61	689907	152	-19.38	2	18	78	103	3' agucGGCGACA-GU---GUGCGUGUc 5'	:| |||| || ||||||||	5' gactTCACTGTACACTGCACGCACAc 3'
rno-miR-384-5p	down	Ankrd63	691770	150	-16.57	2	21	1115	1135	3' ugUAACGGAUCCUUAACAAAUGu 5'	|||| |||| | |||||:|	5' taATTGACTAG--AGTGTTTGCa 3'
rno-miR-330-5p	up	Ankrd63	691770	151	-19.87	2	15	1465	1486	3' cggauucUGUGUCCGGGUCUCu 5'	::|| | |||||||	5' caacactGTACCGCCCCAGAGa 3'
rno-miR-330-5p	up	Ankrd66	501105	152	-22.01	2	17	176	198	3' cggauUCUGUGU-CCGGGUCUCu 5'	||| :|: | |||||||	5' tgcccAGAAGCGTGACCCAGAGc 3'
rno-miR-346	up	Anks1a	309639	151	-26.11	2	19	2457	2479	3' ucucCGUCCGUGAGUCCGUCUGu 5'	|:||| | |||||||:|	5' tgccGTAGGGTCACAGGCAGGCg 3'
rno-miR-346	up	Anks1a	309639	151	-26.11	2	19	1328	1350	3' ucucCGUCCGUGAGUCCGUCUGu 5'	|:||| | |||||||:|	5' tgccGTAGGGTCACAGGCAGGCg 3'
rno-miR-124-3p	up	Anks1a	309639	156	-19.16	2	18	953	971	3' ccGUAAGUGGCGCACGGAAu 5'	| ||: || ||||||||	5' tgCCTTT-CCTCGTGCCTTt 3'
rno-miR-124-3p	up	Anks1a	309639	156	-21.96	2	18	2146	2164	3' ccGUAAGUGGCGCACGGAAu 5'	|| || |:| |||||||	5' agCA-TCCCTGGGTGCCTTt 3'
rno-miR-124-3p	up	Anks1a	309639	156	-21.96	2	18	1017	1035	3' ccGUAAGUGGCGCACGGAAu 5'	|| || |:| |||||||	5' agCA-TCCCTGGGTGCCTTt 3'
rno-miR-17-1-3p	up	Anks1a	309639	162	-19.58	2	18	3139	3160	3' ggugUUCACGGAAGUGACGUCa 5'	:| || | |||||||||	5' tgtaGACTGACCTCACTGCAGa 3'
rno-miR-17-1-3p	up	Anks1a	309639	157	-22.63	2	13	2930	2951	3' gguguucacGGAAGUGACGUCa 5'	||| ||||||||	5' gtccccggaCCTGCACTGCAGg 3'
rno-miR-17-1-3p	up	Anks1a	309639	162	-19.58	2	18	2010	2031	3' ggugUUCACGGAAGUGACGUCa 5'	:| || | |||||||||	5' tgtaGACTGACCTCACTGCAGa 3'
rno-miR-17-1-3p	up	Anks1a	309639	157	-22.63	2	13	1801	1822	3' gguguucacGGAAGUGACGUCa 5'	||| ||||||||	5' gtccccggaCCTGCACTGCAGg 3'
rno-miR-124-3p	up	Anks1b	314721	154	-22.31	2	15	10	30	3' ccguaAGUGGCG-CACGGAAu 5'	|| :||| |||||||	5' ccccgTCCTCGCGGTGCCTTg 3'
rno-miR-495	down	Anks4b	687561	158	-19.57	2	20	563	587	3' uuCUUC-ACGUGG--UACAAACAAa 5'	|||| ||| || : |||||||	5' cgGAAGATGCCCCGAGGGTTTGTTc 3'
rno-miR-672-5p	down	Anks6	362515	153	-17.27	2	19	912	936	3' agugUGUGUC-A-UGUGGUUGGAGu 5'	|| ||| | | | |||||||	5' gccgACTCAGCTCAGAGCAACCTCc 3'
rno-miR-124-3p	up	Ankub1	100361272	154	-16	2	14	257	276	3' ccguaaGUGGCGCACGGAAu 5'	|| | ||||||||	5' gtccaaCAACACGTGCCTTc 3'
rno-miR-1-3p	down	Ano1	309135	151	-16.52	2	20	604	626	3' uaUGUGUGA-AGAAAUGUAAGGu 5'	||||| | ||| ||||||:	5' acACACAGTGGCTTCACATTCTg 3'
rno-miR-770-3p	up	Ano1	309135	150	-17.45	2	10	505	521	3' gaggugcAGUCCGGGUg 5'	|||||||||	5' cagaagtTCAGGCCCAg 3'
rno-miR-330-5p	up	Ano1	309135	151	-29.28	2	20	501	524	3' cgGAUUCU--GUGUCCGGGUCUCu 5'	|| ||| : |||||||||:|	5' agCTCAGAAGTTCAGGCCCAGGGt 3'
rno-miR-330-5p	up	Ano1	309135	151	-20.32	2	15	785	806	3' cggauucUGUGUCCGGGUCUCu 5'	|| || |||||||	5' gggcttcACCAAGCCCCAGAGc 3'
rno-miR-330-5p	up	Ano1	309135	150	-25.06	2	19	322	345	3' cggAUUCUGUG--UCCGGGUCUCu 5'	||||: :| |||:||||||	5' cagTAAGGAGCCAAGGTCCAGAGt 3'
rno-miR-1-3p	down	Ano4	299714	158	-17.23	2	18	394	415	3' uaugUGUGAAGAAAUGUAAGGu 5'	|||||| |||||||	5' ttggACACTTGGACACATTCCt 3'
rno-miR-124-3p	up	Ano5	308637	150	-15.82	2	14	979	998	3' ccguaaGUGGCGCACGGAAu 5'	||:| |||||||	5' cttcaaCATCTAGTGCCTTc 3'
rno-miR-210-3p	up	Ano5	308637	155	-23.71	2	19	445	466	3' aguCGGCGACAGUGUGCGUGUc 5'	||:|:||| | |:|||||	5' tctGCTGTTGTAAAATGCACAa 3'
rno-miR-881-3p	up	Ano5	308637	158	-17	2	19	879	902	3' gauAAGUCUUUA--CGGUGUCAAu 5'	| :||||:| | |||||||	5' attTGTAGAAGTTGGGCACAGTTt 3'
rno-miR-344g	down	Ano6	315272	158	-22.31	2	18	920	941	3' cugaGGACGGUCCUCGGACUGa 5'	| |||: |:|||||||	5' ccagCATGCTCTGGGCCTGACc 3'
rno-miR-344g	down	Ano6	315272	150	-18.26	2	14	1166	1187	3' cugaggacGGUCCUCGGACUGa 5'	|::| :|||||||	5' tgagaagaCTGGTGGCCTGACg 3'
rno-miR-344g	down	Ano6	315272	158	-22.31	2	18	678	699	3' cugaGGACGGUCCUCGGACUGa 5'	| |||: |:|||||||	5' ccagCATGCTCTGGGCCTGACc 3'
rno-miR-344g	down	Ano6	315272	150	-18.26	2	14	924	945	3' cugaggacGGUCCUCGGACUGa 5'	|::| :|||||||	5' tgagaagaCTGGTGGCCTGACg 3'
rno-miR-346	up	Ano6	315272	154	-27.37	2	20	706	727	3' ucuCCGUCCGUGAGUCCGUCUGu 5'	|| |||::| ||||:||||	5' gttGGGAGGTGC-CAGGTAGACt 3'
rno-miR-346	up	Ano6	315272	152	-18.23	2	18	624	645	3' ucuccGUCCGUGAGUCCGUCUGu 5'	|| || |||||||||	5' gccacCAAAGAC-CAGGCAGACc 3'
rno-miR-346	up	Ano6	315272	154	-27.37	2	20	464	485	3' ucuCCGUCCGUGAGUCCGUCUGu 5'	|| |||::| ||||:||||	5' gttGGGAGGTGC-CAGGTAGACt 3'
rno-miR-346	up	Ano6	315272	152	-18.23	2	18	382	403	3' ucuccGUCCGUGAGUCCGUCUGu 5'	|| || |||||||||	5' gccacCAAAGAC-CAGGCAGACc 3'
rno-miR-205	down	Ano7	367318	151	-22.76	2	11	930	952	3' ugucugaggccaCCUUACUUCCu 5'	||:|||||||	5' ggtggagggctgGGGATGAAGGc 3'
rno-miR-124-3p	up	Ano7	367318	165	-21.8	2	18	870	890	3' ccGUAAGUGG-CGCACGGAAu 5'	| ||:||| |:|||||||	5' ccCCTTTACCTGTGTGCCTTc 3'
rno-miR-17-1-3p	up	Ano7	367318	150	-24.77	2	18	532	553	3' ggugUUCACGGAAGUGACGUCa 5'	||||| ||||||||::|	5' gaggAAGTGGCTTCACTGTGGa 3'
rno-miR-743b-3p	up	Ano7	367318	157	-15.98	2	20	79	98	3' agAUAAGUCAUACCACAGAAAg 5'	|:|||| || |||||||	5' acTGTTCATTA--CTGTCTTTt 3'
rno-miR-205	down	Ano9	499287	155	-16.82	2	21	159	180	3' ugUCUGAGGCCACCUUACUUCCu 5'	| |: :: || |||||||||	5' atAAATGTTCGT-GAATGAAGGc 3'
rno-miR-495	down	Anp32a	25379	156	-16.87	2	18	263	288	3' uucuUCAC--GUGGU--ACAAACAAa 5'	|||| ||||| |||||||	5' gcttAGTGCACACCAAGCGTTTGTTc 3'
rno-miR-124-3p	up	Anp32a	25379	151	-18.35	2	11	973	992	3' ccguaagugGCGCACGGAAu 5'	||:|||||||	5' tagagagtgCGTGTGCCTTc 3'
rno-miR-339-3p	up	Anp32a	25379	153	-22.67	2	15	788	809	3' accgagacAGCAGCUCCGCGAGu 5'	|| ||| |||||||	5' aggaggacTCCTCG-GGCGCTCc 3'
rno-miR-187-3p	up	Anp32a	25379	152	-24.01	2	20	661	682	3' ggCCGACGUUGUGUUCUGUGCu 5'	||| | :| :|||||||	5' gcGGCAGGTTTAGGAGACACGt 3'
rno-miR-770-3p	up	Anpep	81641	151	-22.34	2	15	196	212	3' gaGGUGCAGUCCGGGUg 5'	|::| ||||||||	5' ctCTGCCCCAGGCCCAg 3'
rno-miR-344g	down	Antxr1	362393	150	-20.13	2	15	824	846	3' cugaggaCGGUCCU-CGGACUGa 5'	| ||| | |||||||	5' gctaagaGACAGTAGGCCTGACt 3'
rno-miR-219a-2-3p	down	Antxr1	362393	150	-23.68	2	14	661	682	3' ugucuacaGGUCGGUGUUAAGa 5'	||||:||||:|||	5' gacttcagCCAGTCACAGTTCc 3'
rno-miR-1843-5p	up	Antxr1	362393	150	-16.16	2	14	791	811	3' ucagucuGUCUCUGGAGGUAu 5'	|| :| |||||||	5' gagatctCAAGGCCCTCCATc 3'
rno-miR-881-3p	up	Antxr1	362393	161	-16.63	2	19	661	681	3' gauAAGUCUUUACGGUGUCAAu 5'	||||| | |:|||||||	5' gacTTCAGCCA-GTCACAGTTc 3'
rno-miR-1949	down	Antxr2	305633	152	-18.25	2	21	1444	1468	3' uuGAUACGACUGUA--GGACCAUAu 5'	||: :|||::| |||||||	5' gcCTGCTTTGATGTGAACTGGTATa 3'
rno-miR-30e-3p	down	Antxr2	305633	160	-16.9	2	20	590	611	3' cgACAUUUGUAGGCUGACUUUc 5'	||| | |:|: |||||||	5' ctTGTCACCGTTACACTGAAAg 3'
rno-miR-30e-3p	down	Antxr2	305633	158	-21.92	2	18	1409	1430	3' cgacAUUUGUAGGCUGACUUUc 5'	|::|:||:||||||:||	5' gaaaTGGATATTCGACTGGAAa 3'
rno-miR-124-3p	up	Antxr2	305633	160	-19.4	2	18	548	566	3' ccGUAAGUGGCGCACGGAAu 5'	|||| ||: :|||||||	5' tcCATT-ACTTTGTGCCTTa 3'
rno-miR-425-5p	up	Anxa11	290527	159	-17.49	2	19	493	515	3' aguuGCCCUCACUAGCACAGUAa 5'	| || | || :|||||||	5' gtgtCTGGTGAGAATGTGTCATg 3'
rno-miR-101a-3p	up	Anxa11	290527	164	-18	2	16	472	492	3' aagucAAUAGUGUCAUGACAu 5'	||:| ||:|||||||	5' aggtcTTGTAACGGTACTGTg 3'
rno-miR-330-5p	up	Anxa13	362915	154	-22.66	2	14	282	303	3' cggauucuGUGUCCGGGUCUCu 5'	|| | ||||||||	5' atgcctccCAGATGCCCAGAGc 3'
rno-miR-187-3p	up	Anxa2	56611	156	-24.5	3	20	218	239	3' ggCCGACGUUGUGUUCUGUGcu 5'	| |||::|||::||||||	5' ccGTCTGTGACATGAGACACtt 3'
rno-miR-3473	down	Anxa3	25291	159	-28.1	2	20	1160	1182	3' auCGGUAGAGAGG-UCGGGAUCu 5'	|:|| |||||: ||||:|||	5' ttGTCAGCTCTCTGAGCCTTAGg 3'
rno-miR-330-5p	up	Anxa3	25291	150	-29.07	2	18	597	618	3' cggaUUCUGUGUCCGGGUCUCu 5'	|||:| |:| |||||:|	5' ggtcAAGGCTCGGACCCAGGGa 3'
rno-miR-330-5p	up	Anxa3	25291	167	-33.01	2	17	1811	1831	3' cggauUCUGUGUCCGGGUCUCu 5'	||||| :|||||||||	5' accacAGACA-GGGCCCAGAGa 3'
rno-miR-346	up	Anxa4	79124	153	-21.87	2	21	593	613	3' ucUCCGUCCGUGAGUCCGUCUGu 5'	| ||: | :|| ||||||||	5' tcAAGCGTG-GCT-AGGCAGACc 3'
rno-miR-330-5p	up	Aoc1	65029	168	-27.13	2	20	17	38	3' cgGAUUCUGUGUCCGGGUCUCu 5'	||: :||||| |||||||	5' ctCTGCAGCACAGCCCCAGAGc 3'
rno-miR-325-3p	down	Aox2	316421	153	-16.69	2	19	1633	1656	3' aacUAUCCU-CCAC-GAGUUAUUu 5'	:|: || ||| ||||||||	5' ggaGTGAGACTGTGTCTCAATAAa 3'
rno-miR-881-3p	up	Aox3	493909	154	-18.62	2	19	177	200	3' gauAAGUC--UUUACGGUGUCAAu 5'	||||| ||| |:|||:|||	5' agcTTCAGCCAAAGGTCACGGTTa 3'
rno-miR-344g	down	Aox4	316424	156	-22.32	2	16	591	612	3' cugaggACGGUCCUCGGACUGa 5'	| || |||||||||	5' aattagTTCCCTGAGCCTGACc 3'
rno-let-7f-5p	down	Aox4	316424	155	-21.22	2	20	381	404	3' uuGAUAUGUUA--GAUGAUGGAGu 5'	|| ||||:| ||:||||:||	5' caCTTTACAGTGCCTGCTACTTCc 3'
rno-miR-210-3p	up	Ap1ar	362037	155	-20.03	2	11	474	495	3' agucggcgacaGUGUGCGUGUc 5'	||||||||||	5' gcacacacacaCACACGCACAc 3'
rno-miR-425-5p	up	Ap1m2	367038	151	-16.44	2	19	346	368	3' aguuGCCCUCACUAGCACAGUAa 5'	:||| | | |||||||	5' caccTGGGTTTTAGGGTGTCATt 3'
rno-miR-3473	down	Ap1s1	360785	156	-29.16	3	20	149	170	3' auCGGUAGAGAGGUCGGGAUcu 5'	||::| |||||||||||	5' gaGCTGTGGCTCCAGCCCTAca 3'
rno-miR-205	down	Ap1s2	302671	150	-18.03	2	10	407	429	3' ugucugaggccacCUUACUUCCu 5'	|||||||||	5' tcagtatatataaGAATGAAGGg 3'
rno-miR-543-3p	down	Ap1s2	302671	152	-15.41	2	16	230	250	3' ucuucACGUGGCGCUUACAAa 5'	|| ::|:|||||||	5' aaataTGACTTGTGAATGTTt 3'
rno-miR-543-3p	down	Ap1s2	302671	152	-15.41	2	16	1348	1368	3' ucuucACGUGGCGCUUACAAa 5'	|| ::|:|||||||	5' aaataTGACTTGTGAATGTTt 3'
rno-miR-30e-3p	down	Ap1s2	302671	156	-15.29	2	16	1112	1133	3' cgacauUUGUAGGCUGACUUUc 5'	|:: ||| |||||||	5' cttaccAGTTTCCCACTGAAAg 3'
rno-miR-30e-3p	down	Ap1s2	302671	156	-15.29	2	16	2230	2251	3' cgacauUUGUAGGCUGACUUUc 5'	|:: ||| |||||||	5' cttaccAGTTTCCCACTGAAAg 3'
rno-miR-101a-3p	up	Ap1s3	367304	162	-23.33	2	19	81	104	3' aaGUCAAUAG---UGUCAUGACAu 5'	||| |:|| :|||||||||	5' agCAGCTGTCTTGGCAGTACTGTg 3'
rno-miR-344g	down	Ap2a2	81637	153	-20.07	2	20	454	476	3' cuGAGGACGGUCCU--CGGACUGa 5'	:| ||| ||| | |||||||	5' gtTTGCTG-CAGCACTGCCTGACg 3'
rno-miR-17-1-3p	up	Ap2a2	81637	150	-18.2	2	16	58	78	3' gguguuCACGGAAGUGACGUCa 5'	|| || ||||||||	5' gtctttGTACC-ACACTGCAGa 3'
rno-miR-17-1-3p	up	Ap2a2	81637	157	-20.71	2	18	1099	1123	3' ggugUUCACGGAA---GUGACGUCa 5'	| || |||| ||||||||	5' gttgATGTCCCTTGCCCACTGCAGc 3'
rno-miR-187-3p	up	Ap2a2	81637	151	-17.63	2	20	737	759	3' ggCCGACGUUG-UGUUCUGUGCu 5'	||: ::|| :::|||||||	5' gaGGTAATGACTGTGAGACACGc 3'
rno-miR-881-3p	up	Ap2a2	81637	151	-17.83	2	16	148	173	3' gauaagUCUUUACG----GUGUCAAu 5'	:|:||||| |||||||	5' tgtggaGGGAATGCAGGACACAGTTt 3'
rno-miR-219a-2-3p	down	Ap2b1	140670	155	-28.55	2	20	1122	1146	3' ugUCUACAGG---UCGGUGUUAAGa 5'	:| ||||| |||||||:|||	5' caGGCTGTCCTGGAGCCACAGTTCg 3'
rno-miR-1949	down	Ap2b1	140670	162	-22.89	2	16	1399	1420	3' uugauacGACUGUAGGACCAUAu 5'	|||:|| ||||||||	5' gcacagcCTGGCA-CCTGGTATt 3'
rno-miR-1843-5p	up	Ap2b1	140670	154	-21.22	2	19	905	929	3' ucAGUCUGUCU----CUGGAGGUAu 5'	| |||| |: |||||||||	5' gcTGAGACTGGTCCCGACCTCCATc 3'
rno-miR-881-3p	up	Ap2b1	140670	153	-17.88	2	20	1126	1145	3' gaUAAGUCUUUACGGUGUCAAu 5'	:| | |:| |||||||||	5' ctGTCCTGGA--GCCACAGTTc 3'
rno-miR-330-5p	up	Ap2s1	65046	153	-26.88	2	13	87	108	3' cggauucugUGUCCGGGUCUCu 5'	:| |||||||||	5' ccttcctcaGCTGGCCCAGAGg 3'
rno-miR-101a-3p	up	Ap3d1	314633	154	-16.31	2	16	49	68	3' aagucAAUAGUGUCAUGACAu 5'	||:||:: |||||||	5' ctcctTTGTCGT-GTACTGTc 3'
rno-miR-196b-5p	down	Ap3m1	171126	151	-16.82	2	15	448	469	3' ggguuguUGUCCUUUGAUGGAu 5'	|||| |||||:|||	5' gaagtttACAGAAAACTGCCTc 3'
rno-miR-17-1-3p	up	Ap3m1	171126	154	-26.04	2	20	643	663	3' ggUGUUCACGGAAGUGACGUCa 5'	||||| |||| :||||||	5' ttACAAGGACCTT-GCTGCAGt 3'
rno-miR-881-3p	up	Ap3m1	171126	153	-18.66	2	18	1845	1867	3' gauaAGUCUUU-ACGGUGUCAAu 5'	||| ||| ||::||||||	5' tgtaTCATAAAGTGTTACAGTTg 3'
rno-miR-146b-5p	down	Ap3s1	302290	165	-22.8	2	22	1099	1124	3' ugUCGGAUACCUUAAG--UCAAGAGu 5'	| :||||||:| | |||||||	5' ttACTCTATGGGAGACAAAGTTCTCt 3'
rno-miR-495	down	Ap3s1	302290	167	-20.15	2	15	198	219	3' uucuucaCGUGGUACAAACAAa 5'	||::||||||||||	5' atcattgGCGTCATGTTTGTTc 3'
rno-miR-101a-3p	up	Ap3s1	302290	157	-16.21	2	18	239	261	3' aagUCAAU--AGUGUCAUGACAu 5'	| ||| ||| :|||||||	5' tggATTTAAGTCAAGGTACTGTa 3'
rno-miR-101a-3p	up	Ap3s1	302290	157	-16.21	2	18	105	127	3' aagUCAAU--AGUGUCAUGACAu 5'	| ||| ||| :|||||||	5' tggATTTAAGTCAAGGTACTGTa 3'
rno-miR-881-3p	up	Ap3s1	302290	151	-18.41	2	11	506	527	3' gauaagucuuuACGGUGUCAAu 5'	||:|||||||	5' tttctgctgttTGTCACAGTTg 3'
rno-miR-881-3p	up	Ap3s1	302290	151	-18.41	2	11	372	393	3' gauaagucuuuACGGUGUCAAu 5'	||:|||||||	5' tttctgctgttTGTCACAGTTg 3'
rno-miR-344g	down	Ap5m1	305861	154	-19.36	2	14	1222	1243	3' cugaggacGGUCCUCGGACUGa 5'	::|| ||||||||	5' tgccaaatTTAGAAGCCTGACa 3'
rno-miR-3473	down	Ap5m1	305861	155	-30.1	2	20	759	782	3' auCGGUAGAGAGGU--CGGGAUCu 5'	||||| ||||| ||:||||	5' gaGCCATGACTCCACTGCTCTAGg 3'
rno-miR-1843-5p	up	Ap5m1	305861	157	-22.36	2	18	542	563	3' ucaGUCUG-UCUCUGGAGGUAu 5'	|:| | | ||:|||||||	5' tacCGGCCAATAGGCCTCCATa 3'
rno-miR-344g	down	Ap5z1	641386	161	-27.29	2	14	716	738	3' cugaggacGGU-CCUCGGACUGa 5'	||| ||||||||||	5' ggagatcaCCAGGGAGCCTGACc 3'
rno-miR-344g	down	Ap5z1	641386	154	-27.15	2	19	596	618	3' cugAGGA-CGGUCCUCGGACUGa 5'	|||| ||:: |||||||	5' gggTCCTGGCTGATTGCCTGACt 3'
rno-miR-146b-5p	down	Ap5z1	641386	159	-20.13	2	19	559	582	3' ugucgGAUACCUUAAGUCAAGAGu 5'	|| || : |||||||||	5' gacaaCTTCGGTGATCAGTTCTCt 3'
rno-miR-384-5p	down	Apaf1	78963	158	-16.96	2	21	99	119	3' ugUAACGGAUCCUUAACAAAUGu 5'	||||| | |||||||||	5' gtATTGC--AAACATTGTTTACa 3'
rno-miR-17-1-3p	up	Apaf1	78963	151	-18.16	2	16	78	100	3' gguguuCACGGAA-GUGACGUCa 5'	||| || :|||||||	5' aaagctGTGAATTGTACTGCAGt 3'
rno-miR-743b-3p	up	Apaf1	78963	159	-17.73	2	20	1030	1052	3' agAUA-AGUCAUACCACAGAAAg 5'	||| | :| : |||||||||	5' agTATCTGGGAGAGGTGTCTTTt 3'
rno-miR-98-5p	down	Apba1	83589	172	-20.35	2	20	3028	3049	3' uuGUUAUGUUGAAUGAUGGAGu 5'	||: ::||| |||||||||	5' gtCAGAGTAACCTACTACCTCc 3'
rno-let-7f-5p	down	Apba1	83589	164	-17.77	2	16	3028	3049	3' uugauaUGUUAGAUGAUGGAGu 5'	::|| ||||||||||	5' gtcagaGTAACCTACTACCTCc 3'
rno-miR-30e-3p	down	Apba1	83589	156	-18.69	3	20	2537	2558	3' cgACAUUUGUAGGCUGACUUuc 5'	| |:|:|||| |||||||	5' ctTTTGAGCATCAGACTGAAtg 3'
rno-miR-425-5p	up	Apba1	83589	164	-25.92	2	21	1077	1101	3' agUUGCCCUCAC--UAGCACAGUAa 5'	:|:|||:||| | |||||||	5' gtGATGGGGGTGCCCTAGTGTCATg 3'
rno-miR-330-5p	up	Apba2	83610	159	-26.74	2	15	37	58	3' cggauucUGUGUCCGGGUCUCu 5'	|| ::|||||||||	5' cagacccACCTGGGCCCAGAGg 3'
rno-miR-346	up	Apba2	83610	178	-35.16	2	19	19	42	3' ucucCGUCCGUGA-GUCCGUCUGu 5'	||||| ||| |||||||||	5' aggaGCAGGGACTCCAGGCAGACc 3'
rno-miR-124-3p	up	Apba3	83611	152	-19.67	2	14	26	44	3' ccguaaGUGGCGCACGGAAu 5'	|| ||:|||||||	5' cccgccCA-CGTGTGCCTTc 3'
rno-let-7f-5p	down	Apbb2	305338	150	-18.86	2	19	1289	1311	3' uugAUAU-GUUAGAUGAUGGAGu 5'	|:|| ||:|:| ||:||||	5' ccaTGTATCAGTTTCCTGCCTCt 3'
rno-miR-495	down	Apbb2	305338	165	-19.41	2	20	323	345	3' uuCUU--CACGUGGUACAAACAAa 5'	||| |||| ||| |||||||	5' atGAACGGTGC-CCAAGTTTGTTt 3'
rno-miR-672-5p	down	Apbb2	305338	160	-18.33	2	20	1034	1056	3' aguGUGUGUCAUGUGGUUGGAGu 5'	| | |: |:| ||||||||	5' atcCCCTCGCTGCCCCAACCTCc 3'
rno-miR-17-1-3p	up	Apbb2	305338	154	-18.01	3	18	2385	2406	3' ggugUUCACGGAAGUGACGUca 5'	|| |||:||:||||||	5' agtgAAATGCTTTTACTGCAca 3'
rno-miR-98-5p	down	Apbb3	117026	151	-19.69	2	16	151	174	3' uuguuaUGUUGAAU--GAUGGAGu 5'	||||:| : |||||||	5' ccctggACAATTGGCTCTACCTCa 3'
rno-miR-98-5p	down	Apbb3	117026	151	-19.69	2	16	212	235	3' uuguuaUGUUGAAU--GAUGGAGu 5'	||||:| : |||||||	5' ccctggACAATTGGCTCTACCTCa 3'
rno-miR-3473	down	Apbb3	117026	154	-31.35	2	20	137	157	3' auCGGUAGAGAGGUCGGGAUCu 5'	||| || |||||||||:|	5' ttGCC-CCTGTCCAGCCCTGGa 3'
rno-miR-3473	down	Apbb3	117026	154	-31.35	2	20	198	218	3' auCGGUAGAGAGGUCGGGAUCu 5'	||| || |||||||||:|	5' ttGCC-CCTGTCCAGCCCTGGa 3'
rno-let-7f-5p	down	Apbb3	117026	159	-21.79	2	20	151	174	3' uuGAUAUGUUAGAU--GAUGGAGu 5'	||: |||||: : |||||||	5' ccCTGGACAATTGGCTCTACCTCa 3'
rno-let-7f-5p	down	Apbb3	117026	159	-21.79	2	20	212	235	3' uuGAUAUGUUAGAU--GAUGGAGu 5'	||: |||||: : |||||||	5' ccCTGGACAATTGGCTCTACCTCa 3'
rno-miR-1949	down	Apc	24205	169	-21.59	2	18	705	728	3' uugauACGAC-UGUAGGACCAUAu 5'	||:|| |:||:|||||||	5' gtaacTGTTGTATATTCTGGTATc 3'
rno-miR-30e-3p	down	Apc	24205	151	-20.66	2	20	630	652	3' cgACAUUU-GUAGGCUGACUUUc 5'	|||||| |||::|| |||||	5' acTGTAAAGCATTTGAATGAAAc 3'
rno-miR-672-5p	down	Apc2	299611	155	-18.01	2	20	987	1010	3' aguGUGUGUCAU-GUGGUUGGAGu 5'	| ::||| : || |||||||	5' cttCCTGCAGAGCCAACAACCTCc 3'
rno-miR-346	up	Apc2	299611	173	-39.73	2	21	672	694	3' ucUCCGUCCGUGAGUCCGUCUGu 5'	||||||||| |||||||:|	5' ccAGGCAGGCAGGCAGGCAGGCa 3'
rno-miR-3473	down	Apcdd1	689616	158	-29.16	2	20	1124	1144	3' auCGGUAGAGAGGUCGGGAUCu 5'	||:: ||: |||||||||	5' gaGCTG-CTTCACAGCCCTAGg 3'
rno-miR-363-3p	down	Aph1a	365872	151	-19.12	2	19	539	559	3' ugUCUACCUAUGGCACGUUAa 5'	||||| :| | |||||:|	5' gtAGATGAGTTCAGTGCAGTt 3'
rno-miR-363-3p	down	Aph1a	365872	151	-19.12	2	19	152	172	3' ugUCUACCUAUGGCACGUUAa 5'	||||| :| | |||||:|	5' gtAGATGAGTTCAGTGCAGTt 3'
rno-miR-330-5p	up	Aph1a	365872	156	-22.53	2	20	903	924	3' cgGAUUCUGUGUCCGGGUCUCu 5'	| | |:|| | |||||||	5' ctCCATGGCAGTGCCCCAGAGg 3'
rno-miR-330-5p	up	Aph1a	365872	156	-22.53	2	20	516	537	3' cgGAUUCUGUGUCCGGGUCUCu 5'	| | |:|| | |||||||	5' ctCCATGGCAGTGCCCCAGAGg 3'
rno-miR-101a-3p	up	Aph1a	365872	151	-16.03	2	15	1006	1026	3' aagucaAUAGUGUCAUGACAu 5'	|||||| |||:|||	5' gttttcTATCACTGTATTGTt 3'
rno-miR-101a-3p	up	Aph1a	365872	151	-16.03	2	15	619	639	3' aagucaAUAGUGUCAUGACAu 5'	|||||| |||:|||	5' gttttcTATCACTGTATTGTt 3'
rno-miR-672-5p	down	Aph1b	300802	153	-15.42	2	13	319	341	3' agugugugucAUGUGGUUGGAGu 5'	|| :||||||||	5' atttgtctccTAAGCCAACCTCt 3'
rno-miR-672-5p	down	Apip	295961	157	-18.64	2	21	1144	1166	3' agUGUGUGUCAUGUGGUUGGAGu 5'	| |:::: |:: ||||||||	5' gtAAATGTGTTGTTCCAACCTCa 3'
rno-miR-672-5p	down	Apip	295961	150	-28.16	2	20	1271	1295	3' aguGUG-UGUCAUGU-GGUUGGAGu 5'	||| |||| || |||:||||	5' tccCACTACAGGCCAGCCAGCCTCa 3'
rno-miR-330-5p	up	Apip	295961	151	-23.94	2	18	1235	1256	3' cggaUUC-UGUGUCCGGGUCUCu 5'	||| | ||| |||||||	5' gagcAAGTAGACA-TCCCAGAGa 3'
rno-miR-346	up	Aplf	500247	160	-24.75	2	21	176	200	3' ucUCCGUCCG--UGAGUCCGUCUGu 5'	| ||:||: | |::|||||||	5' ggAAGCGGGTGGAGTTGGGCAGACt 3'
rno-miR-325-3p	down	Apln	58812	151	-15.49	3	19	2486	2507	3' aacUAUCCUCCACGAGUUAUuu 5'	||: |||| |:||||||	5' aaaATGCGAGGAGTTCAATAca 3'
rno-miR-495	down	Apln	58812	153	-17.42	3	17	1894	1915	3' uucuuCACGUGGUACAAACAaa 5'	|| |||:||||||||	5' cgtgtGTTCACTATGTTTGTaa 3'
rno-miR-380-3p	down	Apln	58812	163	-22.28	2	19	2277	2297	3' ucUACACCUGGUAUGAUGUAu 5'	:|| | |:::||||||||	5' agGTGGGAATTGTACTACATg 3'
rno-miR-770-3p	up	Apln	58812	154	-25.89	2	15	1542	1559	3' gaGGUGCAG-UCCGGGUg 5'	||:| || |||||||	5' tgCCGCTTCAAGGCCCAc 3'
rno-miR-344g	down	Aplnr	83518	163	-28.55	2	20	19	41	3' cuGAGGACGG-UCCUCGGACUGa 5'	|| |||| ||:|||||||	5' gcCTGGTGCCTCGGGGCCTGACc 3'
rno-miR-205	down	Aplnr	83518	152	-27.26	2	21	940	967	3' ugUCUGAGGCCAC-----CUUACUUCCu 5'	:|:|| |||| |:|||||||	5' caGGGCTGAGGTGGCTTTGGATGAAGGg 3'
rno-miR-205	down	Aplnr	83518	150	-15.9	2	21	1271	1291	3' ugUCUGAGGCCACCUUACUUCCu 5'	| :||:| || |||||||	5' atAAGCTTCATTG--ATGAAGGa 3'
rno-miR-6215	down	Aplnr	83518	156	-19.79	2	18	270	292	3' ggACCGAG--AC-GUUGGGAUUu 5'	||| || || :||||||||	5' aaTGGGTCAATGTTAACCCTAAa 3'
rno-miR-325-3p	down	Apoa1bp	295229	159	-19.9	2	20	8	30	3' aaCUAUCCUCC-ACGAGUUAUUu 5'	|: :| ||| | ||||||||	5' gaGGAGGCAGGTTTCTCAATAAa 3'
rno-miR-146b-5p	down	Apobec1	25383	160	-17.35	2	22	237	259	3' ugUCGGAUACCUUAAGUCAAGAGu 5'	|| | : || ||| |||||||	5' ggAGGCAGAGGCATT-AGTTCTCt 3'
rno-miR-196b-5p	down	Apobr	499264	158	-20.94	2	20	236	259	3' ggGUUGUUG-UCCUU-UGAUGGAu 5'	|| | || |||| |||||||	5' ctCATCTACTCGGAAGACTACCTg 3'
rno-miR-346	up	Apobr	499264	151	-19.3	2	20	839	863	3' ucuCCGUCCGUG--AGUCCGUCUGu 5'	| | |||: |::|||||||	5' actGTCCAGCATGGTTGGGCAGACt 3'
rno-miR-1843-5p	up	Apoc3	24207	150	-16.76	2	10	1	10	3' ucagucugucuCUGGAGGUAu 5'	|||||||||	5' -----------GACCTCCATg 3'
rno-miR-205	down	Apol11a	300060	160	-33.15	2	21	1038	1063	3' ugUCUGAGGC---CACCUUACUUCCu 5'	|| |||:| |||||:||||||	5' tcAGTCTCTGGTTGTGGAGTGAAGGc 3'
rno-miR-325-3p	down	Apol11a	300060	158	-16.38	2	19	492	514	3' aacUAUC-CUCCACGAGUUAUUu 5'	|||| |||:|||||||	5' tctATAGCCTTGTGTTCAATAAa 3'
rno-miR-672-5p	down	Apol11a	300060	155	-21.7	2	21	542	566	3' agUGUGUGUCA-UGUG-GUUGGAGu 5'	| | :|||| || : |||||||	5' gtAAAAGCAGTCACTTGCAACCTCg 3'
rno-miR-196b-5p	down	Apol2	315111	153	-18.46	2	17	902	923	3' ggguuGUUGUCCUUUGAUGGAu 5'	| | | |||||||||	5' tatgcCTAAAATAAACTACCTg 3'
rno-miR-330-5p	up	Apol2	315111	155	-30.37	2	11	543	564	3' cggauucugugUCCGGGUCUCu 5'	||||||||||	5' agcctcgtaggAGGCCCAGAGg 3'
rno-miR-6215	down	Apold1	444983	158	-19.55	2	18	156	175	3' ggACCGAGACGUUGGGAUUu 5'	|| | ||::|||||||	5' acTGAGTATGTGACCCTAAa 3'
rno-miR-1-3p	down	Appbp2	303396	156	-19.14	2	20	3886	3907	3' uaUGUGUGAAGAAAUGUAAGGu 5'	:| |::|||| ||:|||||	5' ttGCTCGTTTCTGTATATTCCt 3'
rno-miR-1949	down	Appbp2	303396	155	-19.16	2	19	1398	1420	3' uugaUACGACUGUAGGACCAUAu 5'	|||| |||||||||	5' ttagATGCACTGCTCCTGGTATt 3'
rno-miR-380-3p	down	Appbp2	303396	150	-16.16	2	19	3963	3984	3' ucUACACCUG-GUAUGAUGUAu 5'	||||| |: ||:||||||	5' ttATGTGAATGAATGCTACATt 3'
rno-miR-672-5p	down	Appbp2	303396	152	-20.94	2	20	2203	2225	3' aguGUGUGUCAUGUGGUUGGAGu 5'	||| | | ||||||||	5' cctCACCCCCACCCCCAACCTCa 3'
rno-miR-3473	down	Appl1	290537	168	-29.72	2	20	1746	1767	3' auCGGUAGAGAGGUCGGGAUCu 5'	|||| | ||||||||||	5' gaGCCACACCCCCAGCCCTAGt 3'
rno-miR-344g	down	Aptx	259271	155	-26.87	2	18	213	232	3' cugaGGACGGUCCUCGGACUGa 5'	| ||:||| |||||||	5' agacCATGTCAG--GCCTGACt 3'
rno-miR-3473	down	Aqp1	25240	160	-28.63	2	17	811	833	3' aucggUAGAGAGG-UCGGGAUCu 5'	|||||||| |||:||||	5' atgaaATCTCTCCTAGCTCTAGt 3'
rno-miR-770-3p	up	Aqp1	25240	154	-21.3	2	14	1620	1636	3' gagGUGCAGUCCGGGUg 5'	|| | ||||||||	5' gggCAGGGCAGGCCCAt 3'
rno-miR-124-3p	up	Aqp1	25240	157	-18.15	2	18	359	380	3' ccGUA--AGUGGCGCACGGAAu 5'	||| |:||: :|||||||	5' gcCATTGTTACTTTGTGCCTTt 3'
rno-miR-344g	down	Aqp2	25386	166	-35.05	2	14	121	142	3' cugaggacGGUCCUCGGACUGa 5'	||:||||||||||	5' gggctcgcCCGGGAGCCTGACa 3'
rno-miR-98-5p	down	Aqp2	25386	150	-15.2	2	20	476	496	3' uuGUUAUGUUGAAUGAUGGAGu 5'	||||| ||: ||||:|||	5' tgCAATA-AATCCACTATCTCt 3'
rno-miR-881-3p	up	Aqp3	65133	155	-23.55	3	20	425	448	3' gaUAAGUC--UUUACGGUGUCAau 5'	| |||| ||:|||||||||	5' tgAGTCAGGAAAGTGCCACAGTat 3'
rno-miR-672-5p	down	Aqp4	25293	154	-18.61	2	20	774	795	3' aguGUGUGUCAUGUGGUUGGAGu 5'	|||| || : : |||||||	5' catCACA-AGAGGGGCAACCTCt 3'
rno-miR-6215	down	Ar	24208	153	-15.7	2	17	1	18	3' ggaCCGAGACGUUGGGAUUu 5'	| :|: | ||||||||	5' --aGATTTGGAAACCCTAAt 3'
rno-let-7f-5p	down	Ar	24208	154	-17.91	2	20	59	83	3' uuGAUAUGUU-AGA--UGAUGGAGu 5'	:||||:|| ||| |||||:||	5' tgTTATATAACTCTGCACTACTTCt 3'
rno-miR-124-3p	up	Ar	24208	159	-22.26	2	16	76	96	3' ccguAAGUGGCG-CACGGAAu 5'	||| |:|| |||||||	5' ctacTTCTCTGCAGTGCCTTg 3'
rno-miR-30e-3p	down	Arap2	305367	154	-17.37	2	20	950	973	3' cgACAUUUGU-A-GGCUGACUUUc 5'	||| | || | :| |||||||	5' tgTGTTATCAGTGTCTACTGAAAg 3'
rno-miR-330-5p	up	Arap3	361314	159	-27.8	2	20	469	491	3' cgGAUUCU-GUGUCCGGGUCUCu 5'	:|::|| | :|||||||||	5' tgTTGGGAGCTGGGGCCCAGAGg 3'
rno-miR-346	up	Arap3	361314	168	-30.52	2	21	40	66	3' ucUCCGUCCGUGAGU----CCGUCUGu 5'	|| ||||| |||| |||||||	5' gaAGCCAGGCTCTCACCGTGGCAGACa 3'
rno-miR-344g	down	Arc	54323	155	-24.14	2	20	115	138	3' cuGAGGA--CGGUCCUCGGACUGa 5'	||:|| ||| :|||||||	5' acCTTCTCACCCACTGGCCTGACt 3'
rno-miR-344g	down	Arc	54323	150	-26.53	2	18	1104	1124	3' cugaGGA-CGGUCCUCGGACUGa 5'	||| ||| ||||||||	5' gggcCCTAGCC--CAGCCTGACc 3'
rno-miR-344g	down	Arc	54323	150	-26.53	2	18	1283	1303	3' cugaGGA-CGGUCCUCGGACUGa 5'	||| ||| ||||||||	5' gggcCCTAGCC--CAGCCTGACc 3'
rno-miR-344g	down	Arc	54323	150	-26.53	2	18	1280	1300	3' cugaGGA-CGGUCCUCGGACUGa 5'	||| ||| ||||||||	5' gggcCCTAGCC--CAGCCTGACc 3'
rno-miR-3473	down	Arc	54323	157	-21.52	2	19	213	233	3' aucGGUAGAGAGGUCGGGAUCu 5'	:|| || ||: |||||||	5' cccTCACCTGTCT-GCCCTAGt 3'
rno-miR-146b-5p	down	Arc	54323	152	-20.25	2	22	855	880	3' ugUC-GGAU-ACCUUAAGUCAAGAGu 5'	|| :||| || : ||||||||	5' ctAGATCTAGCGGTGAGCAGTTCTCt 3'
rno-miR-146b-5p	down	Arc	54323	152	-20.25	2	22	852	877	3' ugUC-GGAU-ACCUUAAGUCAAGAGu 5'	|| :||| || : ||||||||	5' ctAGATCTAGCGGTGAGCAGTTCTCt 3'
rno-miR-330-5p	up	Arc	54323	152	-27.25	2	17	646	669	3' cggauUCUGUGUCC--GGGUCUCu 5'	||::: ||| |||||||	5' atgccAGGTGGAGGGTCCCAGAGg 3'
rno-miR-330-5p	up	Arc	54323	152	-27.25	2	17	643	666	3' cggauUCUGUGUCC--GGGUCUCu 5'	||::: ||| |||||||	5' atgccAGGTGGAGGGTCCCAGAGg 3'
rno-miR-3473	down	Arcn1	300674	159	-28.41	3	20	957	980	3' auCGGUAGAGAG--GUCGGGAUcu 5'	|||||:|||| :|||||||	5' gtGCCATTTCTCATTAGCCCTAat 3'
rno-miR-101a-3p	up	Arcn1	300674	164	-23.69	2	19	646	667	3' aaGUCAAUAGU--GUCAUGACAu 5'	|||||: || |||||||||	5' tcCAGTTG-CAGGCAGTACTGTg 3'
rno-miR-344g	down	Arel1	299197	169	-25.54	2	17	1417	1438	3' cugagGACGGUCCUCGGACUGa 5'	|||| || ||||||||	5' ctgagCTGCAAGAAGCCTGACt 3'
rno-miR-1949	down	Arel1	299197	163	-24.17	2	20	2467	2490	3' uugAUACG-ACUGUAGGACCAUAu 5'	|:| | ||: :|||||||||	5' gtgTGTACTTGGGGTCCTGGTATt 3'
rno-miR-3473	down	Arel1	299197	150	-25.07	2	19	1789	1811	3' aucGGUAG-AGAGGUCGGGAUCu 5'	|: || |:|:||||:||||	5' gacCTCTCATTTTCAGCTCTAGt 3'
rno-miR-146b-5p	down	Arel1	299197	153	-23.37	2	22	529	556	3' ugUCGGAUACCUU----AAGUCAAGAGu 5'	|| | |||| | |:|||||||	5' acAGGCCATGGCACAGCATTAGTTCTCa 3'
rno-miR-146b-5p	down	Arel1	299197	154	-16.17	2	18	4883	4906	3' ugucggAUACCUUAAGUCAAGAGu 5'	| || |: ||||||||	5' aaatgaTCTGAAGGCCAGTTCTCc 3'
rno-miR-146b-5p	down	Arel1	299197	153	-16.45	2	22	5225	5249	3' ugUCGGAUAC-CUUAAGUCAAGAGu 5'	|| ||| | || |||||||	5' ccAGGAAATGAGTCTTGAGTTCTCt 3'
rno-miR-146b-5p	down	Arel1	299197	152	-26.58	3	22	4559	4584	3' ugUCGGAUAC-C-UUAAGUCAAGAgu 5'	|||||:|| | | ||||||||	5' ccAGCCTGTGAGTACCTCAGTTCTgt 3'
rno-miR-770-3p	up	Arel1	299197	152	-20.33	2	12	2506	2522	3' gagguGCAGUCCGGGUg 5'	| |||||||||	5' cctgtCCTCAGGCCCAg 3'
rno-miR-1843-5p	up	Arel1	299197	167	-23.46	2	19	1524	1544	3' ucAGUCUGUCUCUGGAGGUAu 5'	||| |||:| |||||||	5' ctTCACCCAGGGTCCTCCATg 3'
rno-miR-330-5p	up	Arf2	79119	164	-28.33	2	20	1099	1120	3' cgGAUUCUGUGUCCGGGUCUCu 5'	:|:| | : ||||||||||	5' agTTGATAGGAAGGCCCAGAGa 3'
rno-miR-124-3p	up	Arf2	79119	159	-20.92	2	15	108	127	3' ccguaAGUGGCGCACGGAAu 5'	|||| ||||||||	5' ctttcTCACACCGTGCCTTa 3'
rno-miR-6215	down	Arf3	140940	150	-26.64	2	18	1336	1355	3' ggACCGAGACGUUGGGAUUu 5'	||| ||| ||||||:|	5' gcTGGGGCTGGAACCCTGAt 3'
rno-miR-672-5p	down	Arf3	140940	153	-22.25	2	17	1147	1167	3' agugugUGUCAUGUGGUUGGAGu 5'	||| || :||||||||	5' ggggtgACA-TA-GCCAACCTCa 3'
rno-miR-672-5p	down	Arf3	140940	151	-18.37	2	11	869	891	3' agugugugucauGUGGUUGGAGu 5'	||:|||||||	5' ttgctcctctccCATCAACCTCa 3'
rno-miR-17-1-3p	up	Arf3	140940	151	-19.24	2	20	2151	2173	3' ggUGUUC-ACGGAAGUGACGUCa 5'	|:||| ||: | ||:|||||	5' agATAAGTTGTGTACATTGCAGa 3'
rno-miR-344g	down	Arf4	79120	160	-23.18	2	20	677	698	3' cuGAGGACGGUCCUCGGACUGa 5'	||::|| | ||||||||	5' tgCTTTTGGAATCAGCCTGACt 3'
rno-miR-384-5p	down	Arf4	79120	163	-15.95	2	21	137	158	3' ugUAACGGAUCCUUAACAAAUGu 5'	:||||| | |||||||||	5' ttGTTGCC-AATTATTGTTTACc 3'
rno-miR-205	down	Arfgap1	246310	151	-19.51	2	19	1439	1461	3' ugucUGAGGCCACCUUACUUCCu 5'	|| :| |||||||||	5' tggcACATCCCCAGAATGAAGGa 3'
rno-miR-1949	down	Arfgap1	246310	151	-24.38	2	19	115	137	3' uugaUACGACUGUAGGACCAUAu 5'	:||||| | ||||||:|	5' gttgGTGCTGCCTGCCTGGTGTg 3'
rno-miR-6215	down	Arfgap1	246310	151	-20.14	2	13	2	20	3' ggaccgaGACGUUGGGAUUu 5'	|||| |||||||	5' agccttgCTGC-ACCCTAAc 3'
rno-miR-6215	down	Arfgap1	246310	150	-30.96	2	18	235	254	3' ggACCGAGACGUUGGGAUUu 5'	|| |||||||:|||||:	5' acTGTCTCTGCAGCCCTAGc 3'
rno-miR-3473	down	Arfgap1	246310	179	-31.81	2	19	233	254	3' aucGGUAGAGAGGUCGGGAUCu 5'	|::||||| |||||||||	5' gcaCTGTCTCTGCAGCCCTAGc 3'
rno-miR-101a-3p	up	Arfgap1	246310	161	-16.45	2	18	1574	1595	3' aagUCAA-UAGUGUCAUGACAu 5'	|||| ||: ::|||||||	5' taaAGTTAATTCTGGTACTGTg 3'
rno-miR-146b-5p	down	Arfgap2	362162	163	-21.79	2	22	303	326	3' ugUCG-GAUACCUUAAGUCAAGAGu 5'	:|| :||||| :| :|||||||	5' atGGCTTTATGG-GTCTAGTTCTCc 3'
rno-miR-672-5p	down	Arfgap2	362162	151	-25.47	2	21	981	1008	3' agUGUG--UGUCAUGU---GGUUGGAGu 5'	||:| :|||| :: ||||||||	5' ccACGCTGGCAGTCTGGGCCCAACCTCt 3'
rno-miR-1843-5p	up	Arfgap2	362162	153	-20.82	2	17	378	398	3' ucagUCUGUCUCUGGAGGUAu 5'	:|:| :|:|||||||	5' ttgaGGGCTTGGGCCTCCATc 3'
rno-miR-1949	down	Arfgef1	312915	155	-20.25	3	21	487	508	3' uuGAUACGACUGUAGGACCAUau 5'	|||| |||| || ||||||	5' ggCTAT-CTGAGATACTGGTAat 3'
rno-miR-196b-5p	down	Arfgef1	312915	155	-18.46	2	17	784	804	3' ggguuGUUGUCCUUUGAUGGAu 5'	::||| | ||||||||	5' cctgcTGACAAG-AACTACCTg 3'
rno-miR-672-5p	down	Arfgef2	296380	159	-26.71	2	21	1094	1115	3' agUGUGUGUCAUGUGGUUGGAGu 5'	|| ||||||| | |:|||||	5' gaAC-CACAGTAGAGCGACCTCt 3'
rno-miR-330-5p	up	Arfgef2	296380	162	-22.54	2	18	791	812	3' cggaUUCUGUGUCCGGGUCUCu 5'	||| |: |||||||||	5' aatgAAGTAATTGGCCCAGAGt 3'
rno-miR-17-1-3p	up	Arfgef2	296380	150	-20.59	2	19	2738	2761	3' gguGUUCACGGAA--GUGACGUCa 5'	| :| ||: | ||||||||	5' tacCTGGAGCTGTGCCACTGCAGc 3'
rno-miR-495	down	Arfip1	60382	155	-15.15	2	19	703	724	3' uucUUCACGUGGUACAAACAAa 5'	||| | : :| |||||||	5' cttAAGAGGGGTAGGTTTGTTt 3'
rno-miR-344g	down	Arfip2	293344	160	-30.05	2	20	114	135	3' cuGAGGACGGUCCUCGGACUGa 5'	:||||| | ||:|:|||||	5' ctTTCCTGGCTGGGGTCTGACa 3'
rno-miR-330-5p	up	Arfip2	293344	153	-30.33	2	20	801	825	3' cgGA-UUC-UGUGU-CCGGGUCUCu 5'	|| ||| |||:| ||:||||||	5' gtCTGAAGAACATAGGGTCCAGAGg 3'
rno-miR-124-3p	up	Arfip2	293344	150	-21.56	2	18	867	886	3' ccGUAAGUGGCGCACGGAAu 5'	::||:||:| ||||:||	5' ggTGTTTACTGAGTGCTTTt 3'
rno-miR-17-1-3p	up	Arfip2	293344	150	-22.16	2	19	431	453	3' gguGUU-CACGGAAGUGACGUCa 5'	||| |||: | ||:|||||	5' cctCAATGTGTGTCCATTGCAGa 3'
rno-miR-17-1-3p	up	Arfip2	293344	154	-18.9	2	19	1365	1388	3' gguGUUCACGGA--AGUGACGUCa 5'	| |||| || :|||||||	5' catCCAGTGACTAGCTACTGCAGa 3'
rno-miR-1949	down	Arfrp1	117051	164	-22.46	2	17	811	834	3' uugauaCGACUGUAG-GACCAUAu 5'	|||||| |: |||||||	5' gagagaGCTGACCTTGCTGGTATg 3'
rno-miR-1949	down	Arfrp1	117051	164	-22.46	2	17	698	721	3' uugauaCGACUGUAG-GACCAUAu 5'	|||||| |: |||||||	5' gagagaGCTGACCTTGCTGGTATg 3'
rno-miR-543-3p	down	Arfrp1	117051	162	-22.51	2	19	58	81	3' ucUUCACGUGGCG---CUUACAAa 5'	|||||:::||: |||||||	5' tgAAGTGTGTCGTACGGAATGTTc 3'
rno-miR-187-3p	up	Arg1	29221	152	-17.21	2	17	174	196	3' ggccgACGUU-GUGUUCUGUGCu 5'	|| || :| :|||||||	5' agctaTGAAATTAGGAGACACGt 3'
rno-miR-101a-3p	up	Arglu1	290912	150	-17.98	2	14	580	600	3' aagucaaUAGUGUCAUGACAu 5'	| ::|:|||||||	5' cacctgcAGTGCGGTACTGTc 3'
rno-miR-1949	down	Arhgap1	311193	160	-17.31	2	16	40	62	3' uugauacGACUGUAGGACCAUAu 5'	:|| | |||||||||	5' gttggacTTGTCCTCCTGGTATc 3'
rno-miR-6215	down	Arhgap1	311193	159	-23.08	2	17	183	201	3' ggaCCGAGACGUUGGGAUUu 5'	||| |||: |||||||	5' ggaGGC-CTGTTACCCTAAg 3'
rno-miR-3473	down	Arhgap1	311193	155	-28.93	2	19	164	185	3' aucGGUAGAGAGGUCGGGAUCu 5'	||| ||: ||:|||||:|	5' atcCCACCTTACCGGCCCTGGa 3'
rno-miR-1843-5p	up	Arhgap1	311193	154	-19.81	2	18	631	651	3' ucaGUCUGUCUCUGGAGGUAu 5'	||| | :| |||||||	5' cagCAGTCCTGGCCCTCCATg 3'
rno-miR-344g	down	Arhgap10	688429	156	-24.02	2	20	3120	3141	3' cuGAGGACGGUCCUCGGACUGa 5'	||:| |||| ||:|||||	5' ttCTTCAGCCATCAGTCTGACc 3'
rno-miR-1-3p	down	Arhgap10	688429	150	-17.02	2	20	1496	1519	3' uaUGUGUGAAGAA-A-UGUAAGGu 5'	|:| :|||||| | ||||||:	5' ccATAGGCTTCTTGTCACATTCTg 3'
rno-miR-98-5p	down	Arhgap10	688429	151	-16.94	2	20	2018	2040	3' uuGUUAUGUUGAAU-GAUGGAGu 5'	|| ||||:| |: |||:|||	5' atCACTACAGCCTGCCTATCTCt 3'
rno-miR-770-3p	up	Arhgap10	688429	151	-18.67	2	15	997	1013	3' gaGGUGCAGUCCGGGUg 5'	| || ||||||||	5' taCAACTCCAGGCCCAg 3'
rno-miR-881-3p	up	Arhgap10	688429	157	-17.4	2	18	605	628	3' gauaAGUCUUUAC--GGUGUCAAu 5'	|||| ::|| :|||||||	5' caccTCAGTGGTGATTCACAGTTt 3'
rno-miR-1949	down	Arhgap12	307016	157	-20.54	2	21	729	751	3' uuGAUACGACUGUAGGACCAUAu 5'	| |||:||| |::||||||	5' tgCCATGTTGAGTTTTTGGTATg 3'
rno-miR-146b-5p	down	Arhgap17	63994	154	-22.36	2	19	523	548	3' ugucgGAU--ACCUUAAGUCAAGAGu 5'	||| |||| ||::||||||	5' tcctgCTACTTGGACTTTGGTTCTCa 3'
rno-miR-146b-5p	down	Arhgap17	63994	154	-22.36	2	19	392	417	3' ugucgGAU--ACCUUAAGUCAAGAGu 5'	||| |||| ||::||||||	5' tcctgCTACTTGGACTTTGGTTCTCa 3'
rno-miR-146b-5p	down	Arhgap17	63994	154	-22.36	2	19	5779	5804	3' ugucgGAU--ACCUUAAGUCAAGAGu 5'	||| |||| ||::||||||	5' tcctgCTACTTGGACTTTGGTTCTCa 3'
rno-miR-146b-5p	down	Arhgap17	63994	154	-22.36	2	19	4238	4263	3' ugucgGAU--ACCUUAAGUCAAGAGu 5'	||| |||| ||::||||||	5' tcctgCTACTTGGACTTTGGTTCTCa 3'
rno-miR-146b-5p	down	Arhgap17	63994	154	-22.36	2	19	4246	4271	3' ugucgGAU--ACCUUAAGUCAAGAGu 5'	||| |||| ||::||||||	5' tcctgCTACTTGGACTTTGGTTCTCa 3'
rno-miR-935	up	Arhgap17	63994	151	-16.06	2	19	418	440	3' cgccAUCGCCUUCGCCAUUGACc 5'	| ||| : ||||||||	5' tatcTTGCGTGCAAGGTAACTGc 3'
rno-miR-330-5p	up	Arhgap17	63994	158	-28.25	2	20	2039	2063	3' cgGAUUCUG--UGUCC-GGGUCUCu 5'	|||:| | ::||| |||||||	5' gaCTAGGCCTTGTAGGACCCAGAGa 3'
rno-miR-330-5p	up	Arhgap17	63994	158	-28.25	2	20	498	522	3' cgGAUUCUG--UGUCC-GGGUCUCu 5'	|||:| | ::||| |||||||	5' gaCTAGGCCTTGTAGGACCCAGAGa 3'
rno-miR-330-5p	up	Arhgap17	63994	158	-28.25	2	20	506	530	3' cgGAUUCUG--UGUCC-GGGUCUCu 5'	|||:| | ::||| |||||||	5' gaCTAGGCCTTGTAGGACCCAGAGa 3'
rno-miR-17-1-3p	up	Arhgap17	63994	155	-21.44	2	19	10	31	3' gguGUUCACGGAAGUGACGUCa 5'	||: ||:| |||||||	5' cctCAGCAGCTTGAACTGCAGc 3'
rno-miR-881-3p	up	Arhgap17	63994	157	-20.37	2	20	4968	4987	3' gaUAAGUCUUUACGGUGUCAAu 5'	:|| |||| ||||||||	5' ctGTTAAGAA--CCCACAGTTa 3'
rno-miR-881-3p	up	Arhgap17	63994	157	-20.37	2	20	3427	3446	3' gaUAAGUCUUUACGGUGUCAAu 5'	:|| |||| ||||||||	5' ctGTTAAGAA--CCCACAGTTa 3'
rno-miR-881-3p	up	Arhgap17	63994	157	-20.37	2	20	3435	3454	3' gaUAAGUCUUUACGGUGUCAAu 5'	:|| |||| ||||||||	5' ctGTTAAGAA--CCCACAGTTa 3'
rno-miR-98-5p	down	Arhgap19	679082	153	-16.86	2	19	1	20	3' uugUUAUGUUGAAUGAUGGAGu 5'	:|| | |||||||||:||	5' -agGAT-CTACTTACTACTTCt 3'
rno-miR-6215	down	Arhgap19	679082	158	-23.82	2	16	2917	2935	3' ggacCGAGACGUUGGGAUUu 5'	||||| | |||||||	5' ccctGCTCTAC-ACCCTAAa 3'
rno-miR-196b-5p	down	Arhgap19	679082	151	-24.49	2	20	209	233	3' ggGUUGUUGUCCUU---UGAUGGAu 5'	:||| :|||||| |||:|||	5' ttTAACCGCAGGAAGCCACTGCCTg 3'
rno-miR-743b-3p	up	Arhgap19	679082	152	-15.11	2	17	964	986	3' agauaAGUCAUA-CCACAGAAAg 5'	|| || | ||||||||	5' ctctcTCTGTCTCTGTGTCTTTc 3'
rno-miR-6215	down	Arhgap20	367085	157	-24.75	2	18	1824	1844	3' ggACCGAGAC-GUUGGGAUUu 5'	|||| ||| ||:||||||	5' caTGGCCCTGTCAGCCCTAAt 3'
rno-miR-146b-5p	down	Arhgap20	367085	152	-20.37	2	21	1413	1442	3' uguCGGAUACCUUAAG------UCAAGAGu 5'	|||| | |:|||: |||||||	5' actGCCTTTTGGATTTTTTTGAAGTTCTCc 3'
rno-miR-17-1-3p	up	Arhgap20	367085	156	-19.31	2	12	1238	1259	3' gguguucacgGAAGUGACGUCa 5'	:||||||||||	5' tgtggaaacaTTTCACTGCAGc 3'
rno-miR-101a-3p	up	Arhgap20	367085	154	-16.97	2	18	1778	1798	3' aagUCAAUAGUGUCAUGACAu 5'	| ||:|| |||||:|||	5' aggACTTGTCTCAGTATTGTt 3'
rno-miR-17-1-3p	up	Arhgap21	307178	164	-26.21	2	20	139	158	3' ggUGUUCACGGAAGUGACGUCa 5'	|| |||| | |||||||||	5' ttAC-AGTG-CATCACTGCAGc 3'
rno-miR-344g	down	Arhgap22	306279	156	-22.78	2	12	128	149	3' cugaggacggUCCUCGGACUGa 5'	|||:|||||||	5' ccagatagagAGGGGCCTGACg 3'
rno-miR-495	down	Arhgap23	303501	165	-19.71	2	18	441	463	3' uucuUCACG-UGGUACAAACAAa 5'	||||| | |||||||||	5' tcacAGTGCAAAGATGTTTGTTt 3'
rno-miR-344g	down	Arhgap26	307459	163	-27.46	2	15	87	108	3' cugaggaCGGUCCUCGGACUGa 5'	|| :||||||||||	5' tgaggaaGCAGGGAGCCTGACt 3'
rno-miR-344g	down	Arhgap26	307459	150	-26.49	2	15	2495	2520	3' cugaggaCGGUCC----UCGGACUGa 5'	|:|||| ||||||||	5' tcttgaaGTCAGGGCCCAGCCTGACt 3'
rno-miR-3473	down	Arhgap26	307459	151	-19.67	2	20	3528	3551	3' auCGGUAGAGAG--GUCGGGAUCu 5'	| |||| | | : |||||||	5' ctGGCATCCCACATTTGCCCTAGc 3'
rno-miR-495	down	Arhgap26	307459	158	-18.27	2	19	1753	1775	3' uucUUCAC-GUGGUACAAACAAa 5'	||| | :: :|||||||||	5' ggaAAGGGTTGATATGTTTGTTt 3'
rno-miR-346	up	Arhgap26	307459	155	-26.52	2	21	903	927	3' ucUCCGUCCG-U-GAGUCCGUCUGu 5'	:||::| | | || :|||||||	5' taGGGTGGACTATCTGGGGCAGACa 3'
rno-miR-743b-3p	up	Arhgap26	307459	159	-15.24	2	20	1627	1644	3' agAUAAGUCAUACCACAGAAAg 5'	|||||||| |||||||	5' tgTATTCAGT----TGTCTTTg 3'
rno-miR-495	down	Arhgap27	303583	159	-20.5	2	20	237	255	3' uuCUUCACGUGGUACAAACAAa 5'	||:||| | |||||||||	5' ggGAGGTG-A--ATGTTTGTTt 3'
rno-miR-98-5p	down	Arhgap28	301709	156	-17.87	2	20	2362	2380	3' uuGUUAUGUUGAAUGAUGGAGu 5'	|| ||:|| ||||||||	5' tgCACTATAA---ACTACCTCa 3'
rno-let-7f-5p	down	Arhgap28	301709	159	-19.64	2	19	2359	2380	3' uugAUAUGUUAGAUGAUGGAGu 5'	|: || || ||||||||	5' atgTGCACTATAAACTACCTCa 3'
rno-miR-30e-3p	down	Arhgap28	301709	163	-22.91	2	20	2687	2711	3' cgACAUUU---GUAGGCUGACUUUc 5'	|||::| :||::||||||||	5' tcTGTGGATTTTATTTGACTGAAAa 3'
rno-miR-17-1-3p	up	Arhgap28	301709	150	-20.54	2	10	2452	2473	3' gguguucacggaAGUGACGUCa 5'	|||||||||	5' tcttacttcaagTCACTGCAGt 3'
rno-miR-743b-3p	up	Arhgap28	301709	163	-24.24	2	16	561	583	3' agauaaGUC-AUACCACAGAAAg 5'	||| |||||||||||	5' ggtccaCAGCCATGGTGTCTTTc 3'
rno-let-7f-5p	down	Arhgap29	310833	151	-22.3	2	20	590	612	3' uuGAUAUGUU-AGAUGAUGGAGu 5'	||:|::|: ||| :||||||	5' aaCTGTGTAGTTCTCTTACCTCt 3'
rno-miR-495	down	Arhgap29	310833	151	-18.75	3	16	1054	1076	3' uucuucACGUGGU-ACAAACAaa 5'	||||||| |||||||	5' attctcTGCACCATTGTTTGTct 3'
rno-miR-346	up	Arhgap32	315530	152	-20.14	2	16	1731	1753	3' ucuccguCCGUGAGUCCGUCUGu 5'	|| || : |||||||	5' ggtgtgtGGAACGTTGGCAGACa 3'
rno-miR-210-3p	up	Arhgap32	315530	158	-26.17	2	20	1646	1670	3' agUCGGC-GAC--AGUGUGCGUGUc 5'	|| || ||| |:| |||||||	5' gtAGGCGTCTGCATTAAACGCACAg 3'
rno-miR-3473	down	Arhgap35	306400	152	-26.72	2	12	1359	1380	3' aucgguagagAGGUCGGGAUCu 5'	||| |||||||	5' tggcctagggTCCTGCCCTAGa 3'
rno-miR-346	up	Arhgap35	306400	150	-24.65	2	20	1746	1771	3' ucuCCGU-CCGUGAGU--CCGUCUGu 5'	| || |||| | : |||||||	5' gtcGACAGGGCAGTGGGTGGCAGACa 3'
rno-miR-330-5p	up	Arhgap36	302819	156	-19.06	2	19	325	346	3' cggAUUCUGU-GUCCGGGUCUCu 5'	||| ||| | | |||||||	5' tggTAA-ACATCTGTCCCAGAGa 3'
rno-miR-339-3p	up	Arhgap39	500901	167	-26.94	2	20	967	990	3' accGAGACAGCAGC-UCCGCGAGu 5'	|||| | | || ||||||||	5' gacCTCTCTGGCCGCAGGCGCTCc 3'
rno-miR-219a-2-3p	down	Arhgap40	296323	152	-21.18	2	20	160	181	3' ugUCUACAGGUCGGUGUUAAGa 5'	||: ||::: ||||||||:	5' acAGGGGTTTGTCCACAATTTc 3'
rno-miR-1949	down	Arhgap42	500943	152	-16.37	2	16	2871	2893	3' uugauacGACUGUAGGACCAUAu 5'	:||| | |||||||	5' cttgggtTTGAAACACTGGTATa 3'
rno-miR-380-3p	down	Arhgap42	500943	162	-16.08	2	19	1199	1220	3' ucUACACCUG-GUAUGAUGUAu 5'	:|||| |: ::||||||||	5' atGTGTGTATGTGTACTACATg 3'
rno-miR-330-5p	up	Arhgap42	500943	150	-18.76	2	18	1573	1594	3' cggaUUCUGUGUCCGGGUCUCu 5'	|:| ::: ||||||||	5' tgaaAGGTTGTCTGCCCAGAGc 3'
rno-miR-17-1-3p	up	Arhgap42	500943	157	-20.85	2	19	1969	1992	3' gguGUUCACGGA-A-GUGACGUCa 5'	| ||| :|| | ||||||||	5' attCTAGTCTCTGTACACTGCAGt 3'
rno-miR-205	down	Arhgap44	303222	160	-19.26	2	18	807	828	3' ugucuGAGGCCACCUUACUUCCu 5'	|||: ||| :|||||||	5' acttcCTCT-GTGCGATGAAGGc 3'
rno-miR-205	down	Arhgap44	303222	160	-19.26	2	18	624	645	3' ugucuGAGGCCACCUUACUUCCu 5'	|||: ||| :|||||||	5' acttcCTCT-GTGCGATGAAGGc 3'
rno-miR-495	down	Arhgap44	303222	159	-16.12	2	20	407	430	3' uuCUUCACG--UGGUACAAACAAa 5'	| :|||| |:: ||||||||	5' tgGTGGTGCAGATTCTGTTTGTTc 3'
rno-miR-495	down	Arhgap44	303222	159	-16.12	2	20	224	247	3' uuCUUCACG--UGGUACAAACAAa 5'	| :|||| |:: ||||||||	5' tgGTGGTGCAGATTCTGTTTGTTc 3'
rno-miR-146b-5p	down	Arhgdib	362456	150	-18.04	2	22	214	238	3' ugUCGGAUACCUUAAG---UCAAGAGu 5'	|| | | ||:||| |||||||	5' caAGGCCA--GAGTTCTGAAGTTCTCc 3'
rno-miR-330-5p	up	Arhgdib	362456	151	-22.93	2	20	187	209	3' cgGAUUCUG-UGUCCGGGUCUCu 5'	|| |||| :: |||||||	5' ccCTCAGACTGTCTCCCCAGAGc 3'
rno-miR-124-3p	up	Arhgef1	60323	152	-18.14	2	18	257	281	3' ccGUAAG---UGGCG--CACGGAAu 5'	||||| ||| | |||||||	5' tcCATTCCCTACCCCAAGTGCCTTt 3'
rno-miR-219a-2-3p	down	Arhgef10	306618	156	-17.85	2	20	313	334	3' ugUCUACAGGUCGGUGUUAAGa 5'	||: | ||: : |||||||	5' atAGGAGGCCGTTAACAATTCt 3'
rno-miR-409a-3p	down	Arhgef10	306618	154	-25.96	2	18	180	199	3' ccCCAAGUGGCUCGUUGUAa 5'	|| || |:|||||||:|	5' ttGGGTCCCTGAGCAACGTt 3'
rno-miR-98-5p	down	Arhgef15	287418	154	-19.24	2	20	99	119	3' uuGUUAUGUUGAAUGAUGGAGu 5'	||:|: || ||||||||	5' gtCAGTGGAA-ACACTACCTCt 3'
rno-miR-98-5p	down	Arhgef15	287418	154	-19.24	2	20	109	129	3' uuGUUAUGUUGAAUGAUGGAGu 5'	||:|: || ||||||||	5' gtCAGTGGAA-ACACTACCTCt 3'
rno-miR-196b-5p	down	Arhgef15	287418	156	-17.98	2	17	96	118	3' ggguuGUUGUCCUU-UGAUGGAu 5'	||:::| || |||||||	5' gctgtCAGTGGAAACACTACCTc 3'
rno-miR-196b-5p	down	Arhgef15	287418	156	-17.98	2	17	106	128	3' ggguuGUUGUCCUU-UGAUGGAu 5'	||:::| || |||||||	5' gctgtCAGTGGAAACACTACCTc 3'
rno-miR-425-5p	up	Arhgef15	287418	156	-15.4	2	16	281	303	3' aguugccCUCACUAGCACAGUAa 5'	||| || |||||||	5' ttgtattGAGAAATGGTGTCATt 3'
rno-miR-425-5p	up	Arhgef15	287418	156	-15.4	2	16	291	313	3' aguugccCUCACUAGCACAGUAa 5'	||| || |||||||	5' ttgtattGAGAAATGGTGTCATt 3'
rno-miR-346	up	Arhgef16	687105	155	-20.14	2	20	9	33	3' ucuCCGUCCGU--GAGUCCGUCUGu 5'	|| || || || |||||||	5' ctcGGAAGCCAAGCTGTGGCAGACa 3'
rno-miR-1843-5p	up	Arhgef16	687105	150	-16.2	2	18	309	329	3' ucaGUCUGUCUCUGGAGGUAu 5'	||| :: | |||||||	5' tgaCAGCTGCACCCCTCCATc 3'
rno-miR-330-5p	up	Arhgef18	304193	157	-27.6	2	18	439	461	3' cggaUUCUGU-GUCCGGGUCUCu 5'	|||||| ||| |||||:|	5' tgagAAGACACCAGCCCCAGGGg 3'
rno-miR-346	up	Arhgef18	304193	154	-16.87	2	18	445	467	3' ucuccGUCCGUGAGUCCGUCUGu 5'	||| | | :|||||||	5' gacacCAGCCCCAGGGGCAGACt 3'
rno-miR-98-5p	down	Arhgef19	362648	150	-18.69	2	19	72	94	3' uugUUAUGU-UGAAUGAUGGAGu 5'	|||||| || :||:||||	5' gtaAATACACTCTGGCTGCCTCt 3'
rno-let-7f-5p	down	Arhgef19	362648	153	-20.1	2	18	72	94	3' uugaUAUGUUAGA-UGAUGGAGu 5'	||||| ||| :||:||||	5' gtaaATACACTCTGGCTGCCTCt 3'
rno-miR-330-5p	up	Arhgef19	362648	150	-22.03	2	20	333	353	3' cgGAUUCUGUGUCCGGGUCUCu 5'	:||| :||:| ||:|||||	5' taTTAAAGCATA-GCTCAGAGg 3'
rno-miR-451-5p	up	Arhgef19	362648	162	-20.64	2	20	50	70	3' uuGAGUCAUUACCAUUGCCAAa 5'	| ||| ::||| |||||||	5' gcCGCAG-GGTGGCAACGGTTc 3'
rno-miR-6215	down	Arhgef2	310635	167	-21.93	2	15	862	881	3' ggaccGAGACGUUGGGAUUu 5'	| ||||||||||||	5' tttttCACTGCAACCCTAAt 3'
rno-let-7f-5p	down	Arhgef2	310635	150	-17.64	2	16	1070	1090	3' uugauaUGUUAGAUGAUGGAGu 5'	:| :|| ||||||||	5' aaagggGCTGTC-ACTACCTCa 3'
rno-miR-495	down	Arhgef2	310635	152	-17.24	3	16	2118	2139	3' uucuucACGUGGUACAAACAaa 5'	||::||||||||||	5' atcgtcTGTGCCATGTTTGTcc 3'
rno-miR-330-5p	up	Arhgef2	310635	154	-23.33	2	20	2219	2243	3' cgGAUUCUG-UGUCC--GGGUCUCu 5'	||:|||| ::: | |||||||	5' ctCTGAGACTGTGTGCTCCCAGAGc 3'
rno-miR-330-5p	up	Arhgef2	310635	151	-21.63	2	15	2080	2101	3' cggauucUGUGUCCGGGUCUCu 5'	:||: ||||||||	5' caacccaGCATCAGCCCAGAGc 3'
rno-miR-6215	down	Arhgef26	310460	162	-21.57	2	18	539	558	3' ggACCGAGACGUUGGGAUUu 5'	| || : ||||||||||	5' taTAGCATCGCAACCCTAAa 3'
rno-let-7f-5p	down	Arhgef26	310460	156	-22.77	2	20	164	185	3' uuGAUAUGUUAGAUGAUGGAGu 5'	|| |||: |||||||:||	5' caCTCAACAGGCTACTACTTCa 3'
rno-miR-196b-5p	down	Arhgef26	310460	153	-23.1	2	17	163	184	3' ggguuGUUGUCCUUUGAUGGAu 5'	||||||| |||||:|	5' ccactCAACAGGCTACTACTTc 3'
rno-miR-330-5p	up	Arhgef28	361882	152	-19.23	2	20	689	708	3' cgGAUUCUGUGUCCGGGUCUCu 5'	:| || | || ||||||||	5' ctTTTAG-CCCA-GCCCAGAGc 3'
rno-miR-101a-3p	up	Arhgef28	361882	169	-21.27	2	17	903	923	3' aaguCAAUAGUGUCAUGACAu 5'	| | ||||||||||||	5' tcttGATTTCACAGTACTGTg 3'
rno-miR-743b-3p	up	Arhgef28	361882	150	-16.23	2	18	608	629	3' agauAAGUCAUACCACAGAAAg 5'	||||| | ||||:|||	5' atctTTCAGGACAGTGTTTTTa 3'
rno-miR-30e-3p	down	Arhgef3	290541	153	-22.56	2	20	1484	1505	3' cgACAUUUGUAGGC-UGACUUUc 5'	||| : |:| || |||||||	5' caTGT-GTCGTGCGCACTGAAAg 3'
rno-miR-384-5p	down	Arhgef33	500608	152	-16.61	3	21	1445	1468	3' ugUAAC-GGAUCCUUAACAAAUgu 5'	|||| :||:|| | ||||||	5' aaATTGTTCTGGGCAGTGTTTAaa 3'
rno-miR-17-1-3p	up	Arhgef33	500608	150	-18.01	2	20	113	133	3' ggUGUUCACGGAAGUGACGUCa 5'	| ||| ||:|| ||||:||	5' agAGAAG-GCTTTAACTGTAGa 3'
rno-miR-187-3p	up	Arhgef33	500608	161	-23.3	2	20	1064	1086	3' ggCCGACG--UUGUGUUCUGUGCu 5'	|||||: ||| | |||||||	5' tgGGCTGTTGAAC-CCAGACACGc 3'
rno-miR-205	down	Arhgef37	307398	154	-23.86	2	14	716	738	3' ugucugaggCCACCUUACUUCCu 5'	|||| |||||||	5' ctgcggggaGGTGACATGAAGGa 3'
rno-miR-325-3p	down	Arhgef37	307398	151	-26.04	2	19	2245	2266	3' aacUAUCCUCCACGAGUUAUUu 5'	||:| |||||||||:|:|	5' tgcATGGCAGGTGCTCAGTGAa 3'
rno-miR-495	down	Arhgef37	307398	157	-17.59	2	15	1608	1628	3' uucuucaCGUGGUACAAACAAa 5'	||:|| ||||||||	5' aactcaaGCGCC-TGTTTGTTa 3'
rno-miR-672-5p	down	Arhgef37	307398	151	-24.41	2	20	1740	1766	3' aguGUGUGUC----AUGUGGUUGGAGu 5'	:||:||| | : ||||||||	5' ggcTACGCAGCTCCTTTCCCAACCTCa 3'
rno-miR-770-3p	up	Arhgef37	307398	153	-22.93	2	13	1386	1402	3' gaggUGCAGUCCGGGUg 5'	|:| ||||||||	5' ctggATGACAGGCCCAc 3'
rno-miR-330-5p	up	Arhgef37	307398	160	-24.26	2	18	940	960	3' cggaUUCUGUGUCCGGGUCUCu 5'	|:|:| || ||||||||	5' aggcAGGGC-CAAGCCCAGAGc 3'
rno-miR-330-5p	up	Arhgef37	307398	154	-27.36	2	18	1330	1351	3' cggaUUCUGUGUCCGGGUCUCu 5'	:||| | ||||||:|||	5' cgtgGAGAGAGAGGCCCGGAGc 3'
rno-miR-1-3p	down	Arhgef38	295449	154	-15.36	2	20	346	369	3' uaUGUGUGA-AGAAA-UGUAAGGu 5'	|||:|:| |:||| |||||:|	5' agACATATTGTTTTTCACATTTCt 3'
rno-miR-98-5p	down	Arhgef38	295449	154	-18.78	2	20	22	46	3' uuGUU--AUG-UUGAAUGAUGGAGu 5'	||| |:| |:| ||||||||	5' ggCAAGCTGCTTATTGACTACCTCa 3'
rno-let-7f-5p	down	Arhgef38	295449	153	-19.84	2	13	25	46	3' uugauauguUAGAUGAUGGAGu 5'	||: ||||||||	5' aagctgcttATTGACTACCTCa 3'
rno-miR-409a-3p	down	Arhgef38	295449	151	-18.83	2	15	1700	1719	3' ccccaAGUGGCUCGUUGUAa 5'	|:||:||||||:||	5' atttaTTACTGAGCAATATc 3'
rno-miR-338-5p	down	Arhgef38	295449	159	-17.72	2	20	335	357	3' guGAGUCGUGGUC-CUAUAACAa 5'	||: || :||| |||||||	5' taCTTTGCCTCAGACATATTGTt 3'
rno-miR-330-5p	up	Arhgef4	301334	153	-24.63	2	20	739	761	3' cgGAUUCUGUG--UCCGGGUCUCu 5'	||:| || | |||||||||	5' gaCTGA-ACTCTGTGGCCCAGAGt 3'
rno-miR-17-1-3p	up	Arhgef4	301334	151	-18.06	2	19	1885	1906	3' gguGUUCACGGAAGUGACGUCa 5'	|| || : ||||||||	5' tctCATGTATAGCCACTGCAGt 3'
rno-miR-3473	down	Arhgef40	361034	173	-35.55	2	20	940	964	3' auCG-GUA-GAGA-GGUCGGGAUCu 5'	|| ||| |||| ||||||||||	5' caGCACATCCTCTACCAGCCCTAGg 3'
rno-let-7f-5p	down	Arhgef40	361034	153	-15.12	2	20	1122	1141	3' uuGAUAUGUUAGAUGAUGGAGu 5'	|| ||| | ||||||||	5' tgCTCTAC--CCAACTACCTCt 3'
rno-miR-346	up	Arhgef40	361034	158	-26.3	2	21	700	726	3' ucUCC--GUC-C-GUGAGUCCGUCUGu 5'	||| ||| | || |||||||||	5' ccAGGAACAGTGAAACACAGGCAGACa 3'
rno-miR-17-1-3p	up	Arhgef40	361034	152	-22.56	2	17	292	314	3' gguguUCACGG-AAGUGACGUCa 5'	:||||| ||::||||||	5' tgcttGGTGCCTTTTGCTGCAGg 3'
rno-miR-17-1-3p	up	Arhgef40	361034	152	-22.56	2	17	167	189	3' gguguUCACGG-AAGUGACGUCa 5'	:||||| ||::||||||	5' tgcttGGTGCCTTTTGCTGCAGg 3'
rno-miR-187-3p	up	Arhgef40	361034	160	-19.07	2	17	705	729	3' ggccgACGUUGUGU---UCUGUGCu 5'	|| |||||| |||||||	5' aacagTGAAACACAGGCAGACACGc 3'
rno-miR-98-5p	down	Arhgef6	363509	156	-16.69	2	18	627	647	3' uuguUAUGUUGAAUGAUGGAGu 5'	:||| ::|| |||||||	5' cttcGTAC-GTTTTCTACCTCc 3'
rno-let-7f-5p	down	Arhgef6	363509	156	-16.31	2	18	627	647	3' uugaUAUGUUAGAUGAUGGAGu 5'	:||| :|:| |||||||	5' cttcGTAC-GTTTTCTACCTCc 3'
rno-miR-384-5p	down	Arhgef6	363509	154	-15.23	2	19	1828	1852	3' uguaACGGAUC--CUUAACAAAUGu 5'	| | ||| | :||||||||	5' tgtcTCCATAGTTGTGTTGTTTACa 3'
rno-miR-196b-5p	down	Arhgef6	363509	164	-28.16	2	20	262	283	3' ggGUUGUUGUCCUUUGAUGGAu 5'	|||||:| ||||||||	5' ccCAACAGCCCTTAACTACCTa 3'
rno-miR-330-5p	up	Arhgef6	363509	150	-19.82	2	20	1470	1490	3' cgGAUUCUGUGUCCGGGUCUCu 5'	| || | :| ||||||||	5' tcCCAATTC-TAAGCCCAGAGa 3'
rno-miR-101a-3p	up	Arhgef6	363509	153	-18.91	2	13	379	399	3' aagucaauAGUGUCAUGACAu 5'	|: |||||||||	5' acggccccTTTCAGTACTGTa 3'
rno-miR-205	down	Arhgef7	114559	150	-28.5	2	19	1789	1812	3' ugucUGAGGC-CACCUUACUUCCu 5'	:|||:| | ||:||||:||	5' ccgcGCTCTGTGAGGGATGAGGGg 3'
rno-miR-770-3p	up	Arhgef7	114559	151	-21.56	2	15	879	895	3' gaGGUGCAGUCCGGGUg 5'	|| | ||||||||	5' tgCCTCCCCAGGCCCAg 3'
rno-miR-346	up	Arhgef7	114559	156	-21.96	2	19	1962	1982	3' ucucCGUCCGUGAGUCCGUCUGu 5'	|| ||::|| |||||||	5' aggaGCCGGTGCT--GGCAGACc 3'
rno-miR-17-1-3p	up	Arhgef7	114559	151	-19.48	2	15	495	516	3' gguguucACGGAAGUGACGUCa 5'	| ::|| |||||||	5' gtgtgtcTCTTTTAACTGCAGt 3'
rno-miR-1843-5p	up	Arhgef7	114559	151	-22.53	2	19	1557	1577	3' ucAGUCUGUCUCUGGAGGUAu 5'	||: ::|||||:|||||	5' atTCGCTTGGAGACTTCCATg 3'
rno-miR-30e-3p	down	Arid2	366980	168	-25.72	2	20	1737	1758	3' cgACAUUUGUAGGCUGACUUUc 5'	||| |:||||:|||||||:	5' tgTGTCAGCATCTGACTGAAGc 3'
rno-miR-346	up	Arid2	366980	154	-25.25	2	21	2058	2078	3' ucUCCGUCCGUGAGUCCGUCUGu 5'	:||||| :: | |||||||	5' aaGGGCAGATGGT--GGCAGACa 3'
rno-miR-17-1-3p	up	Arid2	366980	150	-17.35	2	20	631	654	3' ggUGU-UCACGGA-AGUGACGUCa 5'	||| || | | ||||||||	5' gaACACCGTTCATACCACTGCAGc 3'
rno-miR-98-5p	down	Arid3b	367092	165	-18.2	2	20	2120	2139	3' uuGUUAUGUUGAAUGAUGGAGu 5'	||||| |:|| |||||||	5' ttCAATAAAGCT--CTACCTCt 3'
rno-miR-124-3p	up	Arid3b	367092	150	-22.08	2	18	1850	1869	3' ccGUAAGUGGCGCACGGAAu 5'	|| :|:| |||||||	5' tgCAAAAGCTGGGTGCCTTg 3'
rno-miR-30e-3p	down	Arid4a	314205	154	-15.15	2	19	411	434	3' cgaCAUUUGUA--GGCUGACUUUc 5'	| ||:::| ::||||||||	5' aaaGGAAGTGTAGTTGACTGAAAa 3'
rno-miR-881-3p	up	Arid4a	314205	151	-15.75	2	11	1010	1031	3' gauaagucuuuACGGUGUCAAu 5'	||:|||||||	5' taaagacgcttTGTCACAGTTt 3'
rno-miR-344g	down	Arid4b	84481	154	-32.9	2	20	19	45	3' cuGAGGACGGU---CCU--CGGACUGa 5'	||||||||| | |||||||	5' gaCTCCTGCCACCTCCACTGCCTGACc 3'
rno-miR-1949	down	Arid4b	84481	151	-22.97	3	21	616	637	3' uuGAUACGACUGUAGGACCAUau 5'	||: ||| ||||||||||	5' atCTG-GCTTCCATCCTGGTAaa 3'
rno-miR-384-5p	down	Arid4b	84481	172	-19.29	2	21	1334	1358	3' ugUAACGGAUCC--UUAACAAAUGu 5'	:|| :||||| :|||||||||	5' agGTTTTCTAGGTAGATTGTTTACt 3'
rno-miR-338-5p	down	Arid4b	84481	162	-15.91	2	19	905	927	3' gugAGUCGUGGUC-CUAUAACAa 5'	||||:: ::| ||||||||	5' ggaTCAGTGGTGGTGATATTGTg 3'
rno-miR-346	up	Arid4b	84481	158	-29.93	2	21	192	212	3' ucUCCGUCCGUGAGUCCGUCUGu 5'	||||||| || ||||||:|	5' tcAGGCAGG--CTGAGGCAGGCc 3'
rno-miR-17-1-3p	up	Arid4b	84481	159	-21.47	2	15	56	77	3' gguguucACGGAAGUGACGUCa 5'	|| || ||||||||	5' gcggcctTGGCTGCACTGCAGt 3'
rno-miR-881-3p	up	Arid4b	84481	154	-18.59	2	14	1637	1658	3' gauaagucUUUACGGUGUCAAu 5'	||||||||:||||	5' ctgaaataAAATGCCATAGTTt 3'
rno-miR-1949	down	Arid5a	316327	154	-17.96	2	14	2102	2124	3' uugauacgaCUGUAGGACCAUAu 5'	| || ||||||||	5' aaggcagagGCCACCCTGGTATt 3'
rno-miR-425-5p	up	Arid5a	316327	173	-29.11	2	21	584	606	3' agUUGCCCUCACUAGCACAGUAa 5'	|::||||| |: :|||||||	5' caAGTGGGAGGGGCTGTGTCATt 3'
rno-miR-330-5p	up	Arid5a	316327	153	-22.83	2	19	544	564	3' cggAUUCUGUGUCCGGGUCUCu 5'	|:: :|| | ||||||||	5' ccgTGGTGCA-AAGCCCAGAGc 3'
rno-miR-330-5p	up	Arid5a	316327	162	-25.98	2	19	2451	2473	3' cggAUUCUGU-GUCCGGGUCUCu 5'	|::| || || ||||||||	5' acgTGGGCCACCATGCCCAGAGg 3'
rno-miR-330-5p	up	Arid5a	316327	158	-27.98	2	20	1106	1129	3' cgGAUUCUGU-GU-CCGGGUCUCu 5'	| ::| || || |||||||||	5' ggCAGGGCCACCATGGCCCAGAGa 3'
rno-miR-205	down	Arid5b	309728	155	-18.59	2	19	218	240	3' ugucUGAGGCCACCUUACUUCCu 5'	|| ::||| |||||||	5' tttcACATTGGTCTTATGAAGGg 3'
rno-miR-6215	down	Arih1	300756	152	-19.4	2	15	431	450	3' ggaccGAGACGU-UGGGAUUu 5'	|||| || |||||||	5' actttCTCT-CATACCCTAAg 3'
rno-miR-384-5p	down	Arih1	300756	183	-25.55	2	19	1641	1663	3' uguaACGGAUCCUUAACAAAUGu 5'	||||||||:| |||||||	5' cttgTGCCTAGGGAGTGTTTACc 3'
rno-miR-409a-3p	down	Arih1	300756	152	-20.82	3	16	2612	2631	3' ccccAAGUGGCUCGUUGUaa 5'	||||::||||||||	5' gcaaTTCATTGAGCAACAgg 3'
rno-miR-770-3p	up	Arih2	316005	151	-20.43	2	15	1617	1633	3' gaGGUGCAGUCCGGGUg 5'	|::| ||||||||	5' acCTGCTGCAGGCCCAg 3'
rno-miR-935	up	Arih2	316005	151	-22.78	2	21	20	41	3' cgCCAUCGCCUUCGCCAUUGACc 5'	||| | ||||| |||:|||	5' ggGGT-GAGGAAGATGTAGCTGt 3'
rno-miR-17-1-3p	up	Arih2	316005	156	-23.38	2	20	616	635	3' ggUGUUCACGGAAGUGACGUCa 5'	:|| | |:| |||||||||	5' gaGCACG-GTC-TCACTGCAGg 3'
rno-miR-743b-3p	up	Arih2	316005	163	-19.77	2	19	1929	1950	3' agaUAAGUCAUACCACAGAAAg 5'	:||:||| ||||||:|||	5' ttgGTTTAGTTTGGTGTTTTTg 3'
rno-miR-344g	down	Arl10	306767	158	-26.42	2	15	1438	1460	3' cugaggaCGGU-CCUCGGACUGa 5'	|||| || |||||||	5' gcattggGCCATGGTGCCTGACt 3'
rno-miR-495	down	Arl10	306767	153	-21.5	3	17	1482	1503	3' uucuuCACGUGGUACAAACAaa 5'	||||:|::|||||||	5' acagtGTGCGCTGTGTTTGTca 3'
rno-miR-339-3p	up	Arl10	306767	152	-21.76	2	19	1557	1577	3' accgAGACAGCAGCUCCGCGAGu 5'	|||| | |:|||||||	5' atcaTCTGAAG--GGGGCGCTCt 3'
rno-miR-881-3p	up	Arl10	306767	163	-18.26	2	18	25	44	3' gauaAGUCUUUACGGUGUCAAu 5'	||:|||| ||||||||	5' agccTCGGAAA--CCACAGTTc 3'
rno-miR-124-3p	up	Arl13a	501617	150	-22.28	3	18	84	103	3' ccGUAAGUGGCGCACGGAau 5'	:| |||||| ||||||	5' caTACTCACCGAGTGCCTca 3'
rno-miR-124-3p	up	Arl13a	501617	150	-22.28	3	18	193	212	3' ccGUAAGUGGCGCACGGAau 5'	:| |||||| ||||||	5' caTACTCACCGAGTGCCTca 3'
rno-miR-98-5p	down	Arl13b	304037	152	-16.66	2	16	1426	1447	3' uuguuaUGUUGAAUGAUGGAGu 5'	:|| |||||||||	5' gtttggGCATGGTACTACCTCt 3'
rno-let-7f-5p	down	Arl13b	304037	156	-16.26	2	20	1426	1447	3' uuGAUAUGUUAGAUGAUGGAGu 5'	:|: :|| |||||||||	5' gtTTGGGCATGGTACTACCTCt 3'
rno-miR-346	up	Arl13b	304037	152	-16.68	2	12	1289	1311	3' ucuccguccguGAGUCCGUCUGu 5'	|| ||||||||	5' cgtaaagtctcCTAAGGCAGACt 3'
rno-miR-187-3p	up	Arl14ep	311279	158	-23.31	2	16	26	46	3' ggccgaCGUUGUGUUCUGUGCu 5'	||::|| ||||||||	5' gaaaacGCGGCA-AAGACACGa 3'
rno-miR-1843-5p	up	Arl14ep	311279	152	-18	2	12	1006	1026	3' ucagucuguCUCUGGAGGUAu 5'	|| ||||||||	5' atggcttttGAAACCTCCATg 3'
rno-miR-219a-2-3p	down	Arl15	689079	153	-18.21	2	18	1704	1727	3' ugucUACAGGUCG--GUGUUAAGa 5'	| | |||| ||||||||	5' atccACGGGCAGCAGCACAATTCc 3'
rno-miR-6215	down	Arl15	689079	161	-35.47	2	18	2135	2155	3' ggACC-GAGACGUUGGGAUUu 5'	||| |||||:|||||||:	5' ccTGGACTCTGTAACCCTAGa 3'
rno-miR-1949	down	Arl4a	29308	150	-16.25	2	21	2844	2866	3' uuGAUAC-GACUGUAGGACCAUAu 5'	| ||| || || |||||||	5' ggCCATGAGAGAAAT-CTGGTATa 3'
rno-miR-3473	down	Arl4d	303559	157	-23.95	2	19	237	257	3' aucGGUAGAGAGGUCGGGAUCu 5'	:| |:|| || |||||||	5' cgcTCCTTTC-CCTGCCCTAGc 3'
rno-miR-344g	down	Arl5a	117050	150	-23.54	2	16	2747	2767	3' cugaggACGGUCCUCGGACUGa 5'	|| |||||||:||||	5' ggtaagTG-CAGGAGCTTGACc 3'
rno-miR-1949	down	Arl5a	117050	153	-22.47	2	19	1839	1863	3' uugaUA-CGAC-UGUAGGACCAUAu 5'	|| || | ||||||||||:|	5' gcacATAGCAGCACATCCTGGTGTt 3'
rno-miR-6215	down	Arl5a	117050	150	-15.54	2	14	4116	4135	3' ggaccgAGACGUUGGGAUUu 5'	| | :||||||||	5' agcttaTATTTAACCCTAAa 3'
rno-miR-196b-5p	down	Arl5a	117050	151	-16.02	3	19	1960	1981	3' gggUUGUUGUCCUUUGAUGGau 5'	:| |:|| |||||||||	5' taaGAAAGCATGAAACTACCac 3'
rno-miR-672-5p	down	Arl5a	117050	184	-37.61	2	21	2894	2917	3' agUGUGUGUCAUGU-GGUUGGAGu 5'	|||:|||||||| |||||||	5' tcACATACAGTACAGACAACCTCa 3'
rno-miR-672-5p	down	Arl5a	117050	152	-20.08	2	21	2265	2288	3' agUGUGUGUCAUGU-GGUUGGAGu 5'	::| ||: || ||||||||	5' aaGTAAACGTCTCATCCAACCTCa 3'
rno-miR-98-5p	down	Arl5b	364788	152	-15.98	2	20	2049	2070	3' uuGUUAUGUUGAAUGAUGGAGu 5'	::| |:||:|| ||:||||	5' taTGAAATAATTTTCTGCCTCc 3'
rno-miR-146b-5p	down	Arl5b	364788	152	-17.34	2	16	2535	2558	3' ugucggauACCUUAAGUCAAGAGu 5'	| ||: | |||||||	5' ttgttagtTTGAGATGAGTTCTCg 3'
rno-let-7f-5p	down	Arl5b	364788	150	-15.91	2	18	2049	2070	3' uugaUAUGUUAGAUGAUGGAGu 5'	| |:|||:| ||:||||	5' tatgAAATAATTTTCTGCCTCc 3'
rno-miR-30e-3p	down	Arl5b	364788	155	-18.3	2	20	3890	3912	3' cgACAUUUGUA-GGCUGACUUUc 5'	||| |:::| ||||||||	5' acTGTTAGTGTGAAGACTGAAAc 3'
rno-miR-124-3p	up	Arl5b	364788	150	-16.85	2	18	2517	2536	3' ccGUAAGUGGCGCACGGAAu 5'	::| |: :| |||||||	5' agTGTACGATGGGTGCCTTt 3'
rno-miR-451-5p	up	Arl5b	364788	172	-23.04	2	20	1360	1381	3' uuGAGUCAUUACCAUUGCCAAa 5'	|| :||::|| ||||||||	5' tgCTGGGTGGTGTTAACGGTTc 3'
rno-miR-451-5p	up	Arl5b	364788	172	-23.04	2	20	1614	1635	3' uuGAGUCAUUACCAUUGCCAAa 5'	|| :||::|| ||||||||	5' tgCTGGGTGGTGTTAACGGTTc 3'
rno-miR-17-1-3p	up	Arl5c	497990	165	-22.38	2	19	185	205	3' gguGUUCACGGAAGUGACGUCa 5'	||| | || |||||||||	5' cccCAACT-CCATCACTGCAGg 3'
rno-miR-17-1-3p	up	Arl5c	497990	154	-24.28	2	20	420	443	3' ggUGU-UCACG-GAAGUGACGUCa 5'	||: ||| | | ||||||||	5' agACGCAGTCCTCCACACTGCAGa 3'
rno-miR-1843-5p	up	Arl5c	497990	150	-23.28	3	18	416	436	3' ucaGUCUGUCUCUGGAGGUau 5'	|||||: || ||||||	5' agaCAGACGCAGTCCTCCAca 3'
rno-miR-672-5p	down	Arl6ip1	293551	159	-18.35	2	21	1054	1075	3' agUGUGUGUCAUGUGGUUGGAGu 5'	|: ::||| || :|||||||	5' gaATCTGCAGAAC-TCAACCTCt 3'
rno-miR-146b-5p	down	Arl8b	500282	157	-16.83	2	22	1516	1541	3' ugUCGGAUACCUUAAG--UCAAGAGu 5'	|| | |||: ||: |||||||	5' gtAGAATCTGGGCTTTAAAGTTCTCt 3'
rno-miR-743b-3p	up	Arl8b	500282	156	-15.98	2	19	1764	1785	3' agaUAAGU-CAUACCACAGAAAg 5'	|||:: ||| ||||||||	5' ttaATTTGTTTAT-GTGTCTTTc 3'
rno-miR-1949	down	Armc1	294948	153	-21.02	2	21	188	210	3' uuGAUACGACUGUAGGACCAUAu 5'	:|:|| |::||::||||||	5' gtTTGTGAAGGTATTTTGGTATt 3'
rno-miR-187-3p	up	Armc1	294948	151	-21.29	2	15	424	445	3' ggccgacGUUGUGUUCUGUGCu 5'	|||:|:||||||:|	5' tcatgaaCAATATAAGACATGt 3'
rno-miR-1843-5p	up	Armc4	307036	155	-16.57	2	19	121	141	3' ucAGUCUGUCUCUGGAGGUAu 5'	| | ||| | |||||||	5' ggTAATACATAATCCTCCATa 3'
rno-miR-344g	down	Armc5	361653	150	-31.77	2	20	210	236	3' cuGAGGAC-GGUCC----UCGGACUGa 5'	||| | ||||| :|||||||	5' agCTCAGGCCCAGGGGCTGGCCTGACt 3'
rno-miR-338-5p	down	Armc5	361653	152	-27.04	3	20	233	254	3' guGAGUCGUGGUCCUAUAACaa 5'	||||||||:| |:|||||	5' gaCTCAGCACTATGGTATTGaa 3'
rno-miR-770-3p	up	Armc5	361653	154	-19.51	2	14	206	222	3' gagGUGCAGUCCGGGUg 5'	|| |||||||||	5' ggaCAGCTCAGGCCCAg 3'
rno-miR-6215	down	Armc7	287827	150	-19.81	2	18	68	87	3' ggACCGAGACGUUGGGAUUu 5'	|| || | ||:||||||	5' acTGTCTGTCCAGCCCTAAc 3'
rno-miR-3473	down	Armc7	287827	159	-28.07	3	19	66	87	3' aucGGUAGAGAGGUCGGGAUcu 5'	|::||| ||||||||||	5' ctaCTGTCTGTCCAGCCCTAac 3'
rno-miR-3473	down	Armc7	287827	153	-31.68	2	20	1397	1416	3' auCGGUAGAGAGGUCGGGAUCu 5'	||| |||||| |:|||||	5' taGCC--CTCTCCTGTCCTAGg 3'
rno-miR-146b-5p	down	Armc7	287827	152	-22.98	2	17	650	675	3' ugucggaUACCUUA--AGUCAAGAGu 5'	| |||:| ||||||||	5' cagagtaAAGGAGTGCACAGTTCTCg 3'
rno-miR-1843-5p	up	Armc7	287827	170	-24.26	2	19	974	995	3' ucAGUC-UGUCUCUGGAGGUAu 5'	|||| | ||| ||||||||	5' ctTCAGAAAAGACACCTCCATa 3'
rno-miR-881-3p	up	Armc7	287827	158	-17.27	2	16	652	672	3' gauaagUCUUUACGGUGUCAAu 5'	||:|:|| |||||||	5' gagtaaAGGAGTG-CACAGTTc 3'
rno-miR-344g	down	Armc8	315949	155	-24.68	2	20	1477	1500	3' cuGAGGACGGU--CCUCGGACUGa 5'	|||| |||| |||||||	5' ccCTCCAGCCACTCCTGCCTGACa 3'
rno-miR-205	down	Armc8	315949	158	-19.5	2	19	1988	2012	3' ugucUGAGGCC--ACCUUACUUCCu 5'	|:|:| | | |||||||||	5' attaATTTCTGATTCGAATGAAGGg 3'
rno-miR-146b-5p	down	Armc8	315949	162	-15.64	2	22	834	857	3' ugUCGGAUACCUUAAGUCAAGAGu 5'	||| || || | |||||||	5' ctAGCATAATTAAATAAGTTCTCa 3'
rno-miR-17-1-3p	up	Armc8	315949	158	-21.7	2	20	82	105	3' ggUGUUCA-CGGAA-GUGACGUCa 5'	||| || |||| |||||||	5' gcACACGTCACCTTGGACTGCAGg 3'
rno-miR-344g	down	Armc9	301579	152	-25.2	2	20	386	407	3' cuGAGGACGGUCCUCGGACUGa 5'	||::| |||| |||||:|	5' gtCTTTTCCCAGATGCCTGGCc 3'
rno-miR-205	down	Armc9	301579	170	-28.26	2	21	1630	1650	3' ugUCUGAGGCCACCUUACUUCCu 5'	||:| || |||||||||||	5' tcAGGCCCC--TGGAATGAAGGc 3'
rno-miR-1843-5p	up	Armc9	301579	157	-20.11	2	18	1289	1311	3' ucaGUCUGUC--UCUGGAGGUAu 5'	| |:||| | ||||||||	5' cccCTGGCAGTCACACCTCCATc 3'
rno-miR-344g	down	Armcx6	363496	153	-23.99	2	20	587	613	3' cuGAGGAC-GGU--C--CUCGGACUGa 5'	:||||| ||| | | |||||||	5' ccTTCCTGTCCATTGTAGTGCCTGACc 3'
rno-miR-330-5p	up	Armcx6	363496	150	-21.77	2	19	17	41	3' cggAUUCUGUGUCC---GGGUCUCu 5'	|:|||| | | |||||||	5' gaaTGAGACTGAAGTCACCCAGAGc 3'
rno-miR-146b-5p	down	Arnt2	25243	155	-16.13	2	19	665	688	3' ugucgGAUACCUUAAGUCAAGAGu 5'	|| || || ||||||||:	5' gctcgCTTTGTAAATCAGTTCTTt 3'
rno-miR-196b-5p	down	Arnt2	25243	164	-17.52	2	19	1556	1575	3' gggUUGUUGUCCUUUGAUGGAu 5'	||| |||| ||||||||	5' agaAACTACAG--AACTACCTt 3'
rno-miR-380-3p	down	Arnt2	25243	157	-18.63	2	18	1287	1308	3' ucuACACCUGGU-AUGAUGUAu 5'	|| ||::|| |||||||	5' ggtTGAGGGTCACCACTACATg 3'
rno-miR-330-5p	up	Arnt2	25243	152	-21.61	2	17	1878	1900	3' cggauUCUGUGUCC-GGGUCUCu 5'	| || | || |||||||	5' ctgacAAACTCTGGCCCCAGAGa 3'
rno-miR-330-5p	up	Arnt2	25243	150	-21.63	2	20	422	442	3' cgGAUUCUGUGUCCGGGUCUCu 5'	||: | :: | ||||||||	5' ttCTGTGCTGGA-GCCCAGAGa 3'
rno-miR-1843-5p	up	Arnt2	25243	158	-22.19	2	18	3569	3589	3' ucaGUCUGUCUCUGGAGGUAu 5'	||| ||| |||||||	5' tggCAGCCAGTCTCCTCCATt 3'
rno-miR-743b-3p	up	Arntl	29657	157	-19.23	2	18	327	351	3' agauAAGU---CAUACCACAGAAAg 5'	|||| |||||||||:|||	5' tcatTTCAGATGTATGGTGTTTTTa 3'
rno-miR-495	down	Arpc1a	81824	156	-15.78	2	18	152	175	3' uucuUCACGUGGU-A-CAAACAAa 5'	|| ||| || | |||||||	5' atttAGAGCAGCAGTGGTTTGTTt 3'
rno-miR-672-5p	down	Arpc4	297518	157	-15.71	2	13	343	365	3' agugugugucAUGUGGUUGGAGu 5'	|| |||||||||	5' ttttttttttTAAACCAACCTCc 3'
rno-miR-330-5p	up	Arpc5	360854	151	-25.19	2	20	1087	1109	3' cgGAUUCUGU-GUCCGGGUCUCu 5'	||||||:: || :||||||	5' tcCTAAGATGCCAATTCCAGAGt 3'
rno-miR-17-1-3p	up	Arpc5l	296710	155	-20.79	2	15	619	640	3' gguguucACGGAAGUGACGUCa 5'	| |:|| |||||||	5' tatgccaTACTTTAACTGCAGt 3'
rno-miR-196b-5p	down	Arpin	308765	153	-26.48	2	20	732	751	3' ggGUUGUUGUCCUUUGAUGGAu 5'	||::||: |: |||||||	5' ccCAGTAAT--GGTACTACCTa 3'
rno-miR-98-5p	down	Arpp19	60336	151	-16.01	2	20	2030	2053	3' uuGUUAUGUUGAAU--GAUGGAGu 5'	|| |: ::||| |||||||	5' gaCACTGATGTTTAACCTACCTCa 3'
rno-miR-196b-5p	down	Arpp19	60336	158	-25.12	2	18	3293	3314	3' ggguUGUUGUCCUUUGAUGGAu 5'	:|||:|||| |||:|||	5' atatGCAATAGGACACTGCCTg 3'
rno-miR-196b-5p	down	Arpp19	60336	152	-16.02	2	20	228	249	3' ggGUUGUUGUCCUUUGAUGGAu 5'	|||:||: | | |:|||||	5' gaCAATAATTGTACATTACCTa 3'
rno-miR-187-3p	up	Arpp19	60336	155	-21.63	3	19	427	448	3' ggcCGACGUUGUGUUCUGUGcu 5'	|:|| || |||||||||	5' caaGTTGGAAGACAAGACACat 3'
rno-miR-881-3p	up	Arpp19	60336	154	-15.12	2	18	2632	2653	3' gauaAGUCUUUACGGUGUCAAu 5'	|:| | | ||||||||	5' cttgTTATTACTTCCACAGTTa 3'
rno-miR-409a-3p	down	Arpp21	363153	163	-19.66	2	17	179	197	3' cccCAAGUGGCUCGUUGUAa 5'	|||| ::|||||||||	5' tgaGTTC-TTGAGCAACATa 3'
rno-miR-935	up	Arpp21	363153	157	-20.8	2	21	1117	1139	3' cgCCAUCGCCUUCGCCAUUGACc 5'	|| :||:|| |||||||	5' caGGCTCTGGGAGAAGTAACTGc 3'
rno-miR-210-3p	up	Arpp21	363153	158	-27.35	2	19	284	308	3' aguCGGCGAC---AGUGUGCGUGUc 5'	|:| ||| | |||||||||	5' tctGTCTCTGACTTAACACGCACAg 3'
rno-miR-187-3p	up	Arr3	171107	151	-19.87	3	19	1	22	3' ggcCGACGUUGUGUUCUGUGcu 5'	||| ||||| ||||||	5' aaaGCTCCAACAGCAGACACag 3'
rno-miR-1949	down	Arrb1	25387	155	-19.52	2	21	2694	2715	3' uuGAUACGACUGUAGGACCAUAu 5'	||: :||:| | |||||||	5' tcCTGCCTTGGCCT-CTGGTATg 3'
rno-miR-325-3p	down	Arrb1	25387	152	-20.65	2	17	3503	3525	3' aacuaUCCUCCAC-GAGUUAUUu 5'	|||||| | ||||:|||	5' gttcgAGGAGGGGTCTCAGTAAc 3'
rno-miR-6215	down	Arrb1	25387	154	-21.04	2	18	499	518	3' ggACCGAGACGUUGGGAUUu 5'	| |: ||||||||:|||	5' ctTAGTCCTGCAACCTTAAa 3'
rno-miR-146b-5p	down	Arrb1	25387	154	-20.39	2	22	933	956	3' ugUCGGAUACCUUAAGUCAAGAGu 5'	| |||| |||| :||||||	5' agACCCTAGAGAATGAGGTTCTCt 3'
rno-miR-672-5p	down	Arrb1	25387	155	-19.02	2	21	1554	1575	3' agUGUGUGUCAUGUGGUUGGAGu 5'	:::::::| ||| |||||||	5' aaGTGTGTGG-ACAACAACCTCa 3'
rno-miR-425-5p	up	Arrb1	25387	151	-17.75	2	21	2600	2621	3' agUUGCCCUCACUAGCACAGUAa 5'	::| ||| | | |||||||	5' ggGGCTGGAAT-TTGGTGTCATt 3'
rno-miR-124-3p	up	Arrb1	25387	154	-20.28	2	18	2518	2537	3' ccGUAAGUGGCGCACGGAAu 5'	|:| ||| |||||||	5' ctCGTCCACACAGTGCCTTg 3'
rno-miR-17-1-3p	up	Arrb1	25387	164	-23.52	2	16	3327	3348	3' gguguuCACGGAAGUGACGUCa 5'	|||| |||||||||	5' gtgggtGTGCACTCACTGCAGg 3'
rno-miR-17-1-3p	up	Arrb1	25387	151	-23.15	2	19	1763	1784	3' gguGUUCACGGAAGUGACGUCa 5'	|||||||: |:|||||	5' tctCAAGTGCTGGGATTGCAGg 3'
rno-miR-17-1-3p	up	Arrb1	25387	151	-19.38	2	19	2579	2600	3' gguGUUCACGGAAGUGACGUCa 5'	| || :| ||||||||	5' accCCAGAAATTACACTGCAGg 3'
rno-miR-124-3p	up	Arrdc1	366001	153	-19.36	2	13	63	82	3' ccguaagUGGCGCACGGAAu 5'	:|| ||||||||	5' gcccaggGCCTCGTGCCTTt 3'
rno-miR-17-1-3p	up	Arrdc2	306344	157	-25.19	2	20	680	703	3' ggUGUUCACGGAA---GUGACGUCa 5'	||| || |:|| ||||||||	5' tcACATGT-CTTTGGCCACTGCAGt 3'
rno-miR-1843-5p	up	Arrdc2	306344	166	-28.84	2	18	92	112	3' ucaGUCUGUCUCUGGAGGUAu 5'	|||||| ||||||:|||	5' gtaCAGACACAGACCTTCATg 3'
rno-miR-451-5p	up	Arrdc2	306344	155	-16.71	2	11	660	681	3' uugagucauuaCCAUUGCCAAa 5'	||||||||||	5' gctgacacctcGGTAACGGTTc 3'
rno-miR-672-5p	down	Arrdc4	293019	152	-19.02	2	21	853	877	3' agUGUGUGUCAUG--UGGUUGGAGu 5'	| :: ||| | |||||||||	5' aaAAGTCCAGGCCTGACCAACCTCt 3'
rno-miR-672-5p	down	Arrdc4	293019	152	-19.02	2	21	890	914	3' agUGUGUGUCAUG--UGGUUGGAGu 5'	| :: ||| | |||||||||	5' aaAAGTCCAGGCCTGACCAACCTCt 3'
rno-miR-770-3p	up	Arsb	25227	152	-22.97	2	12	41	57	3' gagguGCAGUCCGGGUg 5'	| |||||||||	5' ctagcCCTCAGGCCCAt 3'
rno-miR-1949	down	Arsg	303631	162	-21.77	2	21	391	413	3' uuGA-UACGACUGUAGGACCAUAu 5'	|| || |||:| | |||||||	5' aaCTCAT-CTGGCTTGCTGGTATa 3'
rno-miR-330-5p	up	Arsg	303631	158	-30.69	2	20	189	209	3' cgGAUUCUGUGUCCGGGUCUCu 5'	||:|| ||| |||:|||||	5' caCTGAG-CACTGGCTCAGAGg 3'
rno-miR-124-3p	up	Art1	308873	158	-24.37	2	15	20	40	3' ccguaAG-UGGCGCACGGAAu 5'	|| ||:|:|||||||	5' gttggTCAACTGTGTGCCTTa 3'
rno-miR-98-5p	down	Art2b	293152	154	-19.54	2	19	187	209	3' uugUUAUGUUGA-AUGAUGGAGu 5'	| | ||||| ||||||||:	5' taaACTTCAACTATACTACCTTt 3'
rno-miR-146b-5p	down	Art2b	293152	150	-18.18	2	21	230	253	3' uguCG-GAUACCUUAAGUCAAGAGu 5'	|| :|:||| | |||||||	5' catGCATTGTGG-CCTGAGTTCTCt 3'
rno-miR-30e-3p	down	Art2b	293152	170	-22.16	2	19	793	815	3' cgaCAUU-UGUAGGCUGACUUUc 5'	||:: ||||::||||||||	5' aggGTGGTACATTTGACTGAAAa 3'
rno-miR-425-5p	up	Art2b	293152	159	-22.38	2	16	136	159	3' aguugccCUCACU-AGCACAGUAa 5'	|||||| :|||||||	5' tcatgatGAGTGACGTGTGTCATc 3'
rno-miR-330-5p	up	Art2b	293152	150	-19.91	2	20	993	1013	3' cgGAUUCUGUGUCCGGGUCUCu 5'	:| :||: || |||||||	5' aaTTTGGAT-CAATCCCAGAGa 3'
rno-miR-205	down	Art4	312806	151	-20.13	2	11	909	931	3' ugucugaggccaCCUUACUUCCu 5'	||:|||||||	5' acaatgatgacaGGGATGAAGGg 3'
rno-miR-30e-3p	down	Art4	312806	151	-24.19	2	20	589	613	3' cgACAUUUGUAGG---CUGACUUUc 5'	||| | || | ||||||||	5' gcTGTTACCACACGATGACTGAAAg 3'
rno-miR-346	up	Art4	312806	155	-26.71	2	19	558	580	3' ucucCGUCCGUGAGUCCGUCUGu 5'	|||| ||||||| |||||	5' tcctGCAGCCACTCAGCCAGACc 3'
rno-miR-344g	down	Arvcf	303798	154	-25.59	2	14	402	423	3' cugaggacGGUCCUCGGACUGa 5'	|: ||:|||||||	5' caagtaacCTCGGGGCCTGACt 3'
rno-miR-495	down	Arvcf	303798	151	-15.37	2	16	12	35	3' uucuucACGUGGU--ACAAACAAa 5'	|| ||| ||||||||	5' gggcccTGGCCCAGCTGTTTGTTc 3'
rno-miR-881-3p	up	Arxes2	100360464	150	-15.78	2	20	288	315	3' gaUAAGUCUUU----ACG--GUGUCAAu 5'	:||::|||| ||: |||||||	5' taGTTTGGAAATCACTGTAACACAGTTa 3'
rno-miR-124-3p	up	Asah2	114104	151	-22.08	2	16	2332	2354	3' ccguAAGUGGC---GCACGGAAu 5'	||:||:| :|||||||	5' gtgcTTTACTGTGCTGTGCCTTg 3'
rno-miR-770-3p	up	Asap2	362719	153	-22.37	2	13	210	226	3' gaggUGCAGUCCGGGUg 5'	:||| |||||||	5' gaagGCGTGAGGCCCAt 3'
rno-miR-380-3p	down	Asb1	316628	156	-22.61	2	16	1392	1412	3' ucuacACCUGGUAUGAUGUAu 5'	||| |||||||:|||	5' caagcTGGTCCATACTGCATg 3'
rno-miR-330-5p	up	Asb1	316628	150	-19.52	2	18	332	353	3' cggaUUCUGUGUCCGGGUCUCu 5'	|||:| : |||||||	5' ggggAAGGCTTTTCCCCAGAGc 3'
rno-miR-17-1-3p	up	Asb1	316628	156	-20.37	2	20	2987	3008	3' ggUGUUCACGGAAGUGACGUCa 5'	| || :||| |||||||	5' gtAGAACACTCTTGACTGCAGt 3'
rno-miR-101a-3p	up	Asb1	316628	158	-21.06	2	19	2434	2456	3' aaGUCAAUAGU--GUCAUGACAu 5'	|| |:||: |||||||||	5' ttCAACTGTCGACCAGTACTGTt 3'
rno-miR-330-5p	up	Asb10	499972	158	-22.41	2	20	208	228	3' cgGAUUCUGUGUCCGGGUCUCu 5'	|| ||:| | ||||||||	5' ctCT-AGGCTGAAGCCCAGAGc 3'
rno-miR-146b-5p	down	Asb13	361268	165	-27.39	2	22	282	307	3' ugUCGGAUAC--CUUAAGUCAAGAGu 5'	||:||: | |:: |||||||||	5' tcAGTCTGAGATGGGCTCAGTTCTCc 3'
rno-miR-770-3p	up	Asb13	361268	150	-20.22	2	10	764	780	3' gaggugcAGUCCGGGUg 5'	|||||||||	5' agtactcTCAGGCCCAg 3'
rno-miR-1949	down	Asb18	316614	153	-20.34	2	13	52	74	3' uugauacgacUGUAGGACCAUAu 5'	:|| ||||||||	5' gtgagagacaGCACCCTGGTATg 3'
rno-miR-1-3p	down	Asb4	500017	151	-15.04	3	19	109	130	3' uauGUGUGAAGAAAUGUAAGgu 5'	|| | | ||||||||||	5' tttCAAAATGCTTTACATTCac 3'
rno-miR-1949	down	Asb4	500017	150	-15.77	2	21	1199	1222	3' uuGAUACGACU--GUAGGACCAUAu 5'	||| |: || || |||||||	5' tgCTA-GTAGAATCACACTGGTATg 3'
rno-miR-346	up	Asb4	500017	157	-18.17	2	18	1333	1356	3' ucuccGUCCGUGA-GUCCGUCUGu 5'	| | |||| ::|||||||	5' tgtacCTGCCACTGTGGGCAGACt 3'
rno-miR-743b-3p	up	Asb4	500017	157	-17.63	2	20	855	879	3' agAUAAGUCAUACC----ACAGAAAg 5'	|||| | ||||| |||||||	5' gcTATT-ATTATGGTAAATGTCTTTt 3'
rno-miR-672-5p	down	Asb7	365277	165	-19.62	2	21	693	715	3' agUGUGUGUCAUGUGGUUGGAGu 5'	| |||: ||:: :|||||||	5' tgAGACATTGTGTTTCAACCTCt 3'
rno-miR-935	up	Asb7	365277	161	-16.79	2	20	2437	2457	3' cgcCAUCGCCUUCGCCAUUGACc 5'	||| | || |||||||||	5' actGTATCTGA--CGGTAACTGa 3'
rno-miR-330-5p	up	Asb7	365277	159	-22.73	2	15	1686	1707	3' cggauucUGUGUCCGGGUCUCu 5'	|| || ||||||||	5' gctctgcACTCATGCCCAGAGt 3'
rno-miR-6215	down	Asb8	315287	152	-23.56	2	18	871	889	3' ggACCGAGACGUUGGGAUUu 5'	|||| | | |||||||	5' acTGGC-CGCCTACCCTAAa 3'
rno-miR-770-3p	up	Ascc2	498402	151	-20.5	2	15	255	271	3' gaGGUGCAGUCCGGGUg 5'	| ||| |||||||	5' agCAACGAAAGGCCCAt 3'
rno-miR-124-3p	up	Ascc2	498402	150	-18.37	2	18	82	101	3' ccGUAAGUGGCGCACGGAAu 5'	|| ||| |||||||	5' gtCAAACACACAGTGCCTTa 3'
rno-miR-344g	down	Ascl2	24209	156	-24.18	2	19	90	114	3' cugAGGAC-GGUC-C-UCGGACUGa 5'	| ||| |:|| | ||||||||	5' ccaTGCTGTCTAGTGCAGCCTGACc 3'
rno-miR-124-3p	up	Asgr1	24210	162	-18.74	2	18	19	38	3' ccGUAAGUGGCGCACGGAAu 5'	:|||: |:| |||||||	5' ttTATTTCCTGAGTGCCTTg 3'
rno-miR-30e-3p	down	Ash1l	310638	160	-21.33	2	20	873	894	3' cgACAUUUGUAGGCUGACUUUc 5'	||||:|: ||||:|||||	5' agTGTAGATTACCGATTGAAAa 3'
rno-miR-380-3p	down	Ash1l	310638	150	-15.84	2	19	2124	2147	3' ucUACACCUGGU---AUGAUGUAu 5'	||| ||: || |||||||	5' aaATGCGGGGCAAAGCACTACATc 3'
rno-miR-210-3p	up	Ash1l	310638	161	-21.67	2	17	1249	1270	3' agucgGCGACAGUGUGCGUGUc 5'	:|: | ||||||||||	5' gtgtgTGTGGGCACACGCACAt 3'
rno-miR-205	down	Asic1	79123	158	-25.86	2	19	1334	1359	3' ugucUGAGGCCA---CCUUACUUCCu 5'	:|||| | ||||||||||	5' ggtaGCTCCTATCCAGGAATGAAGGa 3'
rno-miR-205	down	Asic1	79123	158	-25.86	2	19	1350	1375	3' ugucUGAGGCCA---CCUUACUUCCu 5'	:|||| | ||||||||||	5' ggtaGCTCCTATCCAGGAATGAAGGa 3'
rno-miR-380-3p	down	Asic1	79123	154	-20.76	2	18	78	98	3' ucuACACCUGGUAUGAUGUAu 5'	|||||||: |||:|||	5' cccTGTGGACTTAACTGCATt 3'
rno-miR-380-3p	down	Asic1	79123	154	-20.76	2	18	94	114	3' ucuACACCUGGUAUGAUGUAu 5'	|||||||: |||:|||	5' cccTGTGGACTTAACTGCATt 3'
rno-miR-935	up	Asic1	79123	152	-26.1	2	21	1396	1420	3' cgCCAUCG--CCUUCGCCAUUGACc 5'	|| ||| ||:| :|||:||||	5' ggGGGAGCTGGGGATTGGTGACTGa 3'
rno-miR-935	up	Asic1	79123	152	-26.1	2	21	1412	1436	3' cgCCAUCG--CCUUCGCCAUUGACc 5'	|| ||| ||:| :|||:||||	5' ggGGGAGCTGGGGATTGGTGACTGa 3'
rno-miR-330-5p	up	Asic1	79123	158	-26.74	2	18	1576	1597	3' cggaUUCUGUGUCCGGGUCUCu 5'	|||| ::|||||:||||	5' aggaAAGAGGTAGGCCTAGAGc 3'
rno-miR-330-5p	up	Asic1	79123	158	-26.74	2	18	1592	1613	3' cggaUUCUGUGUCCGGGUCUCu 5'	|||| ::|||||:||||	5' aggaAAGAGGTAGGCCTAGAGc 3'
rno-miR-30e-3p	down	Asic2	25364	150	-18.55	2	10	80	101	3' cgacauuuguagGCUGACUUUc 5'	|||||||||	5' gatcgcccctgaCGACTGAAAg 3'
rno-miR-672-5p	down	Asic2	25364	158	-21.03	2	19	539	558	3' agugUGUGUCAUGUGGUUGGAGu 5'	|| |||| |||||||||	5' ggtgAC-CAGT--ACCAACCTCc 3'
rno-miR-543-3p	down	Asic3	286920	150	-16.32	2	19	256	278	3' ucUUCACGUGGC--GCUUACAAa 5'	| | |||:| :|||||||	5' ggATGCCCACTGTTTGAATGTTt 3'
rno-miR-330-5p	up	Asic3	286920	152	-20.99	2	12	589	610	3' cggauucuguGUCCGGGUCUCu 5'	|| ||||||||	5' gtagtctctcCATGCCCAGAGc 3'
rno-miR-6215	down	Asic4	63882	155	-18.96	2	17	378	396	3' ggaCCGAGACGUUGGGAUUu 5'	|| || |||||||||	5' tcaGGGTC-CCAACCCTAAt 3'
rno-miR-380-3p	down	Asic5	63866	156	-15.96	2	12	36	56	3' ucuacaccuGGUAUGAUGUAu 5'	:||||||||||	5' gttttctttTCATACTACATa 3'
rno-miR-743b-3p	up	Asic5	63866	169	-15.63	2	20	171	190	3' agAUAAGUCAUACCACAGAAAg 5'	||||| |||| |||||||	5' taTATTCTGTAT--TGTCTTTt 3'
rno-miR-3473	down	Asl	59085	150	-18.97	2	10	1	10	3' aucgguagagagGUCGGGAUCu 5'	|||||||||	5' ------------CAGCCCTAGa 3'
rno-miR-219a-2-3p	down	Asns	25612	150	-16.67	2	14	311	332	3' ugucuacaGGUCGGUGUUAAGa 5'	|::|: |||||||	5' tgtgggaaCTGGTGACAATTCt 3'
rno-miR-101a-3p	up	Asnsd1	299507	167	-18.36	2	15	33	53	3' aagucaAUAGUGUCAUGACAu 5'	||| ||||||||||	5' ctaccaTATAACAGTACTGTg 3'
rno-miR-205	down	Aspa	79251	150	-26.18	2	14	784	806	3' ugucugaggCCACCUUACUUCCu 5'	|||||:||||:||	5' tgtcgtcaaGGTGGGATGAGGGg 3'
rno-miR-1949	down	Aspa	79251	152	-15.82	3	21	238	261	3' uuGAUACG-ACUGUAGGACCAUau 5'	:||| | | ||||:||||||	5' ctTTATACATTACATTCTGGTAgt 3'
rno-let-7f-5p	down	Aspa	79251	153	-18.17	2	20	648	672	3' uuGAUAUGUU-A-GAU-GAUGGAGu 5'	:| ||||| | :|: |||||||	5' gcTTCTACAAGTGTTGCCTACCTCt 3'
rno-miR-124-3p	up	Aspa	79251	158	-19.69	2	18	561	580	3' ccGUAAGUGGCGCACGGAAu 5'	||| :|:: :|||||||	5' taCATCTATTTTGTGCCTTg 3'
rno-miR-325-3p	down	Asph	312981	165	-21.16	2	13	118	139	3' aacuauccuCCACGAGUUAUUu 5'	||||||||||||	5' gtgtttattGGTGCTCAATAAg 3'
rno-miR-3473	down	Asph	312981	158	-26.7	2	19	556	578	3' aucGGUAGAGA-GGUCGGGAUCu 5'	:|| |||| ||||||:|||	5' ggtTCAGCTCTCCCAGCCTTAGc 3'
rno-miR-146b-5p	down	Asph	312981	152	-22.22	2	20	1605	1628	3' ugucGGAUACCUUAAGUCAAGAGu 5'	|||: |::||::||||||	5' gttaCCTGCTGGGTTTGGTTCTCc 3'
rno-miR-935	up	Asph	312981	158	-17.34	2	18	1827	1849	3' cgccaUCGCCUUCGCCAUUGACc 5'	||:| :|| |||||||	5' ttacaAGTGTTGGCAGTAACTGa 3'
rno-miR-330-5p	up	Asph	312981	154	-27.91	3	20	745	768	3' cgGA-UUCU-GUGUCCGGGUCUcu 5'	|| |||| ||::||||||||	5' tgCTCAAGATCATGGGCCCAGAca 3'
rno-miR-101a-3p	up	Asph	312981	156	-19.22	2	16	862	882	3' aagucAAUAGUGUCAUGACAu 5'	| | |:|:|||||||	5' tggctTCACCGCGGTACTGTa 3'
rno-miR-101a-3p	up	Asph	312981	153	-19.64	2	19	808	827	3' aaGUCAAUAGUGUCAUGACAu 5'	||| |:|| |||||||	5' tcCAG-TGTCTGCGTACTGTa 3'
rno-miR-6215	down	Asphd1	293498	161	-20.42	2	18	438	459	3' ggACC--GAGACGUUGGGAUUu 5'	||| ||||| |||||||	5' cgTGGATCTCTGGCACCCTAAc 3'
rno-miR-3473	down	Asphd1	293498	162	-25.42	2	19	382	404	3' aucGGUAGAGAGGU-CGGGAUCu 5'	||||| || :: |||||||	5' tctCCATCCCTATGTGCCCTAGg 3'
rno-miR-330-5p	up	Asphd2	364948	154	-22.24	2	14	427	448	3' cggauucuGUGUCCGGGUCUCu 5'	||| | |||||||	5' ggacccttCACTGTCCCAGAGc 3'
rno-miR-330-5p	up	Asprv1	500243	155	-24.79	2	20	167	189	3' cgGAUUCUGU-GUCCGGGUCUCu 5'	|||| :|| :: |||||||	5' gcCTAAAGCAGTGCCCCCAGAGt 3'
rno-miR-196b-5p	down	Aste1	363130	159	-18.5	2	20	205	227	3' ggGUUGUUGUCCUU-UGAUGGAu 5'	:||:|::| || |||||||	5' tgTAATAGTAACAATACTACCTg 3'
rno-miR-344g	down	Astl	296129	150	-26.53	2	20	406	429	3' cuGAGGAC-GGUCCU-CGGACUGa 5'	|| ||| ||| || |||||:|	5' tcCTGCTGTCCATGATGCCTGGCt 3'
rno-miR-1843-5p	up	Astl	296129	150	-25.69	2	19	738	760	3' ucAGUCUG--UCUCUGGAGGUAu 5'	||||:| :||| |||:|||	5' ggTCAGGCCAGGAGCCCTTCATt 3'
rno-miR-146b-5p	down	Astn1	304900	158	-21.62	2	21	2548	2571	3' uguCGGAUACCUUA-AGUCAAGAGu 5'	||| || |||| ||||||||:	5' cctGCCAAT-GAATCTCAGTTCTTa 3'
rno-miR-935	up	Astn1	304900	155	-19.28	2	20	2	25	3' cgcCAUCGCCUUCGC-CAUUGACc 5'	||:| | || | |||||||	5' ttcGTGGGGTCAGGGAGTAACTGc 3'
rno-miR-330-5p	up	Astn1	304900	158	-25.73	2	18	1649	1670	3' cggaUUCUGUGUCCGGGUCUCu 5'	|:|: || ||||||||	5' ccacAGGGAACCTGCCCAGAGa 3'
rno-miR-124-3p	up	Asxl1	311553	157	-20.53	2	17	1104	1123	3' ccgUAAGUGGCGCACGGAAu 5'	:|| :|| :|||||||	5' atgGTTGGCCCTGTGCCTTg 3'
rno-miR-146b-5p	down	Asxl2	313922	166	-25.43	2	14	1322	1345	3' ugucggauacCUUAAGUCAAGAGu 5'	||:||||||||||	5' cagaggtcctGAGTTCAGTTCTCa 3'
rno-miR-330-5p	up	Asxl2	313922	157	-30.35	2	14	706	729	3' cggauucuGUGUCC--GGGUCUCu 5'	|||||| |||||||	5' gcatccttCACAGGCTCCCAGAGa 3'
rno-miR-101a-3p	up	Asxl2	313922	150	-15.9	2	10	583	603	3' aagucaauaguGUCAUGACAu 5'	|||||||||	5' cttccatgaatCAGTACTGTa 3'
rno-miR-1-3p	down	Atad1	309532	152	-19.53	2	20	364	385	3' uaUGUGUGAAGAAAUGUAAGGu 5'	|||| :||:||||:||||:	5' atACACTTTTTTTTATATTCTg 3'
rno-miR-743b-3p	up	Atad2	314993	161	-15.91	2	20	358	379	3' agAUAA-GUCAUACCACAGAAAg 5'	|:|| :||| || |||||||	5' tcTGTTGTAGT-TGCTGTCTTTg 3'
rno-miR-1949	down	Atad2b	500625	150	-17.89	2	21	306	326	3' uuGAUACGACUGUAGGACCAUAu 5'	:|| ||| : ||||||||	5' atTTAAGCT--TTGCCTGGTATa 3'
rno-miR-330-5p	up	Atad3a	298682	158	-20.93	2	14	237	258	3' cggauucuGUGUCCGGGUCUCu 5'	:||| ||||||||	5' gacgcgtcTACAAGCCCAGAGc 3'
rno-miR-124-3p	up	Atad5	303348	150	-15.15	2	17	459	476	3' ccgUAAGUGGCGCACGGAAu 5'	||| || :|||||||	5' ttgATT--CCTTGTGCCTTc 3'
rno-miR-146b-5p	down	Ate1	293526	155	-15.36	2	11	2445	2468	3' ugucggauaccuuAAGUCAAGAGu 5'	||||||||||	5' tatttaaattattTTCAGTTCTCt 3'
rno-miR-330-5p	up	Atf3	25389	154	-27.67	2	20	972	992	3' cgGAUUCUGUGUCCGGGUCUCu 5'	:|:|||::| ||:||||||	5' ttTTGAGATGC-GGTCCAGAGt 3'
rno-miR-935	up	Atf5	282840	152	-24.09	3	21	443	466	3' cgCCAUCGCCUUC-GCCAUUGAcc 5'	|||:|| | || :|||||||	5' ggGGTGGCTGTAGTTGGTAACTag 3'
rno-miR-146b-5p	down	Atf6	304962	170	-28.19	2	22	169	192	3' ugUCGGAUACCUUAAGUCAAGAGu 5'	|||: ||||: ||||||||	5' gcAGCTGCTGGAGCACAGTTCTCt 3'
rno-miR-672-5p	down	Atf6	304962	155	-21.98	2	21	3820	3841	3' agUGUGUGUCAUGUGGUUGGAGu 5'	::|||:|| || |||||:||	5' tgGTACATAG-ACCCCAACTTCc 3'
rno-miR-672-5p	down	Atf6	304962	153	-18.06	2	20	3857	3879	3' aguGU-GUGUCAUGUGGUUGGAGu 5'	|| ||:| | |:|||||||	5' ctcCATCATAAGA-ATCAACCTCc 3'
rno-miR-770-3p	up	Atf6	304962	151	-24.14	2	15	2216	2232	3' gaGGUGCAGUCCGGGUg 5'	|::| ||||||||	5' tgCTGCCGCAGGCCCAt 3'
rno-miR-330-5p	up	Atf6	304962	159	-27.47	2	20	4177	4199	3' cgGAUUC-UGUGUCCGGGUCUCu 5'	|||:| | |:| |||||||	5' gcCTAGGAAGATATTCCCAGAGt 3'
rno-miR-881-3p	up	Atf6	304962	166	-20.94	2	18	1846	1867	3' gauaAGUCUUUACGGUGUCAAu 5'	||| |:||:|||||||	5' ggccTCAACAGTGTCACAGTTg 3'
rno-miR-881-3p	up	Atf6	304962	156	-16.68	2	16	3508	3529	3' gauaagUCUUUACGGUGUCAAu 5'	| || | ||||||||	5' cccaggAAAACTCCCACAGTTc 3'
rno-miR-881-3p	up	Atf6	304962	152	-22.24	3	17	3575	3598	3' gauaaGUCUUU--ACGGUGUCAau 5'	|||||| |||||||||	5' catgaCAGAAATGTGCCACAGTaa 3'
rno-miR-219a-2-3p	down	Atf7	315333	152	-16.35	2	20	3747	3769	3' ugUCUACAG-GUCG-GUGUUAAGa 5'	||| | | || | ||||||||	5' aaAGA-GACACAACACACAATTCt 3'
rno-miR-672-5p	down	Atf7	315333	156	-19.24	2	21	4519	4542	3' agUGUGUGUCA-UGUGGUUGGAGu 5'	|| | : || |: ||||||||	5' acACTCTTTGTCATCCCAACCTCc 3'
rno-miR-425-5p	up	Atf7	315333	156	-16.3	2	14	2611	2632	3' aguugcccuCACUAGCACAGUAa 5'	||||| |||||||	5' ttgacatctGTGAT-GTGTCATa 3'
rno-miR-124-3p	up	Atf7	315333	151	-18.47	2	18	5537	5554	3' ccGUAAGUGGCGCACGGAAu 5'	||| :|| :|||||||	5' gaCATATAC--TGTGCCTTa 3'
rno-miR-1843-5p	up	Atf7	315333	153	-27.23	2	19	1087	1110	3' ucAGUCUGUC-UC--UGGAGGUAu 5'	|||||||| || :|||:|||	5' tgTCAGACAGAAGCTGCCTTCATt 3'
rno-miR-210-3p	up	Atf7	315333	162	-27.85	2	19	5063	5085	3' aguCG-GCGACAGUGUGCGUGUc 5'	|| ||| ||||||||||	5' tgcGCGCGCGCGCACACGCACAc 3'
rno-miR-1949	down	Atf7ip	312800	157	-16.26	2	21	1353	1375	3' uuGAUACGACUGUAGGACCAUAu 5'	| || | ::|||||||||	5' agCCATTCACTTGTCCTGGTATt 3'
rno-miR-330-5p	up	Atf7ip	312800	155	-23.06	2	18	2731	2753	3' cggaUUCUGUGUCC--GGGUCUCu 5'	||| ||::|| |||||||	5' aagcAAG-CATGGGGTCCCAGAGg 3'
rno-miR-17-1-3p	up	Atf7ip	312800	172	-23.68	2	16	598	619	3' gguguuCACGGAAGUGACGUCa 5'	||||||| |||||||	5' gtgttcGTGCCTTAACTGCAGa 3'
rno-miR-743b-3p	up	Atf7ip	312800	159	-17.26	2	20	2195	2218	3' agAUAAGUCA--UACCACAGAAAg 5'	| ||:| | ||||||||||	5' acTTTTTACTTCCTGGTGTCTTTt 3'
rno-miR-101a-3p	up	Atf7ip2	497859	153	-16.84	2	19	180	202	3' aaGUC-AAUA-GUGUCAUGACAu 5'	||| |:| || :|||||||	5' ccCAGCATGTGCAAGGTACTGTg 3'
rno-miR-3473	down	Atg10	688555	154	-28.5	2	19	1385	1408	3' aucGGUAGAGA--GGUCGGGAUCu 5'	|| ||||| |:||||||:|	5' cacCCCTCTCTGACTAGCCCTGGg 3'
rno-miR-380-3p	down	Atg10	688555	150	-15.44	2	16	1658	1677	3' ucuacACCUGGUAUGAUGUAu 5'	| |||| |||||||	5' agaccTAGACC-CACTACATg 3'
rno-miR-743b-3p	up	Atg10	688555	170	-19.12	2	20	2110	2134	3' agAUAAG--UCAUA-CCACAGAAAg 5'	||||| | ||| |||||||||	5' caTATTCAAAATATGGGTGTCTTTa 3'
rno-miR-3473	down	Atg12	361321	167	-24.76	2	19	1683	1704	3' aucGGUAGAGAGGUCGGGAUCu 5'	::| ||||: ||||||||	5' tttTTAACTCTTAAGCCCTAGa 3'
rno-miR-384-5p	down	Atg12	361321	151	-18.32	2	21	402	430	3' ugUA-ACGGAUCCU-----UAACAAAUGu 5'	|| ||::|:||| | |||||||	5' ggATGTGTTTGGGATGTAGAATGTTTACa 3'
rno-miR-30e-3p	down	Atg12	361321	157	-20.62	2	19	1982	2002	3' cgaCAUUUGUAGGCUGACUUUc 5'	||||: | :||||||||	5' ctaGTAAG-AGGTGACTGAAAg 3'
rno-miR-124-3p	up	Atg12	361321	158	-23.48	2	18	972	989	3' ccGUAAGUGGCGCACGGAAu 5'	||||| || :|||||||	5' atCATTC-CC-TGTGCCTTg 3'
rno-miR-770-3p	up	Atg13	362164	156	-23.58	2	14	166	181	3' gagGUGCAGUCCGGGUg 5'	|| ||||||||||	5' cagCA-GTCAGGCCCAa 3'
rno-miR-495	down	Atg16l2	308865	152	-15.39	2	20	126	145	3' uuCUUCACGUGGUACAAACAAa 5'	|| || :|| ||||||||	5' agGACCTG-GCC-TGTTTGTTt 3'
rno-miR-672-5p	down	Atg2a	689688	154	-18.32	2	14	583	605	3' aguguguguCAUGUGGUUGGAGu 5'	| | |||||||||	5' ccgccttatGCAAACCAACCTCc 3'
rno-miR-339-3p	up	Atg4b	316640	153	-32.73	2	21	232	256	3' acCGAGACAGCAG--C-UCCGCGAGu 5'	|| ||||| | | ||||||||	5' ggGC-CTGTCCACATGAAGGCGCTCa 3'
rno-miR-1843-5p	up	Atg4b	316640	152	-24.91	2	19	10	30	3' ucAGUCUGUCU-CUGGAGGUAu 5'	|::|: :|| |:|||||||	5' ggTTGGG-GGATGGCCTCCATg 3'
rno-miR-672-5p	down	Atg4c	313391	156	-20.49	2	20	393	413	3' aguGUGUGUCAUGUGGUUGGAGu 5'	|| :|: ||| ||||||||	5' cttCA-GCGCTAC-CCAACCTCc 3'
rno-miR-672-5p	down	Atg5	365601	151	-25.09	2	21	363	387	3' agUGUGUGUCAU-GUG-GUUGGAGu 5'	||| :||| | ||| ||:||||	5' tgACAGGCAGGACCACGCAGCCTCt 3'
rno-miR-17-1-3p	up	Atg5	365601	152	-19.33	2	16	1127	1148	3' gguguuCACGGAAGUGACGUCa 5'	|| :|| |||||||	5' tggcctGTCTCTAGACTGCAGt 3'
rno-miR-935	up	Atg7	312647	150	-15.78	2	20	1299	1320	3' cgcCAUCGCCUUCGCCAUUGACc 5'	|| || | :| |||||||	5' agtGTCGCCGTGG-AGTAACTGt 3'
rno-miR-1843-5p	up	Atg7	312647	160	-19.34	2	18	1147	1166	3' ucaGUCUGUCUCUGGAGGUAu 5'	|| |||| | |||||||	5' gcaCAAACAGTG-CCTCCATc 3'
rno-miR-210-3p	up	Atg7	312647	156	-24.06	2	13	985	1007	3' agucggcgaCAGU-GUGCGUGUc 5'	|||| ||||||||	5' cagagagggGTCAGCACGCACAt 3'
rno-miR-3473	down	Athl1	309103	155	-24.58	2	20	399	421	3' auCGGUAGAGAGGU-CGGGAUCu 5'	| || :|||| |||||||	5' tgGACAGGGTTCCAGGCCCTAGt 3'
rno-miR-495	down	Atl2	298757	163	-16.37	2	20	127	149	3' uuCUU-CACGUGGUACAAACAAa 5'	||: ||| || ||||||||	5' caGAGTGTGAACATTGTTTGTTg 3'
rno-miR-935	up	Atl2	298757	152	-22.67	2	20	88	108	3' cgcCAUCGCCUUCGCCAUUGACc 5'	||||| ||: |||||||	5' gaaGTAGC-TTAGT-GTAACTGg 3'
rno-miR-146b-5p	down	Atl3	309187	160	-17.85	2	20	360	383	3' ugucGGAUACCUUAAGUCAAGAGu 5'	::|:| |:|| |||||||	5' tggtTTTGTTGGATCAAGTTCTCt 3'
rno-miR-146b-5p	down	Atl3	309187	158	-17.1	2	22	385	408	3' ugUCGGAUACCUUAAGUCAAGAGu 5'	:| :| |||| ||:||||||:	5' ctGGATTTTGGATTTTAGTTCTTt 3'
rno-miR-344g	down	Atm	300711	154	-17.19	2	19	1147	1170	3' cugAGGACGGUCCU--CGGACUGa 5'	|::||: || | |||||||	5' gtaTTTTGTAAGTACTGCCTGACa 3'
rno-miR-17-1-3p	up	Atm	300711	152	-16.44	2	12	1181	1202	3' gguguucacgGAAGUGACGUCa 5'	||| |||||||	5' ttggtatctaCTTGACTGCAGa 3'
rno-miR-210-3p	up	Atm	300711	155	-22.77	2	11	211	232	3' agucggcgacaGUGUGCGUGUc 5'	||||||||||	5' cagtggtcaccCACACGCACAc 3'
rno-miR-881-3p	up	Atm	300711	162	-18.62	2	20	1619	1642	3' gaUAAGU-CU-UUACGGUGUCAAu 5'	||||| || ::| :|||||||	5' atATTCACGATGGTCTCACAGTTt 3'
rno-miR-495	down	Atoh1	500156	158	-15.14	2	16	587	607	3' uucuucACGUGGUACAAACAAa 5'	|||| |||||||||	5' actcttTGCA-AATGTTTGTTt 3'
rno-miR-672-5p	down	Atoh8	500200	151	-21.82	2	19	161	183	3' agugUGUGUCAUGUGGUUGGAGu 5'	||| :| |||||:||||	5' caggACAAGGGCCACCAGCCTCc 3'
rno-miR-1843-5p	up	Atp10a	365266	167	-19.25	2	19	475	495	3' ucAGUCUGUCUCUGGAGGUAu 5'	| ||:|| | ||||||||	5' ttTGAGGCAAATACCTCCATt 3'
rno-miR-1949	down	Atp10d	360932	157	-20.13	2	21	1218	1241	3' uuGAUACGAC-U-GUAGGACCAUAu 5'	|| | ||| | | |||||||||	5' caCT-TTCTGTACCTTCCTGGTATc 3'
rno-miR-384-5p	down	Atp10d	360932	158	-16.02	2	19	607	630	3' uguaACGGAUCCUUA-ACAAAUGu 5'	||||| |: | |||||||	5' aggcTGCCTTTGGCTCTGTTTACt 3'
rno-miR-330-5p	up	Atp10d	360932	158	-20.66	2	20	630	650	3' cgGAUUCUGUGUCCGGGUCUCu 5'	:|| || ::|| |||||||	5' tgTTATGA-GTAGACCCAGAGa 3'
rno-miR-344g	down	Atp11a	306600	155	-21.96	2	19	1266	1287	3' cugAGGACGGUCCUCGGACUGa 5'	| || : | |:|||||||	5' cagTGCTATAACGGGCCTGACt 3'
rno-miR-344g	down	Atp11a	306600	155	-21.96	2	19	1027	1048	3' cugAGGACGGUCCUCGGACUGa 5'	| || : | |:|||||||	5' cagTGCTATAACGGGCCTGACt 3'
rno-miR-543-3p	down	Atp11a	306600	157	-18.77	2	19	1970	1992	3' ucUUCACGUGG-CG-CUUACAAa 5'	:||||: :| || |||||||	5' gtGAGTGTTTCAGCAGAATGTTt 3'
rno-miR-543-3p	down	Atp11a	306600	157	-18.77	2	19	1731	1753	3' ucUUCACGUGG-CG-CUUACAAa 5'	:||||: :| || |||||||	5' gtGAGTGTTTCAGCAGAATGTTt 3'
rno-miR-196b-5p	down	Atp11a	306600	150	-20.93	2	14	2286	2307	3' ggguuguuGUCCUUUGAUGGAu 5'	:||||||:|||||	5' attgtgctTAGGAAATTACCTa 3'
rno-miR-196b-5p	down	Atp11a	306600	150	-20.93	2	14	2047	2068	3' ggguuguuGUCCUUUGAUGGAu 5'	:||||||:|||||	5' attgtgctTAGGAAATTACCTa 3'
rno-miR-743b-3p	up	Atp11a	306600	152	-17.99	2	17	1702	1724	3' agauaAGUCAUAC-CACAGAAAg 5'	|:|||:|| ||||:|||	5' agcccTTAGTGTGTGTGTTTTTa 3'
rno-miR-743b-3p	up	Atp11a	306600	152	-17.99	2	17	1463	1485	3' agauaAGUCAUAC-CACAGAAAg 5'	|:|||:|| ||||:|||	5' agcccTTAGTGTGTGTGTTTTTa 3'
rno-miR-672-5p	down	Atp11b	361929	153	-16.83	2	21	1000	1022	3' agUGUGUGUCAUGUGGUUGGAGu 5'	|| ::| ||| |:||||||:	5' tgACTTGCTGTAAATCAACCTTg 3'
rno-miR-205	down	Atp1a1	24211	153	-25.46	3	21	129	150	3' ugUCUG-AGGCCACCUUACUUCcu 5'	|||| ||| ||||||||||	5' ccAGACGTCC--TGGAATGAAGca 3'
rno-miR-6215	down	Atp1a2	24212	158	-21.11	2	16	169	187	3' ggacCGAGACGUUGGGAUUu 5'	||| || ||||||||	5' tcccGCTGTG-AACCCTAAg 3'
rno-miR-6215	down	Atp1a2	24212	151	-19.94	2	16	1547	1568	3' ggacCGAGACG--UUGGGAUUu 5'	|:|:||| |||||||	5' tggaGTTTTGCCTTACCCTAAa 3'
rno-miR-146b-5p	down	Atp1a2	24212	163	-15.44	2	20	970	995	3' ugucGGAUACCUUA--AGUCAAGAGu 5'	:|| | |||| |:|||||||	5' ccctTCTTTAGAATAATTAGTTCTCt 3'
rno-miR-770-3p	up	Atp1a2	24212	155	-19.71	2	15	1495	1511	3' gaGGUGCAGUCCGGGUg 5'	:|| | ||||||||	5' caTCAAGCCAGGCCCAa 3'
rno-miR-743b-3p	up	Atp1b1	25650	155	-15.04	2	20	832	854	3' agAUAAG-UCAUACCACAGAAAg 5'	|:| | :||: ||||||||	5' caTGTGCTGGTGCTGTGTCTTTa 3'
rno-miR-344g	down	Atp1b2	24214	153	-22.71	2	20	142	163	3' cuGAGGACGGU-CCUCGGACUGa 5'	||:|| |:| ||||||||	5' aaCTTCT-CTACCTAGCCTGACg 3'
rno-miR-344g	down	Atp1b2	24214	150	-27.7	2	20	799	823	3' cuGAGGACG-GUC--CUCGGACUGa 5'	||||| | ||| |:||:||||	5' aaCTCCTACTCAGGCGGGCTTGACc 3'
rno-miR-543-3p	down	Atp1b2	24214	159	-15.75	2	19	1196	1216	3' ucUUCACGUGGCGCUUACAAa 5'	:| ||| || |||||||	5' taGAATGCCCCTAGAATGTTa 3'
rno-miR-338-5p	down	Atp1b2	24214	154	-16.05	2	20	450	470	3' guGAGUCGUGGUCCUAUAACAa 5'	||||| : : | |||||||	5' ttCTCAGGGGT-GAATATTGTt 3'
rno-miR-17-1-3p	up	Atp1b2	24214	161	-22.69	2	13	1299	1320	3' gguguucacGGAAGUGACGUCa 5'	:|||||||||||	5' cctccctccTCTTCACTGCAGc 3'
rno-miR-205	down	Atp1b3	25390	156	-19.23	2	21	429	452	3' ugUCUGAGGC-CACCUUACUUCCu 5'	| ::||:| || :|||||||	5' agAAGTTCTGTATGTGATGAAGGa 3'
rno-miR-98-5p	down	Atp1b4	84396	152	-15.34	2	20	2826	2847	3' uuGUUAUGUUGAAUGAUGGAGu 5'	||||: :| ||||||:||	5' gtCAATGAGAAATACTACTTCc 3'
rno-miR-6215	down	Atp2a1	116601	154	-17.35	2	18	77	96	3' ggACCGAGACGUUGGGAUUu 5'	|| ||: | |||||||	5' ccTGTCTTCCCCACCCTAAt 3'
rno-miR-98-5p	down	Atp2a2	29693	150	-18.64	2	19	476	498	3' uugUUAUGUU-GAAUGAUGGAGu 5'	|: | |: | |:|||||||	5' ctgAGCAGAGTCCTGCTACCTCa 3'
rno-miR-363-3p	down	Atp2a2	29693	158	-18.1	2	19	584	605	3' ugUCUACCUAUGG-CACGUUAa 5'	||| |||::: |||||||	5' gtAGACAGATGTTGGTGCAATa 3'
rno-let-7f-5p	down	Atp2a2	29693	155	-22.15	2	16	476	498	3' uugauaUGUUA-GAUGAUGGAGu 5'	| |:| ||:|||||||	5' ctgagcAGAGTCCTGCTACCTCa 3'
rno-miR-743b-3p	up	Atp2a2	29693	163	-16.57	2	16	387	409	3' agauaaGU-CAUACCACAGAAAg 5'	|| |||| ||||||||	5' aaatagCATGTATTGTGTCTTTt 3'
rno-miR-1949	down	Atp2a3	25391	159	-27.22	3	21	1122	1143	3' uuGAUACGACUGUAGGACCAUau 5'	||:| |||||| |||||||	5' caCTGTCCTGACA-CCTGGTAgc 3'
rno-miR-6215	down	Atp2a3	25391	154	-22.27	2	18	671	690	3' ggACCGAGACGUUGGGAUUu 5'	|||||| | :|:|||||	5' gtTGGCTCAGGGATCCTAAc 3'
rno-let-7f-5p	down	Atp2a3	25391	154	-19.11	2	20	890	914	3' uuGAUAUGUUA-GA--UGAUGGAGu 5'	|| ||||| || |||||||	5' gaCTCCACAATCCTCCCCTACCTCc 3'
rno-miR-425-5p	up	Atp2a3	25391	150	-23.89	3	19	761	785	3' aguuGCCCUCACUA--GCACAGUaa 5'	| ||:||||| |||||||	5' aagcCTGGGGTGATACCGTGTCAct 3'
rno-miR-98-5p	down	Atp2b1	29598	161	-17.1	2	19	217	241	3' uugUUA--UGUUGA-AUGAUGGAGu 5'	||| |||| | |:|||||||	5' agaAATGAACAAGTCTGCTACCTCt 3'
rno-let-7f-5p	down	Atp2b1	29598	170	-22.23	2	19	219	241	3' uugAUAUGUU-AGAUGAUGGAGu 5'	|: |||| |||:|||||||	5' aaaTGAACAAGTCTGCTACCTCt 3'
rno-miR-187-3p	up	Atp2b1	29598	167	-25.63	2	16	2463	2485	3' ggccgaCGUUGU-GUUCUGUGCu 5'	|:|||| |||||||||	5' cgtgaaGTAACAGCAAGACACGc 3'
rno-miR-187-3p	up	Atp2b1	29598	156	-22.7	3	20	100	121	3' ggCCGACGUUGUGUUCUGUGcu 5'	| || ||||| |||||||	5' tgGACTTCAACAGAAGACACac 3'
rno-miR-187-3p	up	Atp2b1	29598	156	-22.7	3	20	386	407	3' ggCCGACGUUGUGUUCUGUGcu 5'	| || ||||| |||||||	5' tgGACTTCAACAGAAGACACac 3'
rno-miR-881-3p	up	Atp2b1	29598	157	-15.35	2	17	1363	1384	3' gauaaGUCUUUACGGUGUCAAu 5'	| ||:| | |||||||	5' tcaggCCGAGACGGCACAGTTt 3'
rno-miR-344g	down	Atp2b2	24215	161	-22.72	2	18	2575	2597	3' cugaGGACGGUCCU-CGGACUGa 5'	|: || |||| |||||||	5' gaagCTAGCAAGGAGGCCTGACa 3'
rno-miR-325-3p	down	Atp2b2	24215	154	-15.07	2	14	2776	2797	3' aacuauccUCCACGAGUUAUUu 5'	||| | |||||||	5' accccattAGGGGGTCAATAAt 3'
rno-miR-3473	down	Atp2b2	24215	155	-26.25	2	11	2161	2182	3' aucgguagagaGGUCGGGAUCu 5'	||||||||||	5' cagcaggtggaCCAGCCCTAGa 3'
rno-miR-495	down	Atp2b2	24215	156	-15.01	2	20	430	451	3' uuCUUCACGUGGUACAAACAAa 5'	|::| |: :: ||||||||	5' gaGGGGAGTTTTTTGTTTGTTt 3'
rno-miR-672-5p	down	Atp2b2	24215	157	-20	2	21	2431	2453	3' agUGUGUGUCAUGUGGUUGGAGu 5'	:||: :| || :|||||||	5' atGCATCTATGACCTCAACCTCa 3'
rno-miR-770-3p	up	Atp2b2	24215	150	-22.49	2	15	1938	1955	3' gaGGUGCA-GUCCGGGUg 5'	|| | | ||||||||	5' gcCCTCCTCCAGGCCCAg 3'
rno-miR-330-5p	up	Atp2b2	24215	160	-31.25	2	12	1937	1958	3' cggauucuguGUCCGGGUCUCu 5'	|||||||||||	5' agccctcctcCAGGCCCAGAGa 3'
rno-miR-346	up	Atp2b2	24215	150	-25.15	3	19	1003	1026	3' ucucCGUCCGU-GAGUCCGUCUgu 5'	|::|| | ||||||||||	5' tactGTGGGAAGCTCAGGCAGAaa 3'
rno-miR-187-3p	up	Atp2b2	24215	166	-25.81	2	20	316	336	3' ggCCGACGUUGUGUUCUGUGCu 5'	|||| ||:| | |||||||	5' caGGCTCCAGC-CCAGACACGg 3'
rno-miR-344g	down	Atp2b3	29599	152	-29.49	2	20	1677	1698	3' cuGAGGACGGUCCUCGGACUGa 5'	:|:|| ||||||||||| |	5' atTTTCTTCCAGGAGCCTGTCc 3'
rno-miR-344g	down	Atp2b3	29599	152	-29.49	2	20	1972	1993	3' cuGAGGACGGUCCUCGGACUGa 5'	:|:|| ||||||||||| |	5' atTTTCTTCCAGGAGCCTGTCc 3'
rno-let-7f-5p	down	Atp2b3	29599	154	-15.91	2	14	217	238	3' uugauaugUUAGAUGAUGGAGu 5'	|:|| :|||||||	5' tgccaccaAGTCAGCTACCTCt 3'
rno-miR-543-3p	down	Atp2b3	29599	158	-15.19	2	19	2275	2297	3' ucUUCACG--UGGCGCUUACAAa 5'	||| || |::| |||||||	5' taAAGGGCATATTGAGAATGTTt 3'
rno-miR-543-3p	down	Atp2b3	29599	158	-15.19	2	19	2570	2592	3' ucUUCACG--UGGCGCUUACAAa 5'	||| || |::| |||||||	5' taAAGGGCATATTGAGAATGTTt 3'
rno-miR-543-3p	down	Atp2b3	29599	158	-15.19	2	19	390	412	3' ucUUCACG--UGGCGCUUACAAa 5'	||| || |::| |||||||	5' taAAGGGCATATTGAGAATGTTt 3'
rno-miR-330-5p	up	Atp2b3	29599	156	-22.25	2	17	484	507	3' cggauUCUGUGUCC--GGGUCUCu 5'	|| |||| | |||||||	5' cgcacAGTCACATGCACCCAGAGa 3'
rno-miR-330-5p	up	Atp2b3	29599	156	-22.25	2	17	189	212	3' cggauUCUGUGUCC--GGGUCUCu 5'	|| |||| | |||||||	5' cgcacAGTCACATGCACCCAGAGa 3'
rno-miR-17-1-3p	up	Atp2b3	29599	151	-19.28	3	20	710	732	3' ggUGUUCACGGAAG-UGACGUca 5'	| |:|| ||||| ||||||	5' gtAAAGGTACCTTCTACTGCAac 3'
rno-miR-17-1-3p	up	Atp2b3	29599	151	-19.28	3	20	1005	1027	3' ggUGUUCACGGAAG-UGACGUca 5'	| |:|| ||||| ||||||	5' gtAAAGGTACCTTCTACTGCAac 3'
rno-miR-210-3p	up	Atp2b3	29599	150	-15.73	2	18	719	738	3' agucGGCGACAGUGUGCGUGUc 5'	|: ||| || |||||||	5' ccttCTACTG-CA-ACGCACAc 3'
rno-miR-210-3p	up	Atp2b3	29599	150	-15.73	2	18	1014	1033	3' agucGGCGACAGUGUGCGUGUc 5'	|: ||| || |||||||	5' ccttCTACTG-CA-ACGCACAc 3'
rno-miR-344g	down	Atp2b4	29600	161	-27.89	2	20	1890	1909	3' cuGAGGACGGUCCUCGGACUGa 5'	|||:||: || |||||||	5' gaCTCTTGT--GGTGCCTGACa 3'
rno-miR-344g	down	Atp2b4	29600	152	-18.02	2	12	1520	1541	3' cugaggacggUCCUCGGACUGa 5'	| |||||||||	5' gaacggtaaaATGAGCCTGACc 3'
rno-miR-344g	down	Atp2b4	29600	161	-27.89	2	20	2167	2186	3' cuGAGGACGGUCCUCGGACUGa 5'	|||:||: || |||||||	5' gaCTCTTGT--GGTGCCTGACa 3'
rno-miR-344g	down	Atp2b4	29600	152	-18.02	2	12	1797	1818	3' cugaggacggUCCUCGGACUGa 5'	| |||||||||	5' gaacggtaaaATGAGCCTGACc 3'
rno-miR-330-5p	up	Atp2b4	29600	160	-27.17	2	20	1243	1262	3' cgGAUUCUGUGUCCGGGUCUCu 5'	||:| |||| ||||||||	5' ccCTGA-ACAC-TGCCCAGAGc 3'
rno-miR-330-5p	up	Atp2b4	29600	159	-24.64	2	19	3468	3489	3' cggAUUCUGUGUCCGGGUCUCu 5'	|::| | : |||||||||	5' gaaTGGGCCTTTGGCCCAGAGt 3'
rno-miR-330-5p	up	Atp2b4	29600	160	-27.17	2	20	1520	1539	3' cgGAUUCUGUGUCCGGGUCUCu 5'	||:| |||| ||||||||	5' ccCTGA-ACAC-TGCCCAGAGc 3'
rno-miR-330-5p	up	Atp2b4	29600	159	-24.64	2	19	3745	3766	3' cggAUUCUGUGUCCGGGUCUCu 5'	|::| | : |||||||||	5' gaaTGGGCCTTTGGCCCAGAGt 3'
rno-miR-881-3p	up	Atp2b4	29600	151	-19.72	3	15	76	97	3' gauaaguCUUUACGGUGUCAau 5'	||||||:||||||	5' agacgatGAAATGTCACAGTcc 3'
rno-miR-495	down	Atp2c1	170699	153	-17.6	2	19	1563	1591	3' uucUUCACGU---GGU----ACAAACAAa 5'	||||||| :|| ||||||||	5' attAAGTGCATATTCAGTCTTGTTTGTTt 3'
rno-miR-330-5p	up	Atp4b	24217	162	-26.14	2	15	221	244	3' cggauucUGUGUCC--GGGUCUCu 5'	||||||| |||||||	5' gcggttaACACAGGAACCCAGAGt 3'
rno-miR-1843-5p	up	Atp5b	171374	157	-20.06	2	19	27	46	3' ucAGUCUGUCUCUGGAGGUAu 5'	|| | || |||||||||	5' acTCTG-CACTGACCTCCATg 3'
rno-miR-344g	down	Atp5e	245958	166	-23.28	2	18	2	23	3' cugaGGACGGUCCUCGGACUGa 5'	|||| | | ||||||||	5' cgagCCTGACTGAAGCCTGACg 3'
rno-miR-380-3p	down	Atp5j2	690441	150	-18.5	2	18	9	29	3' ucuACACCUGGUAUGAUGUAu 5'	|||||| | |||:|||	5' cacTGTGGAGAACACTGCATg 3'
rno-miR-205	down	Atp5s	362749	151	-17.89	2	21	781	805	3' ugUCUGA-GGCCACCU-UACUUCCu 5'	||| | :| | | | |||||||	5' gaAGAATGTCTGAGTAGATGAAGGc 3'
rno-miR-346	up	Atp5s	362749	162	-31.9	3	21	928	950	3' ucUC-CGUCCGUGAGUCCGUCUgu 5'	|| ||| |||||||||||||	5' gcAGCGCA-GCACTCAGGCAGAaa 3'
rno-miR-17-1-3p	up	Atp5sl	361520	155	-23.22	2	19	795	815	3' gguGUUC-ACGGAAGUGACGUCa 5'	|||| |||| |||||||	5' tgcCAAGCTGCC--AACTGCAGc 3'
rno-miR-219a-2-3p	down	Atp6v0a1	29757	161	-15.11	2	17	459	480	3' ugucuACAGGUCGGUGUUAAGa 5'	| |:| |:||||||||	5' tccctTCTTCTGTCACAATTCa 3'
rno-miR-98-5p	down	Atp6v0a1	29757	152	-19.78	2	20	1649	1670	3' uuGUUAUGUUGAAUGAUGGAGu 5'	::||:|||: | ||:||||	5' acTGATGCAATCTTCTGCCTCt 3'
rno-let-7f-5p	down	Atp6v0a1	29757	163	-25.68	2	20	1648	1670	3' uuGA-UAUGUUAGAUGAUGGAGu 5'	|| ||:|||||| ||:||||	5' aaCTGATGCAATCTTCTGCCTCt 3'
rno-miR-30e-3p	down	Atp6v0a1	29757	153	-23.02	2	17	190	211	3' cgacaUUUGUAGGCUGACUUUc 5'	|:|| |:|||||||:|	5' cgtacAGACTTTCGACTGAGAg 3'
rno-miR-425-5p	up	Atp6v0a1	29757	160	-24.53	2	21	925	948	3' agUUGCCCUCACUAG-CACAGUAa 5'	:|| ||: |:|| |||||||	5' tgGACAGGGAAGGTCAGTGTCATt 3'
rno-miR-330-5p	up	Atp6v0a1	29757	154	-25.59	2	18	6	27	3' cggaUUCUGUGUCCGGGUCUCu 5'	|:|:|:|| ||:|||||	5' aggcAGGGCGCATGCTCAGAGc 3'
rno-miR-124-3p	up	Atp6v0a1	29757	153	-22.07	2	18	731	751	3' ccGUAAGUGGCG-CACGGAAu 5'	|||| :| | |||||||	5' ggCATTGTTCTCGGTGCCTTt 3'
rno-miR-344g	down	Atp6v0c	170667	150	-22.64	2	20	46	73	3' cuGAGGACGG---UCC---UCGGACUGa 5'	||| | || ||| ||||||||	5' tcCTCATTCCAGAAGGAACAGCCTGACa 3'
rno-miR-3473	down	Atp6v0c	170667	150	-21.98	2	20	235	259	3' auCGGUAGAG-AGGU--CGGGAUCu 5'	|:|| | | ||| |||||||	5' tgGTCACCCCACCCATCGCCCTAGa 3'
rno-miR-146b-5p	down	Atp6v0c	170667	152	-20.12	2	22	499	524	3' ugUCGG-AUACCUUA-AGUCAAGAGu 5'	|||: |:| ||| |||||||	5' ccAGCTGTGTCCAATAAAAGTTCTCg 3'
rno-miR-672-5p	down	Atp6v0e1	94170	154	-25.32	2	20	63	84	3' aguGUGUGUCAUGUGGUUGGAGu 5'	||| | | |||||:|||||	5' aatCAC-CTGCACACCGACCTCc 3'
rno-miR-1843-5p	up	Atp6v0e2	436582	154	-22.16	2	18	195	215	3' ucaGUCUGUCUCUGGAGGUAu 5'	|| :|:|:|||||||	5' agcCATTAGGGGGCCTCCATt 3'
rno-miR-98-5p	down	Atp6v1a	685232	152	-15.95	2	16	1206	1227	3' uuguuaUGUUGAAUGAUGGAGu 5'	:|: | |:|||||||	5' atgctgGCGCCATGCTACCTCt 3'
rno-miR-146b-5p	down	Atp6v1a	685232	152	-15.76	2	12	1859	1882	3' ugucggauaccuUAAGUCAAGAGu 5'	|| ||||||||	5' ttttaaaagattATGCAGTTCTCt 3'
rno-miR-346	up	Atp6v1b1	312488	150	-27.57	2	18	352	374	3' ucuccGUCCGUGAGUCCGUCUGu 5'	|||| |||||:||||	5' gtactCAGGATGTCAGGTAGACa 3'
rno-miR-17-1-3p	up	Atp6v1b1	312488	151	-20.7	3	19	836	857	3' gguGUUCACGGAAGUGACGUca 5'	| ||| ||| |||||||	5' gtcCCAGTCCCTGCACTGCAca 3'
rno-miR-124-3p	up	Atp6v1b2	117596	150	-21.82	2	10	622	641	3' ccguaaguggCGCACGGAAu 5'	|||||||||	5' tgcaggggtgGCGTGCCTTg 3'
rno-miR-881-3p	up	Atp6v1b2	117596	150	-15.23	2	19	683	709	3' gauAAGUCUUUACG-----GUGUCAAu 5'	|| : |||||| |||||||	5' gacTTGGAAAATGCTGGGGCACAGTTa 3'
rno-miR-363-3p	down	Atp6v1c1	299971	162	-15.27	2	19	383	404	3' ugUCUAC-CUAUGGCACGUUAa 5'	|| || |||:: |||||||	5' caAGTTGTGATGTAGTGCAATg 3'
rno-miR-543-3p	down	Atp6v1c1	299971	161	-16.91	2	17	418	438	3' ucuuCACGUGGCGCUUACAAa 5'	|||| :: ||||||||	5' gtgtGTGCTTTCCGAATGTTc 3'
rno-miR-30e-3p	down	Atp6v1c1	299971	150	-17.63	2	20	192	212	3' cgACAUUUGUAGGCUGACUUUc 5'	||||||::| : |||||:|	5' tcTGTAAATGTGT-ACTGAGAa 3'
rno-miR-6215	down	Atp6v1e2	366545	152	-21.52	2	17	285	305	3' ggaCCG-AGACGUUGGGAUUu 5'	||| |||| |||:||||	5' ctaGGCATCTGAAACTCTAAg 3'
rno-miR-3473	down	Atp6v1e2	366545	152	-22.51	2	20	242	260	3' auCGGUAGAGAGGUCGGGAUCu 5'	|:|| ||:| |||||||	5' ctGTCAGCTTT---GCCCTAGg 3'
rno-miR-330-5p	up	Atp6v1g2	368044	151	-26.62	2	20	8	30	3' cgGAU-UCUGUGUCCGGGUCUCu 5'	:|| :|||||| ||:||||	5' gcTTAGGGACACATCCCTAGAGt 3'
rno-miR-210-3p	up	Atp6v1g2	368044	158	-33.88	2	20	51	71	3' agUCGGCGACAGUGUGCGUGUc 5'	| ||| ||||:||:|||||	5' ccACCCG-TGTCGCATGCACAg 3'
rno-miR-1949	down	Atp6v1g3	289407	175	-25.55	2	21	1011	1032	3' uuGAUACGACUGUAGGACCAUAu 5'	||:|||||| :| |||||||	5' ctCTGTGCTGA-GTACTGGTATt 3'
rno-miR-495	down	Atp6v1g3	289407	158	-19.58	2	20	896	916	3' uuCUUCACGUGGUACAAACAAa 5'	||:| |:::: ||||||||	5' ggGAGGGGTGTT-TGTTTGTTt 3'
rno-miR-330-5p	up	Atp6v1g3	289407	156	-21.91	2	20	761	782	3' cgGAUUCUGUGUCCGGGUCUCu 5'	|| ||| : | |||||||	5' gtCTCAGAACTTGACCCAGAGt 3'
rno-miR-338-5p	down	Atp7a	24941	153	-16.78	2	20	1006	1025	3' guGAGUCGUGGUCCUAUAACAa 5'	||::| |::| |||||||	5' caCTTGG--CTGGTATATTGTa 3'
rno-miR-219a-2-3p	down	Atp8a1	289615	167	-15.39	2	20	2674	2696	3' ugUCUACAGGUCG-GUGUUAAGa 5'	|||| | || | ||||||||	5' ttAGATATACACCTCACAATTCa 3'
rno-miR-325-3p	down	Atp8a1	289615	157	-17.67	2	20	2884	2905	3' aaCUAUCCUC-CACGAGUUAUUu 5'	|| :|||| || |||||||	5' gtGAAGGGAGACTG-TCAATAAg 3'
rno-miR-146b-5p	down	Atp8a1	289615	151	-19.36	2	21	907	929	3' uguCGGAUACCUUAAGUCAAGAGu 5'	| || ||| |||||||:||	5' tgtGGCT-TGGTCTTCAGTTTTCc 3'
rno-miR-196b-5p	down	Atp8a1	289615	158	-25.98	2	20	233	253	3' ggGUUGUUGUCCUUUGAUGGAu 5'	|||: || |||||:|||||	5' acCAAT-ACTGGAAATTACCTt 3'
rno-miR-196b-5p	down	Atp8a1	289615	151	-20.04	2	20	3176	3198	3' ggGUUG-UUGUCCUUUGAUGGAu 5'	:||| | :|| ||:||||||	5' tgTAACTATTAGAAAGCTACCTg 3'
rno-miR-881-3p	up	Atp8a1	289615	151	-20.34	2	15	4133	4154	3' gauaaguCUUUACGGUGUCAAu 5'	|||| |||:|||||	5' cagctgtGAAAAGCCGCAGTTt 3'
rno-miR-881-3p	up	Atp8a1	289615	150	-15.8	2	18	2163	2184	3' gauaAGUCUUUACGGUGUCAAu 5'	| ||:| :|||||||	5' ctcaTGAGGACACTCACAGTTa 3'
rno-miR-98-5p	down	Atp8b1	291555	154	-21.57	2	18	192	213	3' uuguUAUGUUGAAUGAUGGAGu 5'	|| ||:|| |||:||||	5' tgttATTCAGCTGACTGCCTCg 3'
rno-miR-409a-3p	down	Atp8b1	291555	151	-16	2	17	569	587	3' cccCAAGUGGCUCGUUGUAa 5'	| ||| |:|||||||	5' aatGATCA-AGGGCAACATt 3'
rno-miR-30e-3p	down	Atp8b1	291555	154	-17.62	2	16	1063	1083	3' cgacauUUGUAGGCUGACUUUc 5'	|||: || |||||||	5' caggacAACG-CCTACTGAAAg 3'
rno-miR-330-5p	up	Atp8b1	291555	152	-19.23	2	20	1545	1566	3' cgGAUUCUGUGUCCGGGUCUCu 5'	| || | | ||||||||	5' aaCAAACTAAAAAGCCCAGAGg 3'
rno-miR-30e-3p	down	Atp8b2	361984	151	-15.42	2	20	34	56	3' cgACAUUUGUAGGC-UGACUUUc 5'	|||| | ||::| ||||||:	5' tgTGTATAAATTTGCACTGAAGt 3'
rno-miR-30e-3p	down	Atp8b2	361984	158	-17.41	2	15	119	143	3' cgacauuUGUAGG---CUGACUUUc 5'	|||||| ||||||||	5' cccttttACATCCTGTGACTGAAAa 3'
rno-miR-205	down	Atp8b5p	691125	157	-18.28	2	21	259	281	3' ugUCUGAGGCCACCUUACUUCCu 5'	| || | | || |||||||	5' gcACACGCAGATGCCATGAAGGg 3'
rno-miR-3473	down	Atp8b5p	691125	158	-20.86	2	18	440	461	3' aucgGUAGAGAGGUCGGGAUCu 5'	:||:|: :::|||||||	5' tgagTATTTTGTTGGCCCTAGg 3'
rno-miR-330-5p	up	Atp9b	291411	159	-24.32	2	20	1069	1091	3' cgGAUUCUGUGUC-CGGGUCUCu 5'	||:| | | :| ||||||||	5' tgCTGAAAGAGGGAGCCCAGAGg 3'
rno-miR-346	up	Atp9b	291411	157	-27.87	2	21	1484	1504	3' ucUCCGUCCGUGAGUCCGUCUGu 5'	||| | || || :|||||||	5' agAGG-AAGCCCT-GGGCAGACa 3'
rno-let-7f-5p	down	Atpaf1	313510	158	-18.57	2	16	1050	1070	3' uugauaUGUUAGAUGAUGGAGu 5'	|::|||| |||||||	5' atgaggATGATCT-CTACCTCa 3'
rno-let-7f-5p	down	Atpaf1	313510	158	-18.57	2	16	2247	2267	3' uugauaUGUUAGAUGAUGGAGu 5'	|::|||| |||||||	5' atgaggATGATCT-CTACCTCa 3'
rno-miR-384-5p	down	Atpaf1	313510	165	-16.13	2	21	1716	1738	3' ugUAACGGAUCCUUAACAAAUGu 5'	||| :|| ||: |||||||	5' atATTTTCTTGGGTGTGTTTACc 3'
rno-miR-384-5p	down	Atpaf1	313510	165	-16.13	2	21	2812	2834	3' ugUAACGGAUCCUUAACAAAUGu 5'	||| :|| ||: |||||||	5' atATTTTCTTGGGTGTGTTTACc 3'
rno-miR-6215	down	Atrn	83526	153	-18.21	2	15	1731	1749	3' ggaccGAGACGUUGGGAUUu 5'	| ||| ||||||||	5' ctccaCGCTG-AACCCTAAg 3'
rno-miR-672-5p	down	Atrn	83526	152	-16.53	2	20	1825	1847	3' aguGUGUGUCAUGUGGUUGGAGu 5'	:| | | |: ||||||||	5' ttcTAGAAATGATCCCAACCTCg 3'
rno-miR-425-5p	up	Atrn	83526	155	-21.72	2	19	4164	4186	3' aguuGCCCUCACUAGCACAGUAa 5'	:|||| ||:| ||||:||	5' ttgcTGGGATTGGTGGTGTTATa 3'
rno-miR-770-3p	up	Atrn	83526	152	-22.75	2	15	648	662	3' gaGGUGCAGUCCGGGUg 5'	|||| ||||||||	5' taCCAC--CAGGCCCAg 3'
rno-miR-205	down	Atrnl1	307992	151	-26.01	2	21	625	646	3' ugUCUGAGGCCACCUUACUUCCu 5'	:|| |:| | ||||||:|||	5' tcGGAATTCAG-GGAATGGAGGa 3'
rno-miR-219a-2-3p	down	Atrnl1	307992	162	-24.88	2	18	102	123	3' ugucUACAGGUCGGUGUUAAGa 5'	| | |||| :|||||||	5' gatcAGGGCCAGGTACAATTCc 3'
rno-miR-881-3p	up	Atrnl1	307992	154	-16.59	2	20	370	390	3' gaUAAGUCUUUACGGUGUCAAu 5'	| | ||||||| :||||||	5' atAATGAGAAATG-TACAGTTt 3'
rno-miR-101a-3p	up	Atrx	246284	155	-17.28	2	19	957	975	3' aaGUCAAUAGUGUCAUGACAu 5'	:|| | || |||||||||	5' ccTAG-TCTC-CAGTACTGTc 3'
rno-miR-101a-3p	up	Atrx	246284	155	-18.37	2	18	2480	2500	3' aagUCAAUAGUG-UCAUGACAu 5'	|| |||| : ||||||||	5' ttgAG-TATCTTAAGTACTGTa 3'
rno-miR-344g	down	Atxn1	25049	167	-30.83	2	20	647	669	3' cuGAGGACGGU-CCUCGGACUGa 5'	:||| ||| ||:|||||||	5' atTTCCCCCCATGGGGCCTGACt 3'
rno-miR-101a-3p	up	Atxn1	25049	160	-19.04	2	19	46	64	3' aaGUCAAUAGUGUCAUGACAu 5'	||| ||:|| |||||||	5' tcCAG--ATTACTGTACTGTa 3'
rno-miR-101a-3p	up	Atxn1	25049	157	-16.65	2	19	1173	1192	3' aaGUCAAUAGUGUCAUGACAu 5'	|| | | || ||||||||	5' gtCATTCAACA-AGTACTGTa 3'
rno-miR-344g	down	Atxn1l	307970	151	-22.79	2	20	948	965	3' cuGAGGACGGUCCUCGGACUGa 5'	||:||||: |||||||	5' ccCTTCTGCT----GCCTGACc 3'
rno-miR-205	down	Atxn1l	307970	151	-16.62	2	12	687	710	3' ugucugaggccAC-CUUACUUCCu 5'	|| |||||||||	5' ccctttaagttTGAGAATGAAGGa 3'
rno-miR-1949	down	Atxn1l	307970	158	-15.95	2	18	4241	4263	3' uugauACGACUGUAGGACCAUAu 5'	|| ||| | |||||||	5' agggtTGGTGAGCTGCTGGTATt 3'
rno-miR-98-5p	down	Atxn1l	307970	165	-16.39	2	19	1705	1728	3' uugUUAUGUU-GAAU-GAUGGAGu 5'	|| |:|| |||| |||||||	5' gggAAAATAATCTTACCTACCTCc 3'
rno-let-7f-5p	down	Atxn1l	307970	160	-17.79	2	18	1705	1728	3' uugaUAUGUUAG-AU-GAUGGAGu 5'	| |:|||| || |||||||	5' gggaAAATAATCTTACCTACCTCc 3'
rno-miR-881-3p	up	Atxn1l	307970	156	-16.19	2	19	3830	3851	3' gauAAGUCU-UUACGGUGUCAAu 5'	| |||| ||| |||||||	5' cccTGCAGACTATG-CACAGTTc 3'
rno-miR-1949	down	Atxn2	288663	160	-17.68	2	21	55	78	3' uuGAUACG-ACUGUAGGACCAUAu 5'	||:||: || : | |||||||	5' atCTGTGTGTGTTCTGCTGGTATc 3'
rno-miR-330-5p	up	Atxn2l	361649	151	-29.39	2	20	4	30	3' cgGAUUCUGUGUCC-----GGGUCUCu 5'	|| :|| :|||| |||||||	5' gtCTTGGAGGCAGGGCTGTCCCAGAGg 3'
rno-miR-1843-5p	up	Atxn2l	361649	163	-26.7	2	16	516	537	3' ucaguCU-GUCUCUGGAGGUAu 5'	|| | |||||||||||	5' gccgcGACCTGAGACCTCCATg 3'
rno-miR-1843-5p	up	Atxn2l	361649	163	-26.7	2	16	301	322	3' ucaguCU-GUCUCUGGAGGUAu 5'	|| | |||||||||||	5' gccgcGACCTGAGACCTCCATg 3'
rno-miR-1843-5p	up	Atxn2l	361649	163	-26.7	2	16	12	33	3' ucaguCU-GUCUCUGGAGGUAu 5'	|| | |||||||||||	5' gccgcGACCTGAGACCTCCATg 3'
rno-miR-1843-5p	up	Atxn2l	361649	163	-26.7	2	16	67	88	3' ucaguCU-GUCUCUGGAGGUAu 5'	|| | |||||||||||	5' gccgcGACCTGAGACCTCCATg 3'
rno-let-7f-5p	down	Atxn3	60331	151	-17.15	2	20	1491	1513	3' uuGAUAUGUUAG-AUGAUGGAGu 5'	||| ::|| | |||||||	5' tgCTAGGTAAGCGCTCTACCTCt 3'
rno-miR-495	down	Atxn3	60331	154	-15.19	2	19	1986	2011	3' uucUUCACGU----GGUACAAACAAa 5'	:|||||| ::| |||||||	5' tttGAGTGCATTTTTTAAGTTTGTTa 3'
rno-miR-30e-3p	down	Atxn3	60331	179	-23.38	2	20	232	254	3' cgACAU-UUGUAGGCUGACUUUc 5'	|||: ||:|||:||||||||	5' aaTGTGCAATATCTGACTGAAAt 3'
rno-miR-770-3p	up	Atxn3	60331	150	-19.99	2	15	3109	3126	3' gaGGUGCA-GUCCGGGUg 5'	|||| | |||||||	5' agCCACCTAGAGGCCCAg 3'
rno-miR-330-5p	up	Atxn3	60331	152	-21.72	2	20	1461	1482	3' cgGAUUCUGUGUCCGGGUCUCu 5'	|||:|: :: |||||||	5' tgCTAGGGATTGAACCCAGAGc 3'
rno-miR-1-3p	down	Atxn7	361015	150	-19.24	2	18	2301	2322	3' uaugUGUGAAGAAAUGUAAGGu 5'	|:||||:||||:||||:	5' caggATACTTTTTTATATTCTt 3'
rno-miR-1-3p	down	Atxn7	361015	150	-19.24	2	18	2393	2414	3' uaugUGUGAAGAAAUGUAAGGu 5'	|:||||:||||:||||:	5' caggATACTTTTTTATATTCTt 3'
rno-miR-9a-3p	down	Atxn7	361015	156	-18.51	2	16	430	451	3' ugaaagCCAAUAGAUCGAAAUa 5'	|| |||||:||||||	5' cctagaGGATATCTGGCTTTAg 3'
rno-miR-9a-3p	down	Atxn7	361015	156	-18.51	2	16	522	543	3' ugaaagCCAAUAGAUCGAAAUa 5'	|| |||||:||||||	5' cctagaGGATATCTGGCTTTAg 3'
rno-miR-17-1-3p	up	Atxn7	361015	158	-27.08	2	19	3174	3196	3' gguGU-UCACGGAAGUGACGUCa 5'	|| || :||||||||||	5' gttCACAGCAATTTCACTGCAGt 3'
rno-miR-210-3p	up	Atxn7	361015	155	-20.56	2	18	1149	1170	3' agucGGCGACA-GUGUGCGUGUc 5'	|:| ||| | ||||||||	5' cataCTG-TGTGCTCACGCACAc 3'
rno-miR-210-3p	up	Atxn7	361015	155	-20.56	2	18	1241	1262	3' agucGGCGACA-GUGUGCGUGUc 5'	|:| ||| | ||||||||	5' cataCTG-TGTGCTCACGCACAc 3'
rno-miR-344g	down	Atxn7l2	310781	151	-19.94	2	15	807	828	3' cugaggaCGGUCCUCGGACUGa 5'	||| ||||||||	5' caggtagGCCCCTAGCCTGACc 3'
rno-miR-330-5p	up	Atxn7l2	310781	150	-24.37	2	20	38	58	3' cgGAUUCUGUGUCCGGGUCUCu 5'	|||||: |::| :||||||	5' tgCTAAGG-ATGGTTCCAGAGg 3'
rno-miR-344g	down	Atxn7l3	287734	163	-29.82	2	15	284	305	3' cugaggaCGGUCCUCGGACUGa 5'	||::||:|||||||	5' cagctagGCTGGGGGCCTGACc 3'
rno-miR-6215	down	Atxn7l3	287734	152	-25.06	2	17	1081	1105	3' ggaCCGAGAC-----GUUGGGAUUu 5'	||||||| ||||||||	5' tggGGCTCTGAGGAAAAACCCTAAt 3'
rno-miR-330-5p	up	Atxn7l3	287734	156	-24.25	2	20	1415	1436	3' cgGAUUCUGUGUCCGGGUCUCu 5'	:|::| :| :| |||||||	5' atTTGGGTTAGGGACCCAGAGg 3'
rno-miR-330-5p	up	Atxn7l3	287734	154	-22.63	2	19	395	417	3' cggAUUCUGUGUC-CGGGUCUCu 5'	| :|| :| | ||||||||	5' gggTTGGAAGCTGAGCCCAGAGg 3'
rno-miR-330-5p	up	Atxn7l3	287734	151	-23.35	2	15	1923	1944	3' cggauucUGUGUCCGGGUCUCu 5'	:|| :| |||||||	5' tggtccaGCAGGGACCCAGAGg 3'
rno-miR-101a-3p	up	Atxn7l3	287734	151	-23.55	2	19	534	554	3' aaGUCAAUAGUGUCAUGACAu 5'	||| : ||||||:||||	5' gtCAGCAGGCACAGTGCTGTc 3'
rno-miR-1949	down	Atxn7l3b	100192313	158	-19.83	2	20	1059	1083	3' uugAUAC-GACUGUA-GGACCAUAu 5'	|| | |||:: | ||||||||	5' aaaTAGGCCTGGTTTACCTGGTATg 3'
rno-miR-1949	down	Atxn7l3b	100192313	153	-16.76	2	15	1855	1876	3' uugauacgACUGUAGGACCAUAu 5'	||| || |||||||	5' cagaaccaTGA-ATGCTGGTATa 3'
rno-miR-196b-5p	down	Atxn7l3b	100192313	150	-18.44	2	10	2491	2512	3' ggguuguuguccUUUGAUGGAu 5'	|||||||||	5' ccctgagggaacAAACTACCTt 3'
rno-miR-380-3p	down	Atxn7l3b	100192313	157	-15.42	2	13	2152	2172	3' ucuacaccUGGUAUGAUGUAu 5'	||| ||||||||	5' taaaagatACCTTACTACATt 3'
rno-miR-330-5p	up	Atxn7l3b	100192313	151	-20.61	2	20	172	194	3' cgGAUUCUG-UGUCCGGGUCUCu 5'	| || || | | |||||||	5' gaCCAAAACAAAAAACCCAGAGa 3'
rno-miR-146b-5p	down	Atxn7l4	362726	154	-18.42	2	22	768	790	3' ugUCGGA-UACCUUAAGUCAAGAGu 5'	:|::| ||| |: ||||||||	5' atGGTTTAATGCAG--CAGTTCTCa 3'
rno-miR-425-5p	up	Atxn7l4	362726	176	-26.63	2	21	512	535	3' agUUGCCCUC-ACUAGCACAGUAa 5'	||: ||| ||||||||||||	5' ctAATCAGAGTTGATCGTGTCATt 3'
rno-miR-935	up	Atxn7l4	362726	155	-18.6	2	20	1387	1411	3' cgcCAUCGCCU--UCGCCAUUGACc 5'	| ||:||| :| |||||||	5' ctaGCAGTGGACTGGATGTAACTGa 3'
rno-miR-346	up	Atxn7l4	362726	153	-27.56	2	21	5616	5638	3' ucUCCGUCCGUGAGUCCGUCUGu 5'	| ||: ||||||||||:|	5' agATGCGCTGACTCAGGCAGGCc 3'
rno-miR-346	up	Atxn7l4	362726	153	-27.56	2	21	1138	1160	3' ucUCCGUCCGUGAGUCCGUCUGu 5'	| ||: ||||||||||:|	5' agATGCGCTGACTCAGGCAGGCc 3'
rno-miR-124-3p	up	Atxn7l4	362726	158	-23.61	2	18	3425	3444	3' ccGUAAGUGGCGCACGGAAu 5'	|||||| :|:||||:||	5' ccCATTCAGTGTGTGCTTTc 3'
rno-miR-101a-3p	up	Atxn7l4	362726	153	-16.07	2	13	788	808	3' aagucaauAGUGUCAUGACAu 5'	|| :||||||||	5' tcaaacctTCCTAGTACTGTg 3'
rno-miR-743b-3p	up	Atxn7l4	362726	160	-21.3	2	12	2819	2840	3' agauaagucaUACCACAGAAAg 5'	|||||||||||	5' tggggggttcATGGTGTCTTTc 3'
rno-miR-205	down	Aunip	689656	155	-25.43	3	21	83	104	3' ugUCUGAGGCCACCUUACUUCcu 5'	||:| | |||||:||||||	5' aaAGGC-CAGGTGGGATGAAGca 3'
rno-miR-330-5p	up	Aup1	680423	155	-26.62	2	20	2	29	3' cgGAUUCUGUGUCC------GGGUCUCu 5'	| |||| ||||| |||||||	5' ccCAAAGAAACAGGATGGTACCCAGAGc 3'
rno-miR-196b-5p	down	Aurka	261730	152	-29.25	2	20	950	971	3' ggGUUGUUGUCCUUUGAUGGAu 5'	|:| ||:||| |||:|||	5' gcCGAGCACGGGACACTGCCTg 3'
rno-miR-124-3p	up	Aurka	261730	152	-26.53	2	13	622	642	3' ccguaagUGGC-GCACGGAAu 5'	:||| ||||||||	5' atgggcaGCCGCCGTGCCTTt 3'
rno-miR-3473	down	Avil	79253	150	-20.17	2	19	67	89	3' aucGGUAGAGAG-GUCGGGAUCu 5'	||: | | | | |||||||	5' agcCCGACACACGCTGCCCTAGa 3'
rno-miR-1-3p	down	Avl9	312371	155	-16.09	2	19	3800	3821	3' uauGUGUGAAGAAAUGUAAGGu 5'	||:| ||: |||||||	5' ttcCATAATTTCCAACATTCCa 3'
rno-miR-1-3p	down	Avl9	312371	155	-16.09	2	19	3822	3843	3' uauGUGUGAAGAAAUGUAAGGu 5'	||:| ||: |||||||	5' ttcCATAATTTCCAACATTCCa 3'
rno-miR-98-5p	down	Avl9	312371	151	-15.01	2	20	396	418	3' uuGUUAUGUUGAA-UGAUGGAGu 5'	:| ||| |:|| ||||:|||	5' taTATTACTATTTGACTATCTCt 3'
rno-miR-98-5p	down	Avl9	312371	151	-15.01	2	20	418	440	3' uuGUUAUGUUGAA-UGAUGGAGu 5'	:| ||| |:|| ||||:|||	5' taTATTACTATTTGACTATCTCt 3'
rno-miR-146b-5p	down	Avl9	312371	162	-20.84	2	22	3002	3022	3' ugUCGGAUACCUUAAGUCAAGAGu 5'	||||| ||| ||||||||	5' caAGCCT---GAAAACAGTTCTCt 3'
rno-miR-146b-5p	down	Avl9	312371	162	-20.84	2	22	3024	3044	3' ugUCGGAUACCUUAAGUCAAGAGu 5'	||||| ||| ||||||||	5' caAGCCT---GAAAACAGTTCTCt 3'
rno-miR-672-5p	down	Avl9	312371	155	-24.35	2	21	3490	3516	3' agUGUGUGUCAU--GUG--GUUGGAGu 5'	||| :||||: ::| |||||||	5' ccACAGGCAGTGTCTGCTACAACCTCc 3'
rno-miR-672-5p	down	Avl9	312371	155	-24.35	2	21	3512	3538	3' agUGUGUGUCAU--GUG--GUUGGAGu 5'	||| :||||: ::| |||||||	5' ccACAGGCAGTGTCTGCTACAACCTCc 3'
rno-miR-935	up	Avl9	312371	154	-15.1	2	19	2120	2143	3' cgccAUCGCC-UUCGCCAUUGACc 5'	|:| || || : |||||||	5' tactTGGGGGAAAATTGTAACTGc 3'
rno-miR-935	up	Avl9	312371	154	-15.1	2	19	2142	2165	3' cgccAUCGCC-UUCGCCAUUGACc 5'	|:| || || : |||||||	5' tactTGGGGGAAAATTGTAACTGc 3'
rno-miR-881-3p	up	Avl9	312371	151	-15.33	2	11	599	620	3' gauaagucuuuACGGUGUCAAu 5'	||:|||||||	5' tgaatgtctccTGTCACAGTTg 3'
rno-miR-881-3p	up	Avl9	312371	151	-15.33	2	11	621	642	3' gauaagucuuuACGGUGUCAAu 5'	||:|||||||	5' tgaatgtctccTGTCACAGTTg 3'
rno-miR-17-1-3p	up	Avpr1b	29462	159	-22.99	2	16	565	587	3' gguguuCACG-GAAGUGACGUCa 5'	|||: ||||||||||	5' tcagttGTGTGGTTCACTGCAGt 3'
rno-miR-6215	down	Avpr2	25108	152	-20.75	2	17	149	171	3' ggaCCGAGA---CGUUGGGAUUu 5'	|||| | | ||||||||	5' cagGGCTGTAAAGGAACCCTAAa 3'
rno-miR-3473	down	Axdnd1	501861	151	-24.45	2	19	542	563	3' aucGGUAGAGAGGUCGGGAUCu 5'	|::| |: ||||||||:|	5' gtaCTGTGTTCCCAGCCCTGGc 3'
rno-miR-672-5p	down	Axdnd1	501861	155	-21.17	2	19	179	201	3' agugUGUGUCAUGUGGUUGGAGu 5'	| | ||||::|||:||||	5' tatgAGAAAGTATGCCAGCCTCt 3'
rno-miR-1843-5p	up	Axdnd1	501861	150	-20.73	2	10	382	402	3' ucagucugucuCUGGAGGUAu 5'	|||||||||	5' acgatctcgctGACCTCCATg 3'
rno-miR-330-5p	up	Axin2	29134	154	-23.96	2	20	60	80	3' cgGAUUCUGUGUCCGGGUCUCu 5'	| :|| |: | ||||||||	5' caCGGAGCCGGA-GCCCAGAGa 3'
rno-miR-98-5p	down	Azi2	316051	156	-26.93	2	20	1288	1309	3' uuGUUAUGUUGAAUGAUGGAGu 5'	:|||:||:|||||| ||||	5' tcTAATGCAGCTTACTTCCTCg 3'
rno-miR-6215	down	Azin1	58961	152	-16.48	2	13	981	1002	3' ggaccgaGACG--UUGGGAUUu 5'	|||| ||||||||	5' cagaagaCTGCAGAACCCTAAc 3'
rno-miR-743b-3p	up	Azin1	58961	158	-16.12	2	20	368	388	3' agAUAAGUCAUACCACAGAAAg 5'	|:| ||| || |||||||	5' ctTGTAAAGT-TGATGTCTTTc 3'
rno-miR-325-3p	down	B2m	24223	159	-32.69	2	19	680	701	3' aacUAUCCUCCACGAGUUAUUu 5'	:||||||||||||:||:|	5' acaGTAGGAGGTGCTCGATGAa 3'
rno-miR-330-5p	up	B2m	24223	156	-27.32	2	20	628	649	3' cgGAUUCUGUGUCCGGGUCUCu 5'	|| | ||| :||:||||||	5' tcCTCAAACAAGGGTCCAGAGg 3'
rno-miR-17-1-3p	up	B2m	24223	151	-15.94	2	19	905	924	3' gguGUUCACGGAAGUGACGUCa 5'	| :|| :||| |||||||	5' ggtCTGGT-TCTT-ACTGCAGg 3'
rno-miR-1843-5p	up	B2m	24223	158	-16.47	2	18	1331	1351	3' ucaGUCUGUCUCUGGAGGUAu 5'	| ||:: || |||||||	5' ctcCTGATGCAGTCCTCCATc 3'
rno-miR-17-1-3p	up	B3galnt1	310508	153	-18.55	2	17	45	66	3' gguguUCACGGAAGUGACGUCa 5'	|| |:: ||||||||	5' gagtcAGAGTTAGCACTGCAGg 3'
rno-miR-101a-3p	up	B3galnt2	291212	165	-23.06	2	13	1257	1277	3' aagucaauAGUGUCAUGACAu 5'	||||||||||||	5' tgaaaggcTCACAGTACTGTg 3'
rno-miR-1843-5p	up	B3galnt2	291212	152	-19.75	2	17	1221	1244	3' ucagUCUGUCUC---UGGAGGUAu 5'	||:|| || :|||||||	5' gtgaAGGCAAAGGCTGCCTCCATt 3'
rno-miR-101a-3p	up	B3galt1	366064	156	-17.9	2	13	1207	1228	3' aagucaauAGUGU-CAUGACAu 5'	||||| |||||||	5' aatctaccTCACAGGTACTGTg 3'
rno-miR-98-5p	down	B3galt4	171079	159	-18.33	2	19	215	236	3' uugUUAUGUUGAAUGAUGGAGu 5'	|| ||: || |||||||	5' ataAACACGTCTCTCTACCTCa 3'
rno-let-7f-5p	down	B3galt4	171079	157	-19.19	2	19	213	236	3' uugAUAUGU-UAGA-UGAUGGAGu 5'	|| ||| :||| |||||||	5' caaTAAACACGTCTCTCTACCTCa 3'
rno-miR-344g	down	B3galt5	288161	155	-21.34	2	17	2900	2920	3' cugagGACGGUCCUCGGACUGa 5'	||| :: |||||||||	5' aagggCTG-TGTGAGCCTGACa 3'
rno-miR-344g	down	B3galt5	288161	155	-21.34	2	17	2940	2960	3' cugagGACGGUCCUCGGACUGa 5'	||| :: |||||||||	5' aagggCTG-TGTGAGCCTGACa 3'
rno-miR-98-5p	down	B3galt5	288161	169	-19.16	2	17	3152	3173	3' uuguuAUGUUGAAUGAUGGAGu 5'	|:|| :||||||||||	5' tgtttTGCATTTTACTACCTCc 3'
rno-miR-98-5p	down	B3galt5	288161	169	-19.16	2	17	3192	3213	3' uuguuAUGUUGAAUGAUGGAGu 5'	|:|| :||||||||||	5' tgtttTGCATTTTACTACCTCc 3'
rno-miR-3473	down	B3galt5	288161	155	-29.6	2	15	3125	3146	3' aucgguaGAGAGGUCGGGAUCu 5'	:|||||||||||:|	5' actgtgcTTCTCCAGCCCTGGt 3'
rno-miR-3473	down	B3galt5	288161	155	-29.6	2	15	3165	3186	3' aucgguaGAGAGGUCGGGAUCu 5'	:|||||||||||:|	5' actgtgcTTCTCCAGCCCTGGt 3'
rno-miR-146b-5p	down	B3galt5	288161	152	-19.44	2	12	2164	2187	3' ugucggauaccuUAAGUCAAGAGu 5'	|| ||||||||	5' tggggggtatccATGCAGTTCTCa 3'
rno-let-7f-5p	down	B3galt5	288161	172	-19.45	2	20	3152	3173	3' uuGAUAUGUUAGAUGAUGGAGu 5'	:| |:|| |:|||||||||	5' tgTTTTGCATTTTACTACCTCc 3'
rno-let-7f-5p	down	B3galt5	288161	172	-19.45	2	20	3192	3213	3' uuGAUAUGUUAGAUGAUGGAGu 5'	:| |:|| |:|||||||||	5' tgTTTTGCATTTTACTACCTCc 3'
rno-miR-672-5p	down	B3galt5	288161	150	-22.71	2	21	641	663	3' agUGUGUGUCAUGUG-GUUGGAGu 5'	||||||| |:| : ||:||||	5' agACACACA-TGCCTGCAGCCTCt 3'
rno-miR-330-5p	up	B3galt5	288161	158	-30.7	3	20	1960	1980	3' cgGAUUCUGUGUCCGGGUCUcu 5'	||:|||||: ||||||||	5' ggCTGAGACAT-GGCCCAGAca 3'
rno-miR-330-5p	up	B3galt5	288161	153	-20.86	2	18	155	177	3' cggaUUCUGUGUC-CGGGUCUCu 5'	| |||:::| |||||||	5' aggaACGACGTGGCACCCAGAGc 3'
rno-miR-1843-5p	up	B3galt5	288161	150	-19.49	2	18	1625	1645	3' ucaGUCUGUCUCUGGAGGUAu 5'	| |:|| :|||||||	5' gagCTGGCACCAGCCTCCATg 3'
rno-miR-344g	down	B3galt6	298690	155	-22.65	2	19	355	374	3' cugAGGACGGUCCUCGGACUGa 5'	|:||| || ||||||||	5' atgTTCTG-CA-CAGCCTGACc 3'
rno-miR-344g	down	B3galtl	689765	150	-22.66	2	20	2382	2409	3' cuGAGGAC--GGUCCU----CGGACUGa 5'	||| || |||| | |||||||	5' ttCTCATGACCCAGCACATCGCCTGACt 3'
rno-miR-1949	down	B3galtl	689765	152	-15.73	2	12	1881	1903	3' uugauacgacuGUAGGACCAUAu 5'	| |||||||||	5' cccccaggatcCCTCCTGGTATt 3'
rno-miR-330-5p	up	B3gat1	117108	158	-30.72	2	20	1192	1216	3' cgGAUUC-UGUGUC--CGGGUCUCu 5'	||::| |: ||| ||||||||	5' gcCTGGGTATTCAGCAGCCCAGAGg 3'
rno-miR-330-5p	up	B3gat1	117108	158	-30.72	2	20	1138	1162	3' cgGAUUC-UGUGUC--CGGGUCUCu 5'	||::| |: ||| ||||||||	5' gcCTGGGTATTCAGCAGCCCAGAGg 3'
rno-miR-346	up	B3gat1	117108	163	-23.53	2	20	61	85	3' ucuCCGUCCGUGAG--UCCGUCUGu 5'	| ||| |||| ||||||||	5' actGACAGTGACTCTGAGGCAGACt 3'
rno-miR-346	up	B3gat1	117108	168	-24.85	2	21	7	31	3' ucUCCGUCCGUGAG--UCCGUCUGu 5'	| |||| |||| ||||||||	5' acATGCAGTGACTCTGAGGCAGACt 3'
rno-miR-451-5p	up	B3gat1	117108	150	-16.29	2	19	2121	2146	3' uugAGUCAUUACC----AUUGCCAAa 5'	||| |||| ||||||||	5' aagTCAAATATGGTTTTTAACGGTTg 3'
rno-miR-451-5p	up	B3gat1	117108	150	-16.29	2	19	2067	2092	3' uugAGUCAUUACC----AUUGCCAAa 5'	||| |||| ||||||||	5' aagTCAAATATGGTTTTTAACGGTTg 3'
rno-miR-344g	down	B3gnt2	305571	154	-18.54	2	17	635	654	3' cugagGACGGUCCUCGGACUGa 5'	||| || ||||||||	5' aaagaCTG--AGTAGCCTGACa 3'
rno-miR-146b-5p	down	B3gnt6	292325	161	-21	2	22	595	620	3' ugUCGGAU--ACCUUAAGUCAAGAGu 5'	|||| | ||| | :|||||||	5' taAGCCCACTTGGCCTGTAGTTCTCt 3'
rno-miR-196b-5p	down	B3gnt6	292325	151	-22.16	2	20	775	797	3' ggGUUGUUGUCCUU-UGAUGGAu 5'	||| | ||| || :||||||	5' ttCAAAACCAGCAACGCTACCTt 3'
rno-miR-344g	down	B3gnt7	316583	171	-29.88	2	20	529	551	3' cuGAGGAC-GGUCCUCGGACUGa 5'	|||: | |||| ||||||||	5' ttCTCTCGTCCAGAAGCCTGACt 3'
rno-miR-344g	down	B3gnt7	316583	168	-29.57	2	20	345	366	3' cuGAGGACGGUCCUCGGACUGa 5'	:|||||:|| |||||||	5' ctTTCCTGTCAAATGCCTGACt 3'
rno-miR-98-5p	down	B3gnt7	316583	152	-18.04	2	12	549	570	3' uuguuauguuGAAUGAUGGAGu 5'	|| ||||||||	5' actggccactCTGACTACCTCa 3'
rno-let-7f-5p	down	B3gnt7	316583	163	-23.09	2	20	548	570	3' uuGAUAUGUUAGA-UGAUGGAGu 5'	||: || ||| ||||||||	5' gaCTGGCCACTCTGACTACCTCa 3'
rno-miR-346	up	B3gnt8	308440	156	-22.1	2	21	93	116	3' ucUCC-GUCCGUGAGUCCGUCUGu 5'	||| ||| || |||||||	5' gcAGGCCAGACAAGGTGGCAGACt 3'
rno-miR-205	down	B3gnt9	291958	161	-22.67	2	21	688	710	3' ugUCUGAGGCCACCUUACUUCCu 5'	:| |||:|| :|||||||	5' agGGTCTCTGGCCAGATGAAGGt 3'
rno-miR-425-5p	up	B3gnt9	291958	159	-23.75	2	21	428	453	3' agUUGCCCU--CACUA-GCACAGUAa 5'	:|:|||: |||| :|||||||	5' ggGATGGGGCCATGATGTGTGTCATg 3'
rno-miR-330-5p	up	B3gnt9	291958	151	-24.03	2	20	1273	1296	3' cgGAUUCUGUGUCC--GGGUCUCu 5'	|| | | :| || |||||||	5' acCTTAAAGGCTGGCTCCCAGAGc 3'
rno-miR-205	down	B3gntl1	367384	154	-26.89	2	20	195	216	3' uguCUGAGGCCACCUUACUUCCu 5'	|:|||| ||| :|||:|||	5' tctGGCTCC-GTGAGATGGAGGc 3'
rno-miR-205	down	B3gntl1	367384	154	-26.89	2	20	2061	2082	3' uguCUGAGGCCACCUUACUUCCu 5'	|:|||| ||| :|||:|||	5' tctGGCTCC-GTGAGATGGAGGc 3'
rno-miR-205	down	B3gntl1	367384	154	-26.89	2	20	216	237	3' uguCUGAGGCCACCUUACUUCCu 5'	|:|||| ||| :|||:|||	5' tctGGCTCC-GTGAGATGGAGGc 3'
rno-miR-205	down	B3gntl1	367384	154	-26.89	2	20	213	234	3' uguCUGAGGCCACCUUACUUCCu 5'	|:|||| ||| :|||:|||	5' tctGGCTCC-GTGAGATGGAGGc 3'
rno-miR-219a-2-3p	down	B3gntl1	367384	167	-23.65	2	20	3435	3457	3' ugUCUACAGGUCG-GUGUUAAGa 5'	|||| ||||: :|||||||	5' gcAGATACCCAGTGTACAATTCc 3'
rno-miR-338-5p	down	B3gntl1	367384	167	-22.89	2	20	2353	2376	3' guGAGUC--GUGGUCCUAUAACAa 5'	||||| ||::: ||||||||	5' tgCTCAGACCATTGTGATATTGTt 3'
rno-miR-338-5p	down	B3gntl1	367384	167	-22.89	2	20	508	531	3' guGAGUC--GUGGUCCUAUAACAa 5'	||||| ||::: ||||||||	5' tgCTCAGACCATTGTGATATTGTt 3'
rno-miR-338-5p	down	B3gntl1	367384	167	-22.89	2	20	505	528	3' guGAGUC--GUGGUCCUAUAACAa 5'	||||| ||::: ||||||||	5' tgCTCAGACCATTGTGATATTGTt 3'
rno-miR-196b-5p	down	B3gntl1	367384	150	-29.07	2	20	2689	2709	3' ggGUUGUUGUCCUUUGAUGGAu 5'	:|:||:|||| :||||||	5' tcTAGCAGCAGG-TGCTACCTt 3'
rno-miR-196b-5p	down	B3gntl1	367384	150	-29.07	2	20	844	864	3' ggGUUGUUGUCCUUUGAUGGAu 5'	:|:||:|||| :||||||	5' tcTAGCAGCAGG-TGCTACCTt 3'
rno-miR-196b-5p	down	B3gntl1	367384	150	-29.07	2	20	841	861	3' ggGUUGUUGUCCUUUGAUGGAu 5'	:|:||:|||| :||||||	5' tcTAGCAGCAGG-TGCTACCTt 3'
rno-miR-330-5p	up	B3gntl1	367384	150	-18.76	2	20	2748	2768	3' cgGAUUCUGUGUCCGGGUCUCu 5'	||| |:: :| |||||||	5' ttCTATGGTTTA-TCCCAGAGg 3'
rno-miR-330-5p	up	B3gntl1	367384	151	-23.68	2	20	2528	2550	3' cgGAUUCUGUGU-CCGGGUCUCu 5'	:| : ||| | | |||||||	5' ctTTTGCACAGATGTCCCAGAGa 3'
rno-miR-330-5p	up	B3gntl1	367384	151	-23.68	2	20	683	705	3' cgGAUUCUGUGU-CCGGGUCUCu 5'	:| : ||| | | |||||||	5' ctTTTGCACAGATGTCCCAGAGa 3'
rno-miR-330-5p	up	B3gntl1	367384	151	-23.68	2	20	680	702	3' cgGAUUCUGUGU-CCGGGUCUCu 5'	:| : ||| | | |||||||	5' ctTTTGCACAGATGTCCCAGAGa 3'
rno-miR-346	up	B3gntl1	367384	155	-33.03	2	21	3420	3441	3' ucUCCGUCCGUGAGUCCGUCUGu 5'	:||::|||:|| :||||||:	5' gaGGGTGGGCGCT-GGGCAGATa 3'
rno-miR-17-1-3p	up	B3gntl1	367384	154	-20.05	2	20	1425	1442	3' ggUGUUCACGGAAGUGACGUCa 5'	||| |||| ||||||||	5' aaACA--TGCC--CACTGCAGa 3'
rno-miR-187-3p	up	B3gntl1	367384	150	-23.44	2	20	1	19	3' ggCCGACGUUGUGUUCUGUGCu 5'	|||||| :| ::|||||:|	5' --GGCTGCTGC-TGAGACATGa 3'
rno-miR-881-3p	up	B3gntl1	367384	158	-24.84	2	20	251	271	3' gaUAAGUCUUUACGGUGUCAAu 5'	:|||| |::||||||:|||	5' atGTTCA-AGGTGCCACGGTTc 3'
rno-miR-672-5p	down	B4galnt3	500306	155	-19.4	2	21	890	911	3' agUGUGUGUCAUGUGGUUGGAGu 5'	:|| | :| :| ||||||||	5' ctGCAGAGGGAGC-CCAACCTCc 3'
rno-miR-770-3p	up	B4galnt3	500306	150	-22.14	2	15	465	482	3' gaGGU-GCAGUCCGGGUg 5'	||| | ||||||||	5' ttCCAGCTCCAGGCCCAg 3'
rno-miR-124-3p	up	B4galnt3	500306	150	-19.55	2	14	474	493	3' ccguaaGUGGCGCACGGAAu 5'	|| | :|||||||	5' caggccCAGCCTGTGCCTTc 3'
rno-miR-146b-5p	down	B4galt1	24390	153	-20.7	2	22	90	111	3' ugUCGGAUACCUUA-AGUCAAGAGu 5'	||:|| |||| :|||||||	5' tcAGTCT---GAATGATAGTTCTCc 3'
rno-miR-1949	down	B4galt2	313536	155	-16.16	2	15	16	38	3' uugauacgACUGUAGGACCAUAu 5'	|| | |:|||||||	5' gccctccaTGCCCTTCTGGTATg 3'
rno-miR-1843-5p	up	B4galt2	313536	165	-26.56	2	18	4	25	3' ucaGUCUGUCUCU-GGAGGUAu 5'	|:|||| ||: |||||||	5' taaCGGACAAAGGCCCTCCATg 3'
rno-miR-30e-3p	down	B4galt4	303923	150	-15.14	2	18	94	115	3' cgacAUUUGUAGGCUGACUUUc 5'	||| ||::|:||||||	5' cagcTAATGATTTGGCTGAAAa 3'
rno-miR-881-3p	up	B4galt5	362275	156	-20.74	3	20	836	857	3' gaUAAGUCUUUACGGUGUCAau 5'	| | :||||||:||||||	5' cgAGTGGGAAATGTCACAGTca 3'
rno-miR-344g	down	B4galt6	65196	157	-20.77	2	20	2929	2948	3' cuGAGGACGGUCCUCGGACUGa 5'	| :|| ||| ||||||||	5' tgCCTCTCCCA--AGCCTGACa 3'
rno-miR-205	down	B4galt6	65196	169	-20.89	2	21	495	517	3' ugUCUGAGGCCACCUUACUUCCu 5'	|| ||: ||| ||||||||	5' taAGCCTTGTGTGAAATGAAGGg 3'
rno-miR-325-3p	down	B4galt6	65196	150	-15.09	2	19	3125	3147	3' aacUAUCCU-CCACGAGUUAUUu 5'	||| | ||||:|:|||||	5' tttATAAAACGGTGTTTAATAAg 3'
rno-miR-338-5p	down	B4galt6	65196	156	-17.68	2	19	725	744	3' gugAGUCGUGGUCCUAUAACAa 5'	|||||| | |||||||	5' aagTCAGCAGC--CATATTGTt 3'
rno-miR-425-5p	up	B4galt6	65196	151	-16.95	2	21	3445	3469	3' agUUGCCCUCAC-U-AGCACAGUAa 5'	|| || || | |:|||||||	5' ggAAGCAGATTGTATTTGTGTCATt 3'
rno-miR-770-3p	up	B4galt7	364675	150	-21.16	2	15	127	144	3' gaGGU-GCAGUCCGGGUg 5'	||| | ||||||||	5' ccCCAGAGCCAGGCCCAa 3'
rno-miR-346	up	B4galt7	364675	159	-25.23	2	21	142	163	3' ucUCCGUCCGUGAGUCCGUCUGu 5'	|| |||| || ||||:||||	5' caAGTCAGG-ACACAGGTAGACc 3'
rno-miR-672-5p	down	B9d1	287383	160	-25.18	2	20	338	360	3' aguGUGUGUCAUGUGGUUGGAGu 5'	| |||||| || ||||:||	5' gacCTCACAGTTCAGCAACTTCa 3'
rno-miR-1-3p	down	Baalc	140720	158	-17.09	2	20	1014	1034	3' uaUGUGUGAAGAAAUGUAAGGu 5'	|| ||:||| |||||||	5' ggAC-CATTTCCCCACATTCCt 3'
rno-miR-6215	down	Baalc	140720	153	-28.2	2	18	400	421	3' ggACCGAGA--CGUUGGGAUUu 5'	||||||| ||||:||||	5' gcTGGCTCTCACCAACTCTAAa 3'
rno-miR-672-5p	down	Baalc	140720	162	-25.5	2	21	1518	1541	3' agUGUGUGUC--AUGUGGUUGGAGu 5'	|| ||||| | | ||||||||	5' agAC-CACAGTTTTCCCCAACCTCt 3'
rno-miR-330-5p	up	Babam1	290631	157	-24.65	2	18	114	136	3' cggaUUCUGUGUCC-GGGUCUCu 5'	||| | ||| |||||||	5' ataaAAGTCTGAGGCCCCAGAGc 3'
rno-miR-1-3p	down	Bace2	288227	151	-15.31	2	20	815	838	3' uaUGUGUGA--AGAAAUGUAAGGu 5'	:||::|| |||| ||||||:	5' ctGCATGCTGCTCTTGACATTCTg 3'
rno-miR-330-5p	up	Bace2	288227	150	-18.07	2	19	1427	1449	3' cggAUUCUGU-GUCCGGGUCUCu 5'	||| ||| : |||||||	5' acaTAAAACATTCCACCCAGAGt 3'
rno-miR-17-1-3p	up	Bace2	288227	152	-18.51	2	20	528	549	3' ggUGUUCACGGAAGUGACGUCa 5'	:|| | || :|||||||	5' ctGCACCCGACTGTACTGCAGg 3'
rno-miR-3473	down	Bach1	304127	150	-19.38	2	10	669	690	3' aucgguagagagGUCGGGAUCu 5'	|||||||||	5' tttaggctgaagCAGCCCTAGt 3'
rno-miR-9a-3p	down	Bag2	690038	156	-16.1	2	20	725	743	3' ugAAAGCCAAUAGAUCGAAAUa 5'	| ||||||: |||||||	5' taTGTCGGTTG---AGCTTTAc 3'
rno-miR-380-3p	down	Bag2	690038	155	-16.57	2	19	187	209	3' ucUACACCU--GGUA-UGAUGUAu 5'	|| |||| |:|| |||||||	5' gaAT-TGGACTCTATCACTACATa 3'
rno-miR-17-1-3p	up	Bag3	293524	150	-21.14	2	19	20	42	3' gguGUUC-ACGGAAGUGACGUCa 5'	:||| ||| | ||||||:|	5' tttTAAGATGCATGCACTGCGGg 3'
rno-miR-743b-3p	up	Bag3	293524	156	-16.22	2	19	46	67	3' agaUAAGUCAUACC-ACAGAAAg 5'	| |||| ||| |||||||	5' tgcAGTCAG-CTGGTTGTCTTTa 3'
rno-miR-543-3p	down	Bag5	103690404	166	-22.08	2	19	1092	1113	3' ucUUCACGUGG-CGCUUACAAa 5'	| |||| || |:|||||||	5' ccATGTGCTCCTGTGAATGTTt 3'
rno-miR-543-3p	down	Bag5	366734	166	-22.08	2	19	1092	1113	3' ucUUCACGUGG-CGCUUACAAa 5'	| |||| || |:|||||||	5' ccATGTGCTCCTGTGAATGTTt 3'
rno-miR-17-1-3p	up	Bag5	103690404	158	-25.12	2	18	803	824	3' ggugUUCACGGAAGUGACGUCa 5'	| || | |||||||||	5' tccgATGTCCGGTCACTGCAGa 3'
rno-miR-17-1-3p	up	Bag5	366734	158	-25.12	2	18	803	824	3' ggugUUCACGGAAGUGACGUCa 5'	| || | |||||||||	5' tccgATGTCCGGTCACTGCAGa 3'
rno-miR-146b-5p	down	Bahcc1	360674	157	-20.3	2	21	215	238	3' uguCGGAUACCUUAAGUCAAGAGu 5'	||| || | ||||||||	5' tctGCCACTGTACCGCAGTTCTCg 3'
rno-miR-770-3p	up	Bahcc1	360674	150	-23.76	2	10	1715	1731	3' gaggugcAGUCCGGGUg 5'	|||||||||	5' cttttgcTCAGGCCCAc 3'
rno-miR-346	up	Bahcc1	360674	157	-25.49	2	18	1414	1440	3' ucuccGUCCGUGAGU----CCGUCUGu 5'	:|| |||||| |||||||	5' ttttaTAGCCACTCAGCAGGGCAGACg 3'
rno-miR-344g	down	Bahd1	362194	151	-23.71	2	15	1107	1128	3' cugaggaCGGUCCUCGGACUGa 5'	| | | ||||||||	5' gctgaggGGCTGAAGCCTGACt 3'
rno-miR-330-5p	up	Bai1	362931	150	-17.46	2	18	460	481	3' cggaUUCUGUGUCCGGGUCUCu 5'	| |:: | | |||||||	5' gagcATGGTCCTGACCCAGAGc 3'
rno-miR-339-3p	up	Bai1	362931	161	-21.66	2	21	103	125	3' acCGAGACAGCAGCUCCGCGAGu 5'	|| | | | || :|||||||	5' caGCCCCGGCCTCAGGGCGCTCa 3'
rno-miR-17-1-3p	up	Bai1	362931	154	-23.99	2	14	320	341	3' gguguucaCGGAAGUGACGUCa 5'	||| ||||||||	5' ccacctcaGCCACCACTGCAGa 3'
rno-miR-146b-5p	down	Bai3	301309	155	-22.77	2	22	170	191	3' ugUCGGAUACCUUAAGUCAAGAGu 5'	:||| | | :| ||||||||	5' acGGCCAA--GTGTACAGTTCTCa 3'
rno-miR-344g	down	Baiap2	117542	164	-25.49	2	19	2633	2652	3' cugAGGACGGUCCUCGGACUGa 5'	|||| ||| ||||||||	5' gggTCCTCCCA--AGCCTGACa 3'
rno-miR-344g	down	Baiap2	117542	154	-30.24	2	20	879	899	3' cuGAGGACGGUCCUCGGACUGa 5'	|||||||| ||||||:|	5' acCTCCTGCC-CAAGCCTGGCa 3'
rno-miR-363-3p	down	Baiap2	117542	156	-20.17	2	19	1357	1378	3' ugUCUACCUAUGG--CACGUUAa 5'	||: |||| || |||||||	5' ccAGG-GGATTCCATGTGCAATg 3'
rno-miR-3473	down	Baiap2	117542	155	-22.25	2	20	258	280	3' auCGGUAG-AGAGGUCGGGAUCu 5'	|:| || || | |||||||	5' gcGTCCTCACCTGCTGCCCTAGc 3'
rno-miR-3473	down	Baiap2	117542	153	-23.4	2	20	71	92	3' auCGGUAGAGAGGU-CGGGAUCu 5'	||| | | ||| |||||||	5' ccGCCTTGAC-CCACGCCCTAGc 3'
rno-miR-3473	down	Baiap2	117542	153	-23.4	2	20	161	182	3' auCGGUAGAGAGGU-CGGGAUCu 5'	||| | | ||| |||||||	5' ccGCCTTGAC-CCACGCCCTAGc 3'
rno-miR-3473	down	Baiap2	117542	153	-23.4	2	20	3408	3429	3' auCGGUAGAGAGGU-CGGGAUCu 5'	||| | | ||| |||||||	5' ccGCCTTGAC-CCACGCCCTAGc 3'
rno-miR-425-5p	up	Baiap2	117542	150	-16.31	2	17	616	636	3' aguugcCCUCACUAGCACAGUAa 5'	|||| |: |||||||	5' caccatGGAGCGG--GTGTCATg 3'
rno-miR-935	up	Baiap2	117542	154	-18.39	2	20	3089	3114	3' cgcCAU--CGCCUUCG-CCAUUGACc 5'	||| |:| ||: ||||||||	5' catGTAAGGTGACAGTGGGTAACTGt 3'
rno-miR-346	up	Baiap2	117542	151	-28.89	2	20	700	724	3' ucuCCGUCCGUGA--GUCCGUCUGu 5'	||||| :||| ::|||||:|	5' ctcGGCAGATACTGCTGGGCAGGCg 3'
rno-miR-881-3p	up	Baiap2	117542	155	-20.33	2	15	1220	1241	3' gauaaguCUUUACGGUGUCAAu 5'	|:|| ||||||||	5' gagaaatGGAAACCCACAGTTg 3'
rno-miR-330-5p	up	Baiap2l2	685357	156	-22.49	2	20	30	51	3' cgGAUUCUGUGUCCGGGUCUCu 5'	| |: |||| |||||||	5' gcCCAGCACACCCACCCAGAGc 3'
rno-miR-330-5p	up	Bak1	116502	155	-22.86	2	20	565	587	3' cgGAUUCUGUGUC-CGGGUCUCu 5'	| ::||: | | ||||||||	5' ctCAGGGATTCCGAGCCCAGAGt 3'
rno-miR-219a-2-3p	down	Bank1	365948	150	-18.22	2	20	120	144	3' ugUCUACA-GGUC--GGUGUUAAGa 5'	:||||| ::|| ||||||||:	5' caGGATGTGTTAGCACCACAATTTa 3'
rno-miR-146b-5p	down	Banp	292064	161	-18.12	2	22	2047	2071	3' ugUCGGAUACCUUAA-GUCAAGAGu 5'	|| | |||||| |||||||	5' caAGAAGAGGGAATTAAAGTTCTCt 3'
rno-miR-146b-5p	down	Banp	292064	159	-17.8	2	22	1909	1930	3' ugUCGGAUACCUUAAGUCAAGAGu 5'	:||| | || | ||||||||	5' tgGGCCCA--GATTGCAGTTCTCc 3'
rno-miR-338-5p	down	Banp	292064	158	-17.34	2	20	2270	2294	3' guGAGUC--GUGGUC-CUAUAACAa 5'	||||| :::||| |||||||	5' ttCTCAGGCTGTCAGCCATATTGTa 3'
rno-miR-935	up	Banp	292064	153	-16.51	2	16	1301	1321	3' cgccaucGCCUUCGCCAUUGACc 5'	:|||| ||||||||	5' agaacccTGGAA--GGTAACTGc 3'
rno-miR-346	up	Banp	292064	153	-22.7	2	14	3446	3471	3' ucuccguccGUGAGU---CCGUCUGu 5'	|||||| |||||||	5' atatcctccCACTCACATGGCAGACa 3'
rno-miR-346	up	Banp	292064	151	-24.26	2	21	3216	3237	3' ucUCCGUCCGUGAGUCCGUCUGu 5'	||| || ::|| |||||||:	5' taAGG-AGATGCTGAGGCAGATg 3'
rno-miR-330-5p	up	Bap1	306257	150	-22.25	3	18	949	970	3' cggaUUCUGUGUCCGGGUCUcu 5'	||| : ||||||||||	5' cttcAAGCTCCAGGCCCAGAta 3'
rno-miR-30e-3p	down	Barhl2	65050	150	-16.08	2	18	221	242	3' cgacAUUUGUAGGCUGACUUUc 5'	|| | || |||||||	5' aaaaTACTGACCCCACTGAAAg 3'
rno-miR-346	up	Barhl2	65050	162	-24.75	2	18	83	105	3' ucuccGUCCGUGAGUCCGUCUGu 5'	|||| |: ||||||||	5' accaaCAGGAATAGAGGCAGACg 3'
rno-miR-1949	down	Barx1	364680	151	-24.51	3	17	409	430	3' uugauaCGACUGUAGGACCAUau 5'	||||||| |||||||	5' aaatcaGCTGACA-CCTGGTAcc 3'
rno-miR-330-5p	up	Barx1	364680	150	-33.32	3	18	122	143	3' cggaUUCUGUGUCCGGGUCUcu 5'	|:|||||||||||:||	5' aggaAGGACACAGGCCCGGAag 3'
rno-miR-330-5p	up	Baz1b	368002	155	-29.45	2	20	210	232	3' cgGAUUCUGU-GUCCGGGUCUCu 5'	||:| :|: | ||||||||	5' acCTGATGCGCCCTGCCCAGAGa 3'
rno-miR-17-1-3p	up	Baz1b	368002	160	-22.48	2	20	1526	1547	3' ggUGUUCACGGAAGUGACGUCa 5'	:| :|||:: ||||||||	5' aaGCTGGTGTTCCCACTGCAGt 3'
rno-miR-1843-5p	up	Baz1b	368002	154	-27.56	3	18	36	56	3' ucaGUCUGUCUCUGGAGGUau 5'	|||: :||||||||||	5' ggaCAGGAGGAGACCTCCAag 3'
rno-miR-3473	down	Baz2a	304601	151	-26.97	2	20	908	930	3' auCGGUAGAGAGG-UCGGGAUCu 5'	||| || |||| |:|||||	5' aaGCCCTCCCTCCTTGTCCTAGc 3'
rno-miR-205	down	Bbs1	309156	150	-26.11	2	21	2781	2801	3' ugUCUGAGGCCACCUUACUUCCu 5'	| |||||| | ||||:|||	5' ctATACTCCG--GAAATGGAGGg 3'
rno-miR-881-3p	up	Bbs1	309156	174	-23.84	2	19	374	397	3' gauAAGUCU--UUACGGUGUCAAu 5'	|||||| || |||||||||	5' tatTTCAGATCAAGGCCACAGTTg 3'
rno-miR-743b-3p	up	Bbs7	361930	162	-21.32	2	17	133	154	3' agauaAGUCAUACC-ACAGAAAg 5'	|||| |||| |||||||	5' ggaccTCAG-ATGGATGTCTTTc 3'
rno-miR-330-5p	up	Bcam	78958	150	-26.55	2	20	254	274	3' cgGAUUCUGUGUCCGGGUCUCu 5'	|| :||| || ||||||:|	5' tcCT-GGACCCAAGCCCAGGGc 3'
rno-miR-146b-5p	down	Bcan	25393	150	-15.62	2	20	103	125	3' ugucGGAUACCUUAAGUCAAGAGu 5'	||| || : ||||||||	5' tgtcCCT-TGCGCCCCAGTTCTCt 3'
rno-miR-1949	down	Bcap29	298943	153	-16.56	2	18	759	782	3' uugauACGACUGUAG-GACCAUAu 5'	| |||:: |: |||||||	5' aaagtTACTGGTTTTACTGGTATt 3'
rno-miR-346	up	Bcas1	246755	152	-28.57	2	21	421	442	3' ucUCCGUCCGUGAGU-CCGUCUGu 5'	||| ||| ||||| |||||:|	5' gaAGG-AGG-ACTCAGGGCAGGCt 3'
rno-miR-98-5p	down	Bcas3	363662	154	-19.1	2	20	40	60	3' uuGUUAUGUUGAAUGAUGGAGu 5'	::||:| |:|||||||||:	5' tgTGATGC-ATTTACTACCTTc 3'
rno-miR-3473	down	Bcas3	363662	153	-19.78	2	13	408	429	3' aucgguagaGAGGUCGGGAUCu 5'	| :|||||||||	5' tttggtggaCATCAGCCCTAGc 3'
rno-let-7f-5p	down	Bcas3	363662	152	-18.76	2	18	40	60	3' uugaUAUGUUAGAUGAUGGAGu 5'	||:| ||:||||||||:	5' tgtgATGC-ATTTACTACCTTc 3'
rno-miR-17-1-3p	up	Bcas3	363662	163	-21.88	2	15	163	184	3' gguguucACGGAAGUGACGUCa 5'	|||: |||||||||	5' atgtgcaTGCTCTCACTGCAGa 3'
rno-miR-1949	down	Bcat1	29592	156	-22.86	2	16	464	486	3' uugauacGACUGUAGGACCAUAu 5'	||| :: ||||||||	5' tgaagccCTGCTGGCCTGGTATt 3'
rno-miR-743b-3p	up	Bcat1	29592	159	-15.04	2	20	944	967	3' agAUAAGU--CAUACCACAGAAAg 5'	||||:| || | |||||||	5' agTATTTATCTTAGGCTGTCTTTc 3'
rno-miR-1-3p	down	Bche	65036	161	-19.54	2	20	2391	2410	3' uaUGUGUGAAGAAAUGUAAGGu 5'	|||||| | ||||||||	5' tgACACACAGC--TACATTCCc 3'
rno-miR-146b-5p	down	Bche	65036	156	-16.08	2	20	1636	1659	3' ugucGGAUACCUUAAGUCAAGAGu 5'	|: | || |||||||||	5' cataCTCAACGACATCAGTTCTCa 3'
rno-miR-124-3p	up	Bche	65036	152	-18.67	2	17	1926	1946	3' ccgUAAGU-GGCGCACGGAAu 5'	:||:| ::| |||||||	5' ggaGTTTATTTGAGTGCCTTa 3'
rno-miR-17-1-3p	up	Bche	65036	163	-16.33	2	19	2747	2768	3' gguGUUCACGGAAGUGACGUCa 5'	::| ||: ||:|||||||	5' tctTGACTGTATTTACTGCAGc 3'
rno-miR-346	up	Bckdha	25244	152	-22.81	2	18	217	238	3' ucuccGUCCGUGAGUCCGUCUGu 5'	|||| :| :|||||||	5' ggaacCAGG-GCCAGGGCAGACc 3'
rno-miR-210-3p	up	Bckdha	25244	152	-31.24	3	20	96	117	3' agUCGGCGACAGUGUGCGUGuc 5'	|||| ||| :|||||||	5' gcAGCCAGTGTGGCACGCACtg 3'
rno-miR-325-3p	down	Bckdhb	29711	163	-20.99	2	20	248	270	3' aaCUAUC-CUCCACGAGUUAUUu 5'	|:|:| | |||:|||||||	5' ccGGTGGTGTTGTGTTCAATAAa 3'
rno-miR-339-3p	up	Bcl10	83477	157	-19.36	2	21	576	598	3' acCGAGACAGCAGCUCCGCGAGu 5'	|:| | || | :|||||||	5' atGTTATCCCGGCAGGGCGCTCc 3'
rno-miR-743b-3p	up	Bcl10	83477	163	-17.04	2	16	514	536	3' agauaaGUCAUAC-CACAGAAAg 5'	||||||| |||||||	5' ccttgcCAGTATGATTGTCTTTg 3'
rno-miR-1-3p	down	Bcl11a	305589	155	-18.84	2	19	330	351	3' uauGUGUGAAGAAAUGUAAGGu 5'	| |::|||| |||||||:	5' cccCTCGTTTCTATACATTCTa 3'
rno-miR-1-3p	down	Bcl11a	305589	155	-18.84	2	19	340	361	3' uauGUGUGAAGAAAUGUAAGGu 5'	| |::|||| |||||||:	5' cccCTCGTTTCTATACATTCTa 3'
rno-miR-3473	down	Bcl11a	305589	155	-28.37	3	19	61	82	3' aucGGUAGAGAGGUCGGGAUcu 5'	:|:|| :||||||||||	5' ccaTCGTCCTTCCAGCCCTAct 3'
rno-miR-330-5p	up	Bcl11b	314423	152	-24.49	2	16	1437	1458	3' cggauuCUGUGUCCGGGUCUCu 5'	| | : |||||||||	5' attcttGTCTTTGGCCCAGAGg 3'
rno-miR-346	up	Bcl11b	314423	151	-27.47	2	21	975	996	3' ucUCCGUCCGUGAGUCCGUCUGu 5'	:|||| |||| :||:||||	5' gaGGGCACCCACT-GGGTAGACa 3'
rno-miR-124-3p	up	Bcl11b	314423	155	-20.39	2	16	1581	1601	3' ccguAAGUG-GCGCACGGAAu 5'	|| |: :|||||||||	5' caatTTGATGTGCGTGCCTTg 3'
rno-miR-743b-3p	up	Bcl11b	314423	174	-16.93	2	18	1281	1302	3' agauAAGUCAUACCACAGAAAg 5'	||| |||| ||||||||	5' ccatTTCTGTATTGTGTCTTTt 3'
rno-miR-1-3p	down	Bcl2l1	24888	155	-23.26	2	20	7019	7042	3' uaUGUGUGA--AGAAAUGUAAGGu 5'	||||||| | |||||||	5' atACACACTGACCAGCACATTCCa 3'
rno-miR-205	down	Bcl2l1	24888	152	-21.44	2	13	11689	11713	3' ugucugaggcCACCU--UACUUCCu 5'	||||| |||||||	5' ttcggaagatGTGGAACATGAAGGc 3'
rno-miR-146b-5p	down	Bcl2l1	24888	162	-19.89	2	22	7376	7397	3' ugUCGGAUACCUUAAGUCAAGAGu 5'	|| ||| |||: | |||||||	5' caAG-CTACGGAG-TGAGTTCTCt 3'
rno-miR-146b-5p	down	Bcl2l1	24888	151	-16.02	2	17	10333	10358	3' ugucggaUACCUU-AA-GUCAAGAGu 5'	| | || || ||||||||	5' acatgtgAAGCAACTTCCAGTTCTCa 3'
rno-miR-409a-3p	down	Bcl2l1	24888	150	-15.52	2	14	1562	1581	3' ccccaaGUGGCUCGUUGUAa 5'	::::|:|||||||	5' agagccTGTTGGGCAACATa 3'
rno-miR-380-3p	down	Bcl2l1	24888	154	-16.28	2	14	6343	6363	3' ucuacacCUGGUAUGAUGUAu 5'	| ||| |||||||	5' gaggccaGCCCAGACTACATg 3'
rno-miR-672-5p	down	Bcl2l1	24888	152	-18.78	2	21	10327	10350	3' agUGUGUGU-CAUGUGGUUGGAGu 5'	|| |||| ||: | ||||:||	5' caACTCACATGTGAAGCAACTTCc 3'
[truncated: 23,660 more rows]

## Sheet: miRNA-gene
miRNA	gene_symbol
rno-miR-1-3p	March1
rno-miR-205	Marc1
rno-miR-384-5p	March1
rno-miR-495	March4
rno-miR-881-3p	March5
rno-miR-146b-5p	March6
rno-miR-6215	March7
rno-miR-495	March7
rno-miR-409a-3p	March7
rno-miR-205	March8
rno-miR-146b-5p	March8
rno-miR-384-5p	March8
rno-miR-935	March8
rno-miR-330-5p	March8
rno-miR-346	March8
rno-miR-330-5p	March9
rno-miR-743b-3p	March9
rno-miR-330-5p	Sept1
rno-miR-219a-2-3p	Sept2
rno-miR-6215	Sept5
rno-miR-1843-5p	Sept5
rno-let-7f-5p	Sept6
rno-miR-543-3p	Sept6
rno-miR-346	Sept6
rno-miR-384-5p	Sept7
rno-miR-338-5p	Sept7
rno-miR-344g	Sept8
rno-miR-124-3p	Sept8
rno-miR-210-3p	Sept8
rno-miR-743b-3p	Sept8
rno-miR-451-5p	Sept8
rno-miR-425-5p	Sept9
rno-miR-339-3p	Sept9
rno-miR-743b-3p	Sept11
rno-miR-330-5p	Sep15
rno-miR-1843-5p	A1cf
rno-miR-543-3p	A3galt2
rno-miR-101a-3p	A3galt2
rno-miR-330-5p	Aacs
rno-miR-1-3p	Aadac
rno-miR-196b-5p	Aaed1
rno-miR-210-3p	Aaed1
rno-miR-3473	Aagab
rno-miR-1-3p	Aak1
rno-miR-205	Aak1
rno-miR-219a-2-3p	Aak1
rno-miR-1949	Aak1
rno-miR-146b-5p	Aak1
rno-miR-672-5p	Aak1
rno-miR-935	Aak1
rno-miR-346	Aak1
rno-miR-881-3p	Aak1
rno-miR-3473	Aamp
rno-miR-205	Aanat
rno-miR-325-3p	Aanat
rno-miR-3473	Aar2
rno-miR-672-5p	Aar2
rno-miR-330-5p	Aar2
rno-miR-935	Aars
rno-miR-17-1-3p	Aars
rno-miR-344g	Aarsd1
rno-miR-3473	Aarsd1
rno-let-7f-5p	Aarsd1
rno-miR-495	Aarsd1
rno-miR-672-5p	Aarsd1
rno-miR-124-3p	Aasdh
rno-miR-1843-5p	Aasdh
rno-miR-124-3p	Aass
rno-miR-363-3p	Aatk
rno-miR-3473	Aatk
rno-miR-672-5p	Aatk
rno-miR-330-5p	Aatk
rno-miR-187-3p	Aatk
rno-miR-1843-5p	Aatk
rno-miR-210-3p	Aatk
rno-miR-30e-3p	Abca1
rno-miR-425-5p	Abca1
rno-miR-17-1-3p	Abca1
rno-miR-187-3p	Abca1
rno-miR-543-3p	Abca12
rno-miR-338-5p	Abca12
rno-miR-346	Abca12
rno-miR-495	Abca2
rno-miR-425-5p	Abca3
rno-miR-330-5p	Abca5
rno-miR-124-3p	Abca6
rno-miR-1-3p	Abca8a
rno-miR-205	Abca8a
rno-miR-743b-3p	Abca8a
rno-miR-338-5p	Abcb10
rno-miR-17-1-3p	Abcb10
rno-miR-187-3p	Abcb10
rno-miR-330-5p	Abcb11
rno-miR-543-3p	Abcb1a
rno-miR-495	Abcb1a
rno-miR-30e-3p	Abcb4
rno-miR-205	Abcb5
rno-miR-3473	Abcb5
rno-miR-1949	Abcb6
rno-miR-98-5p	Abcb9
rno-let-7f-5p	Abcb9
rno-miR-196b-5p	Abcb9
rno-let-7f-5p	Abcc1
rno-miR-17-1-3p	Abcc3
rno-miR-384-5p	Abcc4
rno-miR-543-3p	Abcc4
rno-miR-495	Abcc4
rno-miR-330-5p	Abcc4
rno-miR-219a-2-3p	Abcc5
rno-let-7f-5p	Abcc5
rno-miR-1843-5p	Abcc5
rno-miR-881-3p	Abcc6
rno-miR-6215	Abcc9
rno-miR-346	Abcc9
rno-miR-881-3p	Abcc9
rno-miR-205	Abcd1
rno-miR-101a-3p	Abcd2
rno-miR-425-5p	Abcd3
rno-miR-210-3p	Abce1
rno-miR-425-5p	Abcf2
rno-miR-330-5p	Abcg1
rno-miR-346	Abcg1
rno-miR-339-3p	Abcg1
rno-miR-205	Abcg8
rno-miR-325-3p	Abcg8
rno-miR-30e-3p	Abcg8
rno-miR-205	Abhd10
rno-miR-543-3p	Abhd10
rno-miR-124-3p	Abhd10
rno-miR-346	Abhd11
rno-miR-346	Abhd12
rno-miR-344g	Abhd13
rno-miR-1-3p	Abhd13
rno-miR-30e-3p	Abhd13
rno-miR-17-1-3p	Abhd13
rno-miR-187-3p	Abhd13
rno-miR-101a-3p	Abhd13
rno-miR-743b-3p	Abhd13
rno-miR-384-5p	Abhd17b
rno-miR-101a-3p	Abhd17b
rno-miR-935	Abhd17c
rno-miR-146b-5p	Abhd2
rno-miR-17-1-3p	Abhd3
rno-miR-3473	Abhd4
rno-miR-146b-5p	Abhd4
rno-miR-346	Abhd4
rno-miR-1-3p	Abhd6
rno-miR-3473	Abhd6
rno-miR-30e-3p	Abhd6
rno-let-7f-5p	Abi3
rno-miR-330-5p	Abi3
rno-miR-384-5p	Abi3bp
rno-miR-543-3p	Abi3bp
rno-miR-330-5p	Abl1
rno-miR-344g	Abl2
rno-miR-205	Abl2
rno-miR-146b-5p	Abl2
rno-miR-770-3p	Abl2
rno-miR-17-1-3p	Abl2
rno-miR-1843-5p	Abl2
rno-miR-205	Ablim1
rno-miR-146b-5p	Ablim1
rno-miR-346	Ablim2
rno-miR-330-5p	Ablim3
rno-miR-743b-3p	Abt1
rno-miR-210-3p	Abtb1
rno-miR-205	Abtb2
rno-miR-196b-5p	Abtb2
rno-miR-770-3p	Abtb2
rno-miR-935	Abtb2
rno-miR-330-5p	Acaa1a
rno-miR-17-1-3p	Acaa1a
rno-miR-330-5p	Acaa1b
rno-miR-17-1-3p	Acaa1b
rno-miR-98-5p	Acacb
rno-miR-124-3p	Acacb
rno-miR-339-3p	Acacb
rno-let-7f-5p	Acad8
rno-miR-101a-3p	Acad9
rno-miR-363-3p	Acadm
rno-miR-1949	Acadsb
rno-miR-495	Acadsb
rno-miR-30e-3p	Acadsb
rno-miR-346	Acadsb
rno-miR-124-3p	Acadsb
rno-miR-451-5p	Acadsb
rno-miR-124-3p	Acadvl
rno-miR-495	Acap2
rno-miR-425-5p	Acap2
rno-miR-339-3p	Acap2
rno-miR-101a-3p	Acap2
rno-miR-1843-5p	Acap2
rno-miR-672-5p	Acap3
rno-miR-330-5p	Acap3
rno-miR-495	Acat2
rno-miR-384-5p	Acbd3
rno-miR-935	Acbd3
rno-miR-1-3p	Acbd4
rno-miR-363-3p	Acbd4
rno-miR-210-3p	Acbd4
rno-miR-1949	Acbd6
rno-miR-325-3p	Acbd6
rno-miR-30e-3p	Acbd6
rno-miR-935	Acbd6
rno-miR-330-5p	Acbd6
rno-miR-17-1-3p	Acbd6
rno-miR-101a-3p	Acbd6
rno-miR-1843-5p	Acbd7
rno-miR-330-5p	Accsl
rno-miR-98-5p	Acer1
rno-let-7f-5p	Acer1
rno-miR-425-5p	Acer1
rno-miR-1843-5p	Acer1
rno-miR-344g	Acer2
rno-miR-1-3p	Acer2
rno-miR-3473	Acer2
rno-let-7f-5p	Acer2
rno-miR-384-5p	Acer2
rno-miR-672-5p	Acer2
rno-miR-425-5p	Acer2
rno-miR-346	Acer2
rno-let-7f-5p	Acer3
rno-miR-338-5p	Acer3
rno-miR-1843-5p	Acer3
rno-miR-124-3p	Ache
rno-miR-205	Acin1
rno-miR-30e-3p	Acly
rno-miR-196b-5p	Acly
rno-miR-770-3p	Acly
rno-miR-146b-5p	Acnat1
rno-miR-219a-2-3p	Acnat2
rno-miR-17-1-3p	Aco2
rno-miR-743b-3p	Aco2
rno-miR-344g	Acot11
rno-miR-672-5p	Acot11
rno-miR-187-3p	Acot11
rno-miR-196b-5p	Acot12
rno-miR-344g	Acot2
rno-miR-330-5p	Acot2
rno-miR-1843-5p	Acot2
rno-miR-210-3p	Acot2
rno-miR-187-3p	Acot3
rno-miR-146b-5p	Acot4
rno-miR-210-3p	Acot4
rno-miR-384-5p	Acot5
rno-miR-495	Acot5
rno-miR-881-3p	Acot8
rno-miR-187-3p	Acox3
rno-miR-346	Acp1
rno-miR-205	Acp2
rno-miR-3473	Acp5
rno-miR-346	Acp5
rno-miR-98-5p	Acpt
rno-let-7f-5p	Acpt
rno-miR-196b-5p	Acr
rno-miR-330-5p	Acrbp
rno-miR-196b-5p	Acsf2
rno-miR-330-5p	Acsf3
rno-miR-196b-5p	Acsl1
rno-miR-98-5p	Acsl4
rno-miR-380-3p	Acsl4
rno-miR-17-1-3p	Acsl5
rno-miR-98-5p	Acsl6
rno-let-7f-5p	Acsl6
rno-miR-543-3p	Acsl6
rno-miR-196b-5p	Acsl6
rno-miR-425-5p	Acsl6
rno-miR-9a-3p	Acsm2a
rno-miR-346	Acsm3
rno-miR-1949	Acsm5
rno-miR-124-3p	Acsm5
rno-miR-881-3p	Acsm5
rno-let-7f-5p	Acss1
rno-miR-210-3p	Acss1
rno-miR-325-3p	Acss3
rno-miR-196b-5p	Acss3
rno-miR-330-5p	Acss3
rno-miR-1843-5p	Acss3
rno-miR-17-1-3p	Acta1
rno-miR-6215	Acta2
rno-miR-3473	Acta2
rno-miR-543-3p	Acta2
rno-miR-543-3p	Actbl2
rno-miR-384-5p	Actc1
rno-miR-1843-5p	Actg1
rno-miR-330-5p	Actn4
rno-miR-346	Actn4
rno-miR-124-3p	Actn4
rno-miR-6215	Actr1a
rno-miR-330-5p	Actr1a
rno-miR-881-3p	Actr1b
rno-miR-146b-5p	Actr3
rno-miR-344g	Actr5
rno-miR-1843-5p	Actr5
rno-miR-384-5p	Acvr1
rno-miR-210-3p	Acvr1b
rno-miR-196b-5p	Acvr2a
rno-miR-672-5p	Acvr2a
rno-miR-325-3p	Acvrl1
rno-miR-219a-2-3p	Acy3
rno-miR-30e-3p	Acyp2
rno-miR-743b-3p	Acyp2
rno-miR-325-3p	Ada
rno-miR-1-3p	Adal
rno-miR-205	Adal
rno-miR-1843-5p	Adal
rno-miR-210-3p	Adal
rno-miR-344g	Adam11
rno-miR-1843-5p	Adam11
rno-miR-6215	Adam12
rno-let-7f-5p	Adam12
rno-miR-384-5p	Adam12
rno-miR-543-3p	Adam12
rno-miR-672-5p	Adam12
rno-miR-935	Adam12
rno-miR-330-5p	Adam12
rno-miR-124-3p	Adam12
rno-miR-17-1-3p	Adam12
rno-miR-881-3p	Adam17
rno-miR-1-3p	Adam19
rno-miR-3473	Adam19
rno-miR-146b-5p	Adam19
rno-miR-384-5p	Adam19
rno-miR-30e-3p	Adam19
rno-miR-346	Adam19
rno-miR-124-3p	Adam19
rno-miR-1843-5p	Adam19
rno-miR-881-3p	Adam19
rno-miR-219a-2-3p	Adam22
rno-miR-3473	Adam22
rno-miR-543-3p	Adam22
rno-miR-672-5p	Adam22
rno-miR-346	Adam22
rno-miR-124-3p	Adam22
rno-miR-743b-3p	Adam22
rno-miR-205	Adam23
rno-miR-146b-5p	Adam23
rno-miR-672-5p	Adam23
rno-miR-187-3p	Adam23
rno-miR-543-3p	Adam30
rno-miR-346	Adam30
rno-miR-330-5p	Adam33
rno-miR-346	Adam33
rno-miR-935	Adam5
rno-miR-219a-2-3p	Adam6
rno-miR-17-1-3p	Adam7
rno-miR-98-5p	Adam8
rno-let-7f-5p	Adam8
rno-miR-672-5p	Adamts10
rno-miR-344g	Adamts14
rno-miR-672-5p	Adamts14
rno-miR-98-5p	Adamts15
rno-miR-146b-5p	Adamts15
rno-let-7f-5p	Adamts15
rno-miR-380-3p	Adamts15
rno-miR-672-5p	Adamts15
rno-miR-425-5p	Adamts15
rno-miR-743b-3p	Adamts15
rno-miR-672-5p	Adamts16
rno-miR-1949	Adamts17
rno-miR-346	Adamts17
rno-miR-101a-3p	Adamts17
rno-miR-30e-3p	Adamts19
rno-miR-17-1-3p	Adamts19
rno-miR-1949	Adamts2
rno-miR-325-3p	Adamts2
rno-miR-6215	Adamts2
rno-miR-3473	Adamts2
rno-miR-330-5p	Adamts2
rno-miR-346	Adamts2
rno-miR-325-3p	Adamts20
rno-miR-17-1-3p	Adamts20
rno-miR-98-5p	Adamts3
rno-miR-3473	Adamts3
rno-miR-1843-5p	Adamts3
rno-miR-1-3p	Adamts4
rno-miR-770-3p	Adamts4
rno-miR-98-5p	Adamts6
rno-let-7f-5p	Adamts6
rno-miR-1843-5p	Adamts6
rno-miR-98-5p	Adamts8
rno-let-7f-5p	Adamts8
rno-miR-344g	Adamts9
rno-miR-210-3p	Adamts9
rno-miR-146b-5p	Adamtsl1
rno-miR-346	Adamtsl1
rno-miR-187-3p	Adamtsl1
rno-miR-3473	Adamtsl2
rno-miR-1-3p	Adamtsl3
rno-miR-146b-5p	Adamtsl5
rno-miR-346	Adamtsl5
rno-miR-1843-5p	Adamtsl5
rno-miR-330-5p	Adar
rno-miR-205	Adarb1
rno-miR-1949	Adarb1
rno-miR-98-5p	Adarb1
rno-miR-30e-3p	Adarb1
rno-miR-770-3p	Adarb1
rno-miR-124-3p	Adarb1
rno-miR-187-3p	Adarb1
rno-miR-330-5p	Adarb2
rno-miR-205	Adat1
rno-miR-30e-3p	Adat1
rno-miR-101a-3p	Adat1
rno-miR-344g	Adck1
rno-miR-98-5p	Adck1
rno-miR-196b-5p	Adck1
rno-miR-346	Adck1
rno-miR-101a-3p	Adck1
rno-miR-743b-3p	Adck1
rno-let-7f-5p	Adck2
rno-miR-330-5p	Adck4
rno-miR-346	Adcy1
rno-miR-17-1-3p	Adcy1
rno-miR-743b-3p	Adcy1
rno-miR-881-3p	Adcy1
rno-miR-935	Adcy2
rno-miR-17-1-3p	Adcy3
rno-miR-205	Adcy5
rno-miR-146b-5p	Adcy5
rno-miR-17-1-3p	Adcy5
rno-miR-146b-5p	Adcy6
rno-miR-124-3p	Adcy6
rno-miR-101a-3p	Adcy6
rno-miR-1843-5p	Adcy6
rno-miR-743b-3p	Adcy6
rno-miR-30e-3p	Adcy9
rno-miR-330-5p	Adcy9
rno-miR-210-3p	Adcy9
rno-miR-219a-2-3p	Adcyap1
rno-miR-339-3p	Adcyap1r1
rno-miR-881-3p	Adcyap1r1
rno-miR-344g	Add1
rno-miR-3473	Add1
rno-miR-339-3p	Add1
rno-miR-187-3p	Add1
rno-miR-1843-5p	Add1
rno-miR-881-3p	Add2
rno-miR-196b-5p	Add3
rno-miR-124-3p	Adh5
rno-miR-881-3p	Adh7
rno-miR-1-3p	Adipor1
rno-miR-3473	Adipor2
rno-miR-1-3p	Adk
rno-miR-330-5p	Adm2
rno-miR-344g	Adnp
rno-miR-146b-5p	Adnp
rno-miR-196b-5p	Adnp
rno-miR-101a-3p	Adnp
rno-miR-881-3p	Adnp
rno-miR-495	Adora2a
rno-miR-30e-3p	Adora2b
rno-miR-17-1-3p	Adora3
rno-miR-219a-2-3p	Adprhl1
rno-miR-3473	Adprhl1
rno-miR-409a-3p	Adprhl1
rno-miR-425-5p	Adprhl1
rno-miR-346	Adprhl1
rno-miR-124-3p	Adprhl1
rno-miR-339-3p	Adprhl1
rno-miR-205	Adra1a
rno-miR-1949	Adra1a
rno-miR-6215	Adra1a
rno-miR-935	Adra1a
rno-miR-3473	Adra1b
rno-miR-344g	Adra2a
rno-miR-935	Adra2a
rno-miR-344g	Adra2b
rno-miR-219a-2-3p	Adra2b
rno-let-7f-5p	Adra2b
rno-miR-672-5p	Adra2b
rno-miR-124-3p	Adra2b
rno-miR-344g	Adrb3
rno-miR-205	Adrb3
rno-miR-98-5p	Adrb3
rno-let-7f-5p	Adrb3
rno-miR-196b-5p	Adrbk1
rno-miR-205	Adrbk2
rno-miR-3473	Adrbk2
rno-miR-1843-5p	Adrbk2
rno-miR-210-3p	Adrbk2
rno-miR-881-3p	Adrbk2
rno-miR-346	Adsl
rno-miR-1-3p	Adss
rno-miR-146b-5p	Adss
rno-miR-1843-5p	Adtrp
rno-miR-380-3p	Aebp2
rno-miR-330-5p	Aebp2
rno-miR-17-1-3p	Aebp2
rno-miR-187-3p	Aebp2
rno-miR-101a-3p	Aebp2
rno-miR-935	Aen
rno-miR-495	Afap1
rno-miR-330-5p	Afap1
rno-miR-3473	Afap1l1
rno-miR-672-5p	Afap1l1
rno-miR-770-3p	Afap1l1
rno-miR-346	Afap1l1
rno-miR-1843-5p	Afap1l1
rno-miR-1949	Aff1
rno-miR-3473	Aff1
rno-miR-330-5p	Aff1
rno-miR-881-3p	Aff1
rno-miR-325-3p	Aff2
rno-miR-146b-5p	Aff2
rno-miR-495	Aff2
rno-miR-124-3p	Aff2
rno-miR-1949	Aff3
rno-miR-210-3p	Aff3
rno-miR-219a-2-3p	Aff4
rno-miR-384-5p	Aff4
rno-miR-935	Aff4
rno-miR-124-3p	Aff4
rno-miR-881-3p	Aff4
rno-miR-935	Afmid
rno-miR-1843-5p	Afp
rno-miR-344g	Agap1
rno-miR-3473	Agap1
rno-miR-9a-3p	Agap1
rno-miR-196b-5p	Agap1
rno-miR-17-1-3p	Agap1
rno-miR-210-3p	Agap1
rno-miR-881-3p	Agap1
rno-miR-1-3p	Agap3
rno-miR-330-5p	Agap3
rno-miR-219a-2-3p	Agbl1
rno-miR-210-3p	Agbl1
rno-miR-344g	Agbl3
rno-miR-98-5p	Agbl3
rno-miR-146b-5p	Agbl3
rno-miR-196b-5p	Agbl3
rno-miR-380-3p	Agfg1
rno-miR-1-3p	Agfg2
rno-miR-146b-5p	Agk
rno-miR-30e-3p	Agl
rno-miR-124-3p	Agl
rno-miR-219a-2-3p	Agmo
rno-miR-344g	Ago1
rno-miR-219a-2-3p	Ago1
rno-miR-1949	Ago1
rno-miR-3473	Ago1
rno-miR-146b-5p	Ago1
rno-miR-672-5p	Ago1
rno-miR-451-5p	Ago1
rno-miR-3473	Ago3
rno-let-7f-5p	Ago3
rno-miR-384-5p	Ago3
rno-miR-495	Ago3
rno-miR-30e-3p	Ago3
rno-miR-672-5p	Ago3
rno-miR-346	Ago3
rno-miR-1-3p	Ago4
rno-miR-205	Ago4
rno-miR-672-5p	Ago4
rno-miR-451-5p	Ago4
rno-miR-1843-5p	Agpat1
rno-miR-344g	Agpat3
rno-miR-3473	Agpat3
rno-miR-196b-5p	Agpat3
rno-miR-330-5p	Agpat3
rno-miR-339-3p	Agpat3
rno-miR-495	Agpat4
rno-miR-543-3p	Agpat5
rno-miR-672-5p	Agpat5
rno-miR-935	Agpat5
rno-miR-124-3p	Agpat5
rno-miR-451-5p	Agpat5
rno-miR-196b-5p	Agpat9
rno-miR-672-5p	Agpat9
rno-miR-205	Agr3
rno-miR-881-3p	Agr3
rno-miR-1843-5p	Agrn
rno-miR-210-3p	Agrn
rno-miR-672-5p	Agrp
rno-miR-1-3p	Agtr1a
rno-miR-101a-3p	Agtr1a
rno-miR-881-3p	Agtr1a
rno-miR-219a-2-3p	Agtr2
rno-miR-330-5p	Agtr2
rno-miR-3473	Agtrap
rno-let-7f-5p	Agtrap
rno-miR-935	Agtrap
rno-miR-330-5p	Agtrap
rno-miR-346	Agtrap
rno-miR-17-1-3p	Agtrap
rno-miR-672-5p	Agxt2
rno-miR-146b-5p	Ahctf1
rno-let-7f-5p	Ahctf1
rno-miR-495	Ahcyl2
rno-miR-30e-3p	Ahcyl2
rno-miR-330-5p	Ahcyl2
rno-miR-3473	Ahdc1
rno-miR-146b-5p	Ahdc1
rno-miR-384-5p	Ahnak
rno-miR-17-1-3p	Ahnak2
rno-miR-495	Ahrr
rno-miR-17-1-3p	Ahrr
rno-miR-17-1-3p	Ahsa2
rno-miR-881-3p	aicda
rno-miR-344g	Aida
rno-miR-3473	Aida
rno-miR-384-5p	Aida
rno-miR-1843-5p	Aif1l
rno-miR-124-3p	Aifm2
rno-miR-346	Aifm3
rno-miR-1-3p	Aig1
rno-miR-1949	Aig1
rno-miR-146b-5p	Aig1
rno-miR-384-5p	Aig1
rno-miR-124-3p	Aig1
rno-miR-187-3p	Aig1
rno-miR-743b-3p	Aig1
rno-miR-1949	Aim2
rno-miR-30e-3p	Aimp1
rno-miR-3473	Aip
rno-miR-346	Aip
rno-miR-881-3p	Aip
rno-miR-124-3p	Aipl1
rno-miR-346	Aire
rno-miR-339-3p	Ajap1
rno-miR-210-3p	Ajap1
rno-miR-205	Ajuba
rno-miR-344g	Ak1
rno-miR-124-3p	Ak2
rno-miR-363-3p	Ak3
rno-miR-205	Ak4
rno-let-7f-5p	Ak4
rno-miR-30e-3p	Ak4
rno-miR-672-5p	Ak5
rno-miR-205	Akap10
rno-miR-384-5p	Akap10
rno-miR-196b-5p	Akap10
rno-miR-380-3p	Akap10
rno-miR-187-3p	Akap10
rno-miR-1843-5p	Akap10
rno-miR-1-3p	Akap11
rno-miR-98-5p	Akap11
rno-let-7f-5p	Akap11
rno-miR-543-3p	Akap11
rno-miR-344g	Akap13
rno-miR-1-3p	Akap13
rno-miR-205	Akap13
rno-miR-3473	Akap13
rno-miR-330-5p	Akap13
rno-miR-881-3p	Akap13
rno-miR-146b-5p	Akap17a
rno-miR-495	Akap17b
rno-miR-881-3p	Akap17b
rno-miR-205	Akap2
rno-miR-1949	Akap2
rno-miR-9a-3p	Akap2
rno-miR-17-1-3p	Akap2
rno-miR-187-3p	Akap3
rno-miR-409a-3p	Akap4
rno-miR-344g	Akap6
rno-miR-30e-3p	Akap6
rno-miR-124-3p	Akap6
rno-miR-17-1-3p	Akap8
rno-miR-344g	Akap8l
rno-miR-409a-3p	Akap8l
rno-miR-205	Akip1
rno-miR-330-5p	Akip1
rno-miR-205	Akirin2
rno-miR-346	Akna
rno-miR-325-3p	Akr1a1
rno-miR-146b-5p	Akr1a1
rno-miR-6215	Akr1c14
rno-miR-3473	Akr1c3
rno-miR-3473	Akr1e2
rno-miR-3473	Akt1
rno-miR-146b-5p	Akt2
rno-miR-101a-3p	Akt2
rno-miR-344g	Aldh1a2
rno-miR-1843-5p	Aldh1a2
rno-miR-770-3p	Aldh1b1
rno-miR-881-3p	Aldh1b1
rno-miR-1949	Aldh1l2
rno-miR-124-3p	Aldh1l2
rno-miR-3473	Aldh2
rno-miR-146b-5p	Aldh2
rno-miR-210-3p	Aldh2
rno-miR-6215	Aldh3a2
rno-miR-495	Aldh4a1
rno-miR-330-5p	Aldh4a1
rno-miR-1843-5p	Aldh4a1
rno-miR-205	Aldh5a1
rno-miR-543-3p	Aldh5a1
rno-miR-210-3p	Aldh5a1
rno-miR-219a-2-3p	Aldh6a1
rno-miR-363-3p	Aldh9a1
rno-miR-98-5p	Aldoart2
rno-miR-330-5p	Alg1
rno-miR-205	Alg11
rno-miR-1949	Alg11
rno-miR-196b-5p	Alg11
rno-miR-124-3p	Alg11
rno-miR-187-3p	Alg11
rno-miR-98-5p	Alg12
rno-miR-1843-5p	Alg12
rno-miR-6215	Alg14
rno-miR-672-5p	Alg2
rno-miR-124-3p	Alg2
rno-miR-17-1-3p	Alg2
rno-miR-380-3p	Alg5
rno-miR-219a-2-3p	Alk
rno-miR-1843-5p	Alk
rno-miR-17-1-3p	Alkbh1
rno-miR-743b-3p	Alkbh1
rno-miR-881-3p	Alkbh1
rno-miR-98-5p	Alkbh4
rno-miR-743b-3p	Alms1
rno-miR-344g	Alox12
rno-miR-543-3p	Alox12
rno-miR-330-5p	Alox12e
rno-miR-98-5p	Alox5
rno-let-7f-5p	Alox5
rno-miR-196b-5p	Alox5
rno-miR-881-3p	Alpi
rno-miR-101a-3p	Alpk1
rno-miR-1843-5p	Alpk1
rno-miR-3473	Alpk3
rno-miR-330-5p	Alpk3
rno-miR-881-3p	Alpk3
rno-miR-210-3p	Alpl
rno-miR-98-5p	Als2
rno-miR-196b-5p	Als2
rno-miR-146b-5p	Als2cl
rno-miR-346	Als2cl
rno-miR-672-5p	Alx1
rno-miR-344g	Alx4
rno-miR-1949	Alyref
rno-miR-3473	Alyref
rno-miR-205	Ambra1
rno-miR-1-3p	Amer3
rno-miR-325-3p	Amer3
rno-miR-146b-5p	Amer3
rno-miR-344g	Amigo1
rno-miR-363-3p	Amigo1
rno-miR-3473	Amigo1
rno-let-7f-5p	Amigo1
rno-miR-330-5p	Amigo1
rno-miR-124-3p	Amigo1
rno-miR-17-1-3p	Amigo1
rno-miR-1843-5p	Amigo1
rno-miR-210-3p	Amigo1
rno-miR-743b-3p	Amigo1
rno-miR-881-3p	Amigo1
rno-miR-1949	Amigo2
rno-miR-743b-3p	Amigo2
rno-miR-196b-5p	Ammecr1
rno-miR-17-1-3p	Ammecr1
rno-miR-6215	Ammecr1l
rno-miR-146b-5p	Ammecr1l
rno-miR-210-3p	Ammecr1l
rno-miR-205	Amot
rno-miR-98-5p	Amot
rno-let-7f-5p	Amot
rno-miR-344g	Amotl1
rno-miR-6215	Amotl1
rno-miR-3473	Amotl1
rno-miR-384-5p	Amotl1
rno-miR-338-5p	Amotl1
rno-miR-672-5p	Amotl1
rno-miR-124-3p	Amotl1
rno-miR-210-3p	Amotl1
rno-miR-881-3p	Amotl2
rno-miR-325-3p	Ampd3
rno-miR-146b-5p	Ampd3
rno-miR-9a-3p	Ampd3
rno-miR-1-3p	Amt
rno-miR-495	Amtn
rno-miR-1949	Amz1
rno-miR-380-3p	Amz1
rno-miR-146b-5p	Amz2
rno-miR-344g	Anapc10
rno-miR-30e-3p	Anapc10
rno-miR-1-3p	Anapc11
rno-miR-3473	Anapc11
rno-miR-495	Anapc11
rno-miR-425-5p	Anapc11
rno-miR-1843-5p	Anapc11
rno-miR-346	Anapc7
rno-miR-17-1-3p	Anapc7
rno-miR-205	Angel1
rno-miR-3473	Angel1
rno-miR-146b-5p	Angel1
rno-miR-384-5p	Angel1
rno-miR-409a-3p	Angel1
rno-miR-672-5p	Angel1
rno-miR-330-5p	Angel1
rno-miR-17-1-3p	Angel1
rno-miR-1949	Angel2
rno-miR-384-5p	Angel2
rno-miR-881-3p	Angel2
rno-miR-30e-3p	Angpt1
rno-miR-1-3p	Angpt4
rno-miR-346	Angpt4
rno-miR-1949	Angptl3
rno-miR-672-5p	Angptl4
rno-miR-3473	Ank2
rno-miR-187-3p	Ank2
rno-miR-1843-5p	Ank2
rno-miR-219a-2-3p	Ankdd1a
rno-miR-196b-5p	Ankdd1a
rno-miR-346	Ankdd1a
rno-miR-339-3p	Ankdd1a
rno-miR-1843-5p	Ankdd1a
rno-miR-344g	Ankdd1b
rno-miR-205	Ankdd1b
rno-miR-146b-5p	Ankdd1b
rno-miR-9a-3p	Ankdd1b
rno-miR-672-5p	Ankdd1b
rno-miR-344g	Ankfy1
rno-miR-30e-3p	Ankfy1
rno-miR-425-5p	Ankfy1
rno-miR-1843-5p	Ankfy1
rno-miR-187-3p	Ankh
rno-miR-1-3p	Ankib1
rno-miR-495	Ankib1
rno-miR-409a-3p	Ankib1
rno-miR-124-3p	Ankib1
rno-miR-1843-5p	Ankib1
rno-miR-881-3p	Ankib1
rno-miR-6215	Ankle2
rno-miR-344g	Ankmy1
rno-let-7f-5p	Ankmy1
rno-miR-770-3p	Ankmy1
rno-miR-1843-5p	Ankmy1
rno-miR-210-3p	Ankmy1
rno-miR-451-5p	Ankmy1
rno-miR-543-3p	Ankmy2
rno-miR-1-3p	Ankrd1
rno-miR-17-1-3p	Ankrd10
rno-miR-17-1-3p	Ankrd11
rno-miR-1843-5p	Ankrd11
rno-miR-146b-5p	Ankrd13c
rno-miR-30e-3p	Ankrd13c
rno-miR-495	Ankrd17
rno-miR-338-5p	Ankrd17
rno-miR-101a-3p	Ankrd17
rno-miR-881-3p	Ankrd17
rno-miR-196b-5p	Ankrd23
rno-miR-187-3p	Ankrd27
rno-miR-1-3p	Ankrd29
rno-miR-187-3p	Ankrd29
rno-miR-210-3p	Ankrd34a
rno-miR-1-3p	Ankrd34b
rno-miR-146b-5p	Ankrd34b
rno-miR-338-5p	Ankrd44
rno-miR-330-5p	Ankrd44
rno-miR-3473	Ankrd45
rno-miR-30e-3p	Ankrd45
rno-miR-338-5p	Ankrd45
rno-miR-425-5p	Ankrd45
rno-miR-330-5p	Ankrd45
rno-miR-881-3p	Ankrd45
rno-miR-344g	Ankrd46
rno-miR-384-5p	Ankrd46
rno-miR-344g	Ankrd49
rno-let-7f-5p	Ankrd49
rno-miR-495	Ankrd49
rno-miR-1843-5p	Ankrd49
rno-miR-1949	Ankrd50
rno-miR-3473	Ankrd50
rno-miR-543-3p	Ankrd50
rno-miR-495	Ankrd50
rno-miR-124-3p	Ankrd50
rno-miR-101a-3p	Ankrd50
rno-miR-743b-3p	Ankrd50
rno-miR-543-3p	Ankrd54
rno-miR-196b-5p	Ankrd6
rno-miR-330-5p	Ankrd6
rno-miR-210-3p	Ankrd61
rno-miR-384-5p	Ankrd63
rno-miR-330-5p	Ankrd63
rno-miR-330-5p	Ankrd66
rno-miR-346	Anks1a
rno-miR-124-3p	Anks1a
rno-miR-17-1-3p	Anks1a
rno-miR-124-3p	Anks1b
rno-miR-495	Anks4b
rno-miR-672-5p	Anks6
rno-miR-124-3p	Ankub1
rno-miR-1-3p	Ano1
rno-miR-770-3p	Ano1
rno-miR-330-5p	Ano1
rno-miR-1-3p	Ano4
rno-miR-124-3p	Ano5
rno-miR-210-3p	Ano5
rno-miR-881-3p	Ano5
rno-miR-344g	Ano6
rno-miR-346	Ano6
rno-miR-205	Ano7
rno-miR-124-3p	Ano7
rno-miR-17-1-3p	Ano7
rno-miR-743b-3p	Ano7
rno-miR-205	Ano9
rno-miR-495	Anp32a
rno-miR-124-3p	Anp32a
rno-miR-339-3p	Anp32a
rno-miR-187-3p	Anp32a
rno-miR-770-3p	Anpep
rno-miR-344g	Antxr1
rno-miR-219a-2-3p	Antxr1
rno-miR-1843-5p	Antxr1
rno-miR-881-3p	Antxr1
rno-miR-1949	Antxr2
rno-miR-30e-3p	Antxr2
rno-miR-124-3p	Antxr2
rno-miR-425-5p	Anxa11
rno-miR-101a-3p	Anxa11
rno-miR-330-5p	Anxa13
rno-miR-187-3p	Anxa2
rno-miR-3473	Anxa3
rno-miR-330-5p	Anxa3
rno-miR-346	Anxa4
rno-miR-330-5p	Aoc1
rno-miR-325-3p	Aox2
rno-miR-881-3p	Aox3
rno-miR-344g	Aox4
rno-let-7f-5p	Aox4
rno-miR-210-3p	Ap1ar
rno-miR-425-5p	Ap1m2
rno-miR-3473	Ap1s1
rno-miR-205	Ap1s2
rno-miR-543-3p	Ap1s2
rno-miR-30e-3p	Ap1s2
rno-miR-101a-3p	Ap1s3
rno-miR-344g	Ap2a2
rno-miR-17-1-3p	Ap2a2
rno-miR-187-3p	Ap2a2
rno-miR-881-3p	Ap2a2
rno-miR-219a-2-3p	Ap2b1
rno-miR-1949	Ap2b1
rno-miR-1843-5p	Ap2b1
rno-miR-881-3p	Ap2b1
rno-miR-330-5p	Ap2s1
rno-miR-101a-3p	Ap3d1
rno-miR-196b-5p	Ap3m1
rno-miR-17-1-3p	Ap3m1
rno-miR-881-3p	Ap3m1
rno-miR-146b-5p	Ap3s1
rno-miR-495	Ap3s1
rno-miR-101a-3p	Ap3s1
rno-miR-881-3p	Ap3s1
rno-miR-344g	Ap5m1
rno-miR-3473	Ap5m1
rno-miR-1843-5p	Ap5m1
rno-miR-344g	Ap5z1
rno-miR-146b-5p	Ap5z1
rno-miR-384-5p	Apaf1
rno-miR-17-1-3p	Apaf1
rno-miR-743b-3p	Apaf1
rno-miR-98-5p	Apba1
rno-let-7f-5p	Apba1
rno-miR-30e-3p	Apba1
rno-miR-425-5p	Apba1
rno-miR-330-5p	Apba2
rno-miR-346	Apba2
rno-miR-124-3p	Apba3
rno-let-7f-5p	Apbb2
rno-miR-495	Apbb2
rno-miR-672-5p	Apbb2
rno-miR-17-1-3p	Apbb2
rno-miR-98-5p	Apbb3
rno-miR-3473	Apbb3
rno-let-7f-5p	Apbb3
rno-miR-1949	Apc
rno-miR-30e-3p	Apc
rno-miR-672-5p	Apc2
rno-miR-346	Apc2
rno-miR-3473	Apcdd1
rno-miR-363-3p	Aph1a
rno-miR-330-5p	Aph1a
rno-miR-101a-3p	Aph1a
rno-miR-672-5p	Aph1b
rno-miR-672-5p	Apip
rno-miR-330-5p	Apip
rno-miR-346	Aplf
rno-miR-325-3p	Apln
rno-miR-495	Apln
rno-miR-380-3p	Apln
rno-miR-770-3p	Apln
rno-miR-344g	Aplnr
rno-miR-205	Aplnr
rno-miR-6215	Aplnr
rno-miR-325-3p	Apoa1bp
rno-miR-146b-5p	Apobec1
rno-miR-196b-5p	Apobr
rno-miR-346	Apobr
rno-miR-1843-5p	Apoc3
rno-miR-205	Apol11a
rno-miR-325-3p	Apol11a
rno-miR-672-5p	Apol11a
rno-miR-196b-5p	Apol2
rno-miR-330-5p	Apol2
rno-miR-6215	Apold1
rno-miR-1-3p	Appbp2
rno-miR-1949	Appbp2
rno-miR-380-3p	Appbp2
rno-miR-672-5p	Appbp2
rno-miR-3473	Appl1
rno-miR-344g	Aptx
rno-miR-3473	Aqp1
rno-miR-770-3p	Aqp1
rno-miR-124-3p	Aqp1
rno-miR-344g	Aqp2
rno-miR-98-5p	Aqp2
rno-miR-881-3p	Aqp3
rno-miR-672-5p	Aqp4
rno-miR-6215	Ar
rno-let-7f-5p	Ar
rno-miR-124-3p	Ar
rno-miR-30e-3p	Arap2
rno-miR-330-5p	Arap3
rno-miR-346	Arap3
rno-miR-344g	Arc
rno-miR-3473	Arc
rno-miR-146b-5p	Arc
rno-miR-330-5p	Arc
rno-miR-3473	Arcn1
rno-miR-101a-3p	Arcn1
rno-miR-344g	Arel1
rno-miR-1949	Arel1
rno-miR-3473	Arel1
rno-miR-146b-5p	Arel1
rno-miR-770-3p	Arel1
rno-miR-1843-5p	Arel1
rno-miR-330-5p	Arf2
rno-miR-124-3p	Arf2
rno-miR-6215	Arf3
rno-miR-672-5p	Arf3
rno-miR-17-1-3p	Arf3
rno-miR-344g	Arf4
rno-miR-384-5p	Arf4
rno-miR-205	Arfgap1
rno-miR-1949	Arfgap1
rno-miR-6215	Arfgap1
rno-miR-3473	Arfgap1
rno-miR-101a-3p	Arfgap1
rno-miR-146b-5p	Arfgap2
rno-miR-672-5p	Arfgap2
rno-miR-1843-5p	Arfgap2
rno-miR-1949	Arfgef1
rno-miR-196b-5p	Arfgef1
rno-miR-672-5p	Arfgef2
rno-miR-330-5p	Arfgef2
rno-miR-17-1-3p	Arfgef2
rno-miR-495	Arfip1
rno-miR-344g	Arfip2
rno-miR-330-5p	Arfip2
rno-miR-124-3p	Arfip2
rno-miR-17-1-3p	Arfip2
rno-miR-1949	Arfrp1
rno-miR-543-3p	Arfrp1
rno-miR-187-3p	Arg1
rno-miR-101a-3p	Arglu1
rno-miR-1949	Arhgap1
rno-miR-6215	Arhgap1
rno-miR-3473	Arhgap1
rno-miR-1843-5p	Arhgap1
rno-miR-344g	Arhgap10
rno-miR-1-3p	Arhgap10
rno-miR-98-5p	Arhgap10
rno-miR-770-3p	Arhgap10
rno-miR-881-3p	Arhgap10
rno-miR-1949	Arhgap12
rno-miR-146b-5p	Arhgap17
rno-miR-935	Arhgap17
rno-miR-330-5p	Arhgap17
rno-miR-17-1-3p	Arhgap17
rno-miR-881-3p	Arhgap17
rno-miR-98-5p	Arhgap19
rno-miR-6215	Arhgap19
rno-miR-196b-5p	Arhgap19
rno-miR-743b-3p	Arhgap19
rno-miR-6215	Arhgap20
rno-miR-146b-5p	Arhgap20
rno-miR-17-1-3p	Arhgap20
rno-miR-101a-3p	Arhgap20
rno-miR-17-1-3p	Arhgap21
rno-miR-344g	Arhgap22
rno-miR-495	Arhgap23
rno-miR-344g	Arhgap26
rno-miR-3473	Arhgap26
rno-miR-495	Arhgap26
rno-miR-346	Arhgap26
rno-miR-743b-3p	Arhgap26
rno-miR-495	Arhgap27
rno-miR-98-5p	Arhgap28
rno-let-7f-5p	Arhgap28
rno-miR-30e-3p	Arhgap28
rno-miR-17-1-3p	Arhgap28
rno-miR-743b-3p	Arhgap28
rno-let-7f-5p	Arhgap29
rno-miR-495	Arhgap29
rno-miR-346	Arhgap32
rno-miR-210-3p	Arhgap32
rno-miR-3473	Arhgap35
rno-miR-346	Arhgap35
rno-miR-330-5p	Arhgap36
rno-miR-339-3p	Arhgap39
rno-miR-219a-2-3p	Arhgap40
rno-miR-1949	Arhgap42
rno-miR-380-3p	Arhgap42
rno-miR-330-5p	Arhgap42
rno-miR-17-1-3p	Arhgap42
rno-miR-205	Arhgap44
rno-miR-495	Arhgap44
rno-miR-146b-5p	Arhgdib
rno-miR-330-5p	Arhgdib
rno-miR-124-3p	Arhgef1
rno-miR-219a-2-3p	Arhgef10
rno-miR-409a-3p	Arhgef10
rno-miR-98-5p	Arhgef15
rno-miR-196b-5p	Arhgef15
rno-miR-425-5p	Arhgef15
rno-miR-346	Arhgef16
rno-miR-1843-5p	Arhgef16
rno-miR-330-5p	Arhgef18
rno-miR-346	Arhgef18
rno-miR-98-5p	Arhgef19
rno-let-7f-5p	Arhgef19
rno-miR-330-5p	Arhgef19
rno-miR-451-5p	Arhgef19
rno-miR-6215	Arhgef2
rno-let-7f-5p	Arhgef2
rno-miR-495	Arhgef2
rno-miR-330-5p	Arhgef2
rno-miR-6215	Arhgef26
rno-let-7f-5p	Arhgef26
rno-miR-196b-5p	Arhgef26
rno-miR-330-5p	Arhgef28
rno-miR-101a-3p	Arhgef28
rno-miR-743b-3p	Arhgef28
rno-miR-30e-3p	Arhgef3
rno-miR-384-5p	Arhgef33
rno-miR-17-1-3p	Arhgef33
rno-miR-187-3p	Arhgef33
rno-miR-205	Arhgef37
rno-miR-325-3p	Arhgef37
rno-miR-495	Arhgef37
rno-miR-672-5p	Arhgef37
rno-miR-770-3p	Arhgef37
rno-miR-330-5p	Arhgef37
rno-miR-1-3p	Arhgef38
rno-miR-98-5p	Arhgef38
rno-let-7f-5p	Arhgef38
rno-miR-409a-3p	Arhgef38
rno-miR-338-5p	Arhgef38
rno-miR-330-5p	Arhgef4
rno-miR-17-1-3p	Arhgef4
rno-miR-3473	Arhgef40
rno-let-7f-5p	Arhgef40
rno-miR-346	Arhgef40
rno-miR-17-1-3p	Arhgef40
rno-miR-187-3p	Arhgef40
rno-miR-98-5p	Arhgef6
rno-let-7f-5p	Arhgef6
rno-miR-384-5p	Arhgef6
rno-miR-196b-5p	Arhgef6
rno-miR-330-5p	Arhgef6
rno-miR-101a-3p	Arhgef6
rno-miR-205	Arhgef7
rno-miR-770-3p	Arhgef7
rno-miR-346	Arhgef7
rno-miR-17-1-3p	Arhgef7
rno-miR-1843-5p	Arhgef7
rno-miR-30e-3p	Arid2
rno-miR-346	Arid2
rno-miR-17-1-3p	Arid2
rno-miR-98-5p	Arid3b
rno-miR-124-3p	Arid3b
rno-miR-30e-3p	Arid4a
rno-miR-881-3p	Arid4a
rno-miR-344g	Arid4b
rno-miR-1949	Arid4b
rno-miR-384-5p	Arid4b
rno-miR-338-5p	Arid4b
rno-miR-346	Arid4b
rno-miR-17-1-3p	Arid4b
rno-miR-881-3p	Arid4b
rno-miR-1949	Arid5a
rno-miR-425-5p	Arid5a
rno-miR-330-5p	Arid5a
rno-miR-205	Arid5b
rno-miR-6215	Arih1
rno-miR-384-5p	Arih1
rno-miR-409a-3p	Arih1
rno-miR-770-3p	Arih2
rno-miR-935	Arih2
rno-miR-17-1-3p	Arih2
rno-miR-743b-3p	Arih2
rno-miR-344g	Arl10
rno-miR-495	Arl10
rno-miR-339-3p	Arl10
rno-miR-881-3p	Arl10
rno-miR-124-3p	Arl13a
rno-miR-98-5p	Arl13b
rno-let-7f-5p	Arl13b
rno-miR-346	Arl13b
rno-miR-187-3p	Arl14ep
rno-miR-1843-5p	Arl14ep
rno-miR-219a-2-3p	Arl15
rno-miR-6215	Arl15
rno-miR-1949	Arl4a
rno-miR-3473	Arl4d
rno-miR-344g	Arl5a
rno-miR-1949	Arl5a
rno-miR-6215	Arl5a
rno-miR-196b-5p	Arl5a
rno-miR-672-5p	Arl5a
rno-miR-98-5p	Arl5b
rno-miR-146b-5p	Arl5b
rno-let-7f-5p	Arl5b
rno-miR-30e-3p	Arl5b
rno-miR-124-3p	Arl5b
rno-miR-451-5p	Arl5b
rno-miR-17-1-3p	Arl5c
rno-miR-1843-5p	Arl5c
rno-miR-672-5p	Arl6ip1
rno-miR-146b-5p	Arl8b
rno-miR-743b-3p	Arl8b
rno-miR-1949	Armc1
rno-miR-187-3p	Armc1
rno-miR-1843-5p	Armc4
rno-miR-344g	Armc5
rno-miR-338-5p	Armc5
rno-miR-770-3p	Armc5
rno-miR-6215	Armc7
rno-miR-3473	Armc7
rno-miR-146b-5p	Armc7
rno-miR-1843-5p	Armc7
rno-miR-881-3p	Armc7
rno-miR-344g	Armc8
rno-miR-205	Armc8
rno-miR-146b-5p	Armc8
rno-miR-17-1-3p	Armc8
rno-miR-344g	Armc9
rno-miR-205	Armc9
rno-miR-1843-5p	Armc9
rno-miR-344g	Armcx6
rno-miR-330-5p	Armcx6
rno-miR-146b-5p	Arnt2
rno-miR-196b-5p	Arnt2
rno-miR-380-3p	Arnt2
rno-miR-330-5p	Arnt2
rno-miR-1843-5p	Arnt2
rno-miR-743b-3p	Arntl
rno-miR-495	Arpc1a
rno-miR-672-5p	Arpc4
rno-miR-330-5p	Arpc5
rno-miR-17-1-3p	Arpc5l
rno-miR-196b-5p	Arpin
rno-miR-98-5p	Arpp19
rno-miR-196b-5p	Arpp19
rno-miR-187-3p	Arpp19
rno-miR-881-3p	Arpp19
rno-miR-409a-3p	Arpp21
rno-miR-935	Arpp21
rno-miR-210-3p	Arpp21
rno-miR-187-3p	Arr3
rno-miR-1949	Arrb1
rno-miR-325-3p	Arrb1
rno-miR-6215	Arrb1
rno-miR-146b-5p	Arrb1
rno-miR-672-5p	Arrb1
rno-miR-425-5p	Arrb1
rno-miR-124-3p	Arrb1
rno-miR-17-1-3p	Arrb1
rno-miR-124-3p	Arrdc1
rno-miR-17-1-3p	Arrdc2
rno-miR-1843-5p	Arrdc2
rno-miR-451-5p	Arrdc2
rno-miR-672-5p	Arrdc4
rno-miR-770-3p	Arsb
rno-miR-1949	Arsg
rno-miR-330-5p	Arsg
rno-miR-124-3p	Art1
rno-miR-98-5p	Art2b
rno-miR-146b-5p	Art2b
rno-miR-30e-3p	Art2b
rno-miR-425-5p	Art2b
rno-miR-330-5p	Art2b
rno-miR-205	Art4
rno-miR-30e-3p	Art4
rno-miR-346	Art4
rno-miR-344g	Arvcf
rno-miR-495	Arvcf
rno-miR-881-3p	Arxes2
rno-miR-124-3p	Asah2
rno-miR-770-3p	Asap2
rno-miR-380-3p	Asb1
rno-miR-330-5p	Asb1
rno-miR-17-1-3p	Asb1
rno-miR-101a-3p	Asb1
rno-miR-330-5p	Asb10
rno-miR-146b-5p	Asb13
rno-miR-770-3p	Asb13
rno-miR-1949	Asb18
rno-miR-1-3p	Asb4
rno-miR-1949	Asb4
rno-miR-346	Asb4
rno-miR-743b-3p	Asb4
rno-miR-672-5p	Asb7
rno-miR-935	Asb7
rno-miR-330-5p	Asb7
rno-miR-6215	Asb8
rno-miR-770-3p	Ascc2
rno-miR-124-3p	Ascc2
rno-miR-344g	Ascl2
rno-miR-124-3p	Asgr1
rno-miR-30e-3p	Ash1l
rno-miR-380-3p	Ash1l
rno-miR-210-3p	Ash1l
rno-miR-205	Asic1
rno-miR-380-3p	Asic1
rno-miR-935	Asic1
rno-miR-330-5p	Asic1
rno-miR-30e-3p	Asic2
rno-miR-672-5p	Asic2
rno-miR-543-3p	Asic3
rno-miR-330-5p	Asic3
rno-miR-6215	Asic4
rno-miR-380-3p	Asic5
rno-miR-743b-3p	Asic5
rno-miR-3473	Asl
rno-miR-219a-2-3p	Asns
rno-miR-101a-3p	Asnsd1
rno-miR-205	Aspa
rno-miR-1949	Aspa
rno-let-7f-5p	Aspa
rno-miR-124-3p	Aspa
rno-miR-325-3p	Asph
rno-miR-3473	Asph
rno-miR-146b-5p	Asph
rno-miR-935	Asph
rno-miR-330-5p	Asph
rno-miR-101a-3p	Asph
rno-miR-6215	Asphd1
rno-miR-3473	Asphd1
rno-miR-330-5p	Asphd2
rno-miR-330-5p	Asprv1
rno-miR-196b-5p	Aste1
rno-miR-344g	Astl
rno-miR-1843-5p	Astl
rno-miR-146b-5p	Astn1
rno-miR-935	Astn1
rno-miR-330-5p	Astn1
rno-miR-124-3p	Asxl1
rno-miR-146b-5p	Asxl2
rno-miR-330-5p	Asxl2
rno-miR-101a-3p	Asxl2
rno-miR-1-3p	Atad1
rno-miR-743b-3p	Atad2
rno-miR-1949	Atad2b
rno-miR-330-5p	Atad3a
rno-miR-124-3p	Atad5
rno-miR-146b-5p	Ate1
rno-miR-330-5p	Atf3
rno-miR-935	Atf5
rno-miR-146b-5p	Atf6
rno-miR-672-5p	Atf6
rno-miR-770-3p	Atf6
rno-miR-330-5p	Atf6
rno-miR-881-3p	Atf6
rno-miR-219a-2-3p	Atf7
rno-miR-672-5p	Atf7
rno-miR-425-5p	Atf7
rno-miR-124-3p	Atf7
rno-miR-1843-5p	Atf7
rno-miR-210-3p	Atf7
rno-miR-1949	Atf7ip
rno-miR-330-5p	Atf7ip
rno-miR-17-1-3p	Atf7ip
rno-miR-743b-3p	Atf7ip
rno-miR-101a-3p	Atf7ip2
rno-miR-3473	Atg10
rno-miR-380-3p	Atg10
rno-miR-743b-3p	Atg10
rno-miR-3473	Atg12
rno-miR-384-5p	Atg12
rno-miR-30e-3p	Atg12
rno-miR-124-3p	Atg12
rno-miR-770-3p	Atg13
rno-miR-495	Atg16l2
rno-miR-672-5p	Atg2a
rno-miR-339-3p	Atg4b
rno-miR-1843-5p	Atg4b
rno-miR-672-5p	Atg4c
rno-miR-672-5p	Atg5
rno-miR-17-1-3p	Atg5
rno-miR-935	Atg7
rno-miR-1843-5p	Atg7
rno-miR-210-3p	Atg7
rno-miR-3473	Athl1
rno-miR-495	Atl2
rno-miR-935	Atl2
rno-miR-146b-5p	Atl3
rno-miR-344g	Atm
rno-miR-17-1-3p	Atm
rno-miR-210-3p	Atm
rno-miR-881-3p	Atm
rno-miR-495	Atoh1
rno-miR-672-5p	Atoh8
rno-miR-1843-5p	Atp10a
rno-miR-1949	Atp10d
rno-miR-384-5p	Atp10d
rno-miR-330-5p	Atp10d
rno-miR-344g	Atp11a
rno-miR-543-3p	Atp11a
rno-miR-196b-5p	Atp11a
rno-miR-743b-3p	Atp11a
rno-miR-672-5p	Atp11b
rno-miR-205	Atp1a1
rno-miR-6215	Atp1a2
rno-miR-146b-5p	Atp1a2
rno-miR-770-3p	Atp1a2
rno-miR-743b-3p	Atp1b1
rno-miR-344g	Atp1b2
rno-miR-543-3p	Atp1b2
rno-miR-338-5p	Atp1b2
rno-miR-17-1-3p	Atp1b2
rno-miR-205	Atp1b3
rno-miR-98-5p	Atp1b4
rno-miR-6215	Atp2a1
rno-miR-98-5p	Atp2a2
rno-miR-363-3p	Atp2a2
rno-let-7f-5p	Atp2a2
rno-miR-743b-3p	Atp2a2
rno-miR-1949	Atp2a3
rno-miR-6215	Atp2a3
rno-let-7f-5p	Atp2a3
rno-miR-425-5p	Atp2a3
rno-miR-98-5p	Atp2b1
rno-let-7f-5p	Atp2b1
rno-miR-187-3p	Atp2b1
rno-miR-881-3p	Atp2b1
rno-miR-344g	Atp2b2
rno-miR-325-3p	Atp2b2
rno-miR-3473	Atp2b2
rno-miR-495	Atp2b2
rno-miR-672-5p	Atp2b2
rno-miR-770-3p	Atp2b2
rno-miR-330-5p	Atp2b2
rno-miR-346	Atp2b2
rno-miR-187-3p	Atp2b2
rno-miR-344g	Atp2b3
rno-let-7f-5p	Atp2b3
rno-miR-543-3p	Atp2b3
rno-miR-330-5p	Atp2b3
rno-miR-17-1-3p	Atp2b3
rno-miR-210-3p	Atp2b3
rno-miR-344g	Atp2b4
rno-miR-330-5p	Atp2b4
rno-miR-881-3p	Atp2b4
rno-miR-495	Atp2c1
rno-miR-330-5p	Atp4b
rno-miR-1843-5p	Atp5b
rno-miR-344g	Atp5e
rno-miR-380-3p	Atp5j2
rno-miR-205	Atp5s
rno-miR-346	Atp5s
rno-miR-17-1-3p	Atp5sl
rno-miR-219a-2-3p	Atp6v0a1
rno-miR-98-5p	Atp6v0a1
rno-let-7f-5p	Atp6v0a1
rno-miR-30e-3p	Atp6v0a1
rno-miR-425-5p	Atp6v0a1
rno-miR-330-5p	Atp6v0a1
rno-miR-124-3p	Atp6v0a1
rno-miR-344g	Atp6v0c
rno-miR-3473	Atp6v0c
rno-miR-146b-5p	Atp6v0c
rno-miR-672-5p	Atp6v0e1
rno-miR-1843-5p	Atp6v0e2
rno-miR-98-5p	Atp6v1a
rno-miR-146b-5p	Atp6v1a
rno-miR-346	Atp6v1b1
rno-miR-17-1-3p	Atp6v1b1
rno-miR-124-3p	Atp6v1b2
rno-miR-881-3p	Atp6v1b2
rno-miR-363-3p	Atp6v1c1
rno-miR-543-3p	Atp6v1c1
rno-miR-30e-3p	Atp6v1c1
rno-miR-6215	Atp6v1e2
rno-miR-3473	Atp6v1e2
rno-miR-330-5p	Atp6v1g2
rno-miR-210-3p	Atp6v1g2
rno-miR-1949	Atp6v1g3
rno-miR-495	Atp6v1g3
rno-miR-330-5p	Atp6v1g3
rno-miR-338-5p	Atp7a
rno-miR-219a-2-3p	Atp8a1
rno-miR-325-3p	Atp8a1
rno-miR-146b-5p	Atp8a1
rno-miR-196b-5p	Atp8a1
rno-miR-881-3p	Atp8a1
rno-miR-98-5p	Atp8b1
rno-miR-409a-3p	Atp8b1
rno-miR-30e-3p	Atp8b1
rno-miR-330-5p	Atp8b1
rno-miR-30e-3p	Atp8b2
rno-miR-205	Atp8b5p
rno-miR-3473	Atp8b5p
rno-miR-330-5p	Atp9b
rno-miR-346	Atp9b
rno-let-7f-5p	Atpaf1
rno-miR-384-5p	Atpaf1
rno-miR-6215	Atrn
rno-miR-672-5p	Atrn
rno-miR-425-5p	Atrn
rno-miR-770-3p	Atrn
rno-miR-205	Atrnl1
rno-miR-219a-2-3p	Atrnl1
rno-miR-881-3p	Atrnl1
rno-miR-101a-3p	Atrx
rno-miR-344g	Atxn1
rno-miR-101a-3p	Atxn1
rno-miR-344g	Atxn1l
rno-miR-205	Atxn1l
rno-miR-1949	Atxn1l
rno-miR-98-5p	Atxn1l
rno-let-7f-5p	Atxn1l
rno-miR-881-3p	Atxn1l
rno-miR-1949	Atxn2
rno-miR-330-5p	Atxn2l
rno-miR-1843-5p	Atxn2l
rno-let-7f-5p	Atxn3
rno-miR-495	Atxn3
rno-miR-30e-3p	Atxn3
rno-miR-770-3p	Atxn3
rno-miR-330-5p	Atxn3
rno-miR-1-3p	Atxn7
rno-miR-9a-3p	Atxn7
rno-miR-17-1-3p	Atxn7
rno-miR-210-3p	Atxn7
rno-miR-344g	Atxn7l2
rno-miR-330-5p	Atxn7l2
rno-miR-344g	Atxn7l3
rno-miR-6215	Atxn7l3
rno-miR-330-5p	Atxn7l3
rno-miR-101a-3p	Atxn7l3
rno-miR-1949	Atxn7l3b
rno-miR-196b-5p	Atxn7l3b
rno-miR-380-3p	Atxn7l3b
rno-miR-330-5p	Atxn7l3b
rno-miR-146b-5p	Atxn7l4
rno-miR-425-5p	Atxn7l4
rno-miR-935	Atxn7l4
rno-miR-346	Atxn7l4
rno-miR-124-3p	Atxn7l4
rno-miR-101a-3p	Atxn7l4
rno-miR-743b-3p	Atxn7l4
rno-miR-205	Aunip
rno-miR-330-5p	Aup1
rno-miR-196b-5p	Aurka
rno-miR-124-3p	Aurka
rno-miR-3473	Avil
rno-miR-1-3p	Avl9
rno-miR-98-5p	Avl9
rno-miR-146b-5p	Avl9
rno-miR-672-5p	Avl9
rno-miR-935	Avl9
rno-miR-881-3p	Avl9
rno-miR-17-1-3p	Avpr1b
rno-miR-6215	Avpr2
rno-miR-3473	Axdnd1
rno-miR-672-5p	Axdnd1
rno-miR-1843-5p	Axdnd1
rno-miR-330-5p	Axin2
rno-miR-98-5p	Azi2
rno-miR-6215	Azin1
rno-miR-743b-3p	Azin1
rno-miR-325-3p	B2m
rno-miR-330-5p	B2m
rno-miR-17-1-3p	B2m
rno-miR-1843-5p	B2m
rno-miR-17-1-3p	B3galnt1
rno-miR-101a-3p	B3galnt2
rno-miR-1843-5p	B3galnt2
rno-miR-101a-3p	B3galt1
rno-miR-98-5p	B3galt4
rno-let-7f-5p	B3galt4
rno-miR-344g	B3galt5
rno-miR-98-5p	B3galt5
rno-miR-3473	B3galt5
rno-miR-146b-5p	B3galt5
rno-let-7f-5p	B3galt5
rno-miR-672-5p	B3galt5
rno-miR-330-5p	B3galt5
rno-miR-1843-5p	B3galt5
rno-miR-344g	B3galt6
rno-miR-344g	B3galtl
rno-miR-1949	B3galtl
rno-miR-330-5p	B3gat1
rno-miR-346	B3gat1
rno-miR-451-5p	B3gat1
rno-miR-344g	B3gnt2
rno-miR-146b-5p	B3gnt6
rno-miR-196b-5p	B3gnt6
rno-miR-344g	B3gnt7
rno-miR-98-5p	B3gnt7
rno-let-7f-5p	B3gnt7
rno-miR-346	B3gnt8
rno-miR-205	B3gnt9
rno-miR-425-5p	B3gnt9
rno-miR-330-5p	B3gnt9
rno-miR-205	B3gntl1
rno-miR-219a-2-3p	B3gntl1
rno-miR-338-5p	B3gntl1
rno-miR-196b-5p	B3gntl1
rno-miR-330-5p	B3gntl1
rno-miR-346	B3gntl1
rno-miR-17-1-3p	B3gntl1
rno-miR-187-3p	B3gntl1
rno-miR-881-3p	B3gntl1
rno-miR-672-5p	B4galnt3
rno-miR-770-3p	B4galnt3
rno-miR-124-3p	B4galnt3
rno-miR-146b-5p	B4galt1
rno-miR-1949	B4galt2
rno-miR-1843-5p	B4galt2
rno-miR-30e-3p	B4galt4
rno-miR-881-3p	B4galt5
rno-miR-344g	B4galt6
rno-miR-205	B4galt6
rno-miR-325-3p	B4galt6
rno-miR-338-5p	B4galt6
rno-miR-425-5p	B4galt6
rno-miR-770-3p	B4galt7
rno-miR-346	B4galt7
rno-miR-672-5p	B9d1
rno-miR-1-3p	Baalc
rno-miR-6215	Baalc
rno-miR-672-5p	Baalc
rno-miR-330-5p	Babam1
rno-miR-1-3p	Bace2
rno-miR-330-5p	Bace2
rno-miR-17-1-3p	Bace2
rno-miR-3473	Bach1
rno-miR-9a-3p	Bag2
rno-miR-380-3p	Bag2
rno-miR-17-1-3p	Bag3
rno-miR-743b-3p	Bag3
rno-miR-543-3p	Bag5
rno-miR-17-1-3p	Bag5
rno-miR-146b-5p	Bahcc1
rno-miR-770-3p	Bahcc1
rno-miR-346	Bahcc1
rno-miR-344g	Bahd1
rno-miR-330-5p	Bai1
rno-miR-339-3p	Bai1
rno-miR-17-1-3p	Bai1
rno-miR-146b-5p	Bai3
rno-miR-344g	Baiap2
rno-miR-363-3p	Baiap2
rno-miR-3473	Baiap2
rno-miR-425-5p	Baiap2
rno-miR-935	Baiap2
rno-miR-346	Baiap2
rno-miR-881-3p	Baiap2
rno-miR-330-5p	Baiap2l2
rno-miR-330-5p	Bak1
rno-miR-219a-2-3p	Bank1
rno-miR-146b-5p	Banp
rno-miR-338-5p	Banp
rno-miR-935	Banp
rno-miR-346	Banp
rno-miR-330-5p	Bap1
rno-miR-30e-3p	Barhl2
rno-miR-346	Barhl2
rno-miR-1949	Barx1
rno-miR-330-5p	Barx1
rno-miR-330-5p	Baz1b
rno-miR-17-1-3p	Baz1b
rno-miR-1843-5p	Baz1b
rno-miR-3473	Baz2a
rno-miR-205	Bbs1
rno-miR-881-3p	Bbs1
rno-miR-743b-3p	Bbs7
rno-miR-330-5p	Bcam
rno-miR-146b-5p	Bcan
rno-miR-1949	Bcap29
rno-miR-346	Bcas1
rno-miR-98-5p	Bcas3
rno-miR-3473	Bcas3
rno-let-7f-5p	Bcas3
rno-miR-17-1-3p	Bcas3
rno-miR-1949	Bcat1
rno-miR-743b-3p	Bcat1
rno-miR-1-3p	Bche
rno-miR-146b-5p	Bche
rno-miR-124-3p	Bche
rno-miR-17-1-3p	Bche
rno-miR-346	Bckdha
rno-miR-210-3p	Bckdha
rno-miR-325-3p	Bckdhb
rno-miR-339-3p	Bcl10
rno-miR-743b-3p	Bcl10
rno-miR-1-3p	Bcl11a
rno-miR-3473	Bcl11a
rno-miR-330-5p	Bcl11b
rno-miR-346	Bcl11b
rno-miR-124-3p	Bcl11b
rno-miR-743b-3p	Bcl11b
rno-miR-1-3p	Bcl2l1
rno-miR-205	Bcl2l1
rno-miR-146b-5p	Bcl2l1
rno-miR-409a-3p	Bcl2l1
rno-miR-380-3p	Bcl2l1
rno-miR-672-5p	Bcl2l1
rno-miR-330-5p	Bcl2l1
rno-miR-346	Bcl2l1
rno-miR-124-3p	Bcl2l1
rno-miR-101a-3p	Bcl2l1
rno-miR-1843-5p	Bcl2l1
rno-miR-205	Bcl2l10
rno-miR-330-5p	Bcl2l10
rno-miR-384-5p	Bcl2l11
rno-miR-30e-3p	Bcl2l11
rno-miR-330-5p	Bcl2l11
rno-miR-124-3p	Bcl2l11
rno-miR-101a-3p	Bcl2l11
rno-miR-1843-5p	Bcl2l11
rno-miR-339-3p	Bcl2l13
rno-let-7f-5p	Bcl2l14
rno-miR-196b-5p	Bcl2l2
rno-miR-935	Bcl2l2
rno-miR-330-5p	Bcl2l2
rno-miR-346	Bcl6
rno-miR-187-3p	Bcl6
rno-miR-1949	Bcl6b
rno-miR-380-3p	Bcl9
rno-miR-743b-3p	Bcl9l
rno-miR-384-5p	Bclaf1
rno-miR-1-3p	Bco2
rno-miR-346	Bco2
rno-miR-98-5p	Bcorl1
rno-miR-3473	Bcorl1
rno-let-7f-5p	Bcorl1
rno-miR-770-3p	Bcorl1
rno-miR-935	Bcorl1
rno-miR-346	Bcorl1
rno-miR-743b-3p	Bcorl1
rno-miR-344g	Bdh1
rno-miR-330-5p	Bdh1
rno-miR-743b-3p	Bdh1
rno-miR-1949	Bdkrb1
rno-miR-205	Bdkrb2
rno-miR-495	Bdkrb2
rno-miR-672-5p	Bdkrb2
rno-miR-330-5p	Bdkrb2
rno-miR-124-3p	Bdkrb2
rno-miR-17-1-3p	Bdkrb2
rno-miR-384-5p	Bdnf
rno-miR-495	Bdnf
rno-miR-205	Bean1
rno-miR-384-5p	Bean1
rno-miR-330-5p	Bean1
rno-miR-3473	Bend3
rno-miR-330-5p	Bend3
rno-miR-339-3p	Bend3
rno-miR-98-5p	Bend4
rno-miR-146b-5p	Bend4
rno-miR-672-5p	Bend4
rno-miR-425-5p	Bend4
rno-miR-346	Bend4
rno-miR-339-3p	Bend4
rno-miR-743b-3p	Bend4
rno-miR-881-3p	Bend4
rno-miR-344g	Best1
rno-miR-330-5p	Best3
rno-miR-495	Bet1
rno-miR-205	Bet1l
rno-miR-1949	Bet1l
rno-miR-1843-5p	Bet1l
rno-miR-146b-5p	Bfar
rno-miR-1843-5p	Bfsp1
rno-miR-451-5p	Bglap
rno-miR-196b-5p	Bgn
rno-miR-881-3p	Bgn
rno-miR-330-5p	Bhlha15
rno-miR-346	Bhlha15
rno-miR-124-3p	Bhlha15
rno-miR-1-3p	Bhlhe22
rno-miR-409a-3p	Bhlhe23
rno-miR-346	Bhlhe23
rno-miR-743b-3p	Bhlhe41
rno-miR-346	Bhmt
rno-miR-17-1-3p	Bhmt
rno-miR-881-3p	Bhmt
rno-miR-543-3p	Bicd1
rno-miR-1843-5p	Bicd1
rno-miR-1949	Bicd2
rno-miR-330-5p	Bicd2
rno-miR-124-3p	Bicd2
rno-miR-17-1-3p	Bicd2
rno-miR-101a-3p	Bicd2
rno-miR-330-5p	Bid
rno-miR-325-3p	Bik
rno-miR-1-3p	Bin2a
rno-miR-98-5p	Bin3
rno-miR-346	Birc2
rno-miR-384-5p	Birc6
rno-miR-196b-5p	Birc6
rno-miR-219a-2-3p	Birc7
rno-miR-770-3p	Birc7
rno-miR-330-5p	Blcap
rno-miR-1843-5p	Blcap
rno-miR-6215	Bles03
rno-miR-672-5p	Bles03
rno-miR-124-3p	Blk
rno-miR-344g	Blnk
rno-miR-1949	Bloc1s2
rno-miR-6215	Bloc1s3
rno-miR-17-1-3p	Bloc1s5
rno-miR-881-3p	Bloc1s5
rno-miR-219a-2-3p	Bloc1s6
rno-miR-98-5p	Bloc1s6
rno-let-7f-5p	Bloc1s6
rno-miR-196b-5p	Bloc1s6
rno-miR-344g	Bmf
rno-miR-205	Bmf
rno-miR-1949	Bmf
rno-miR-9a-3p	Bmf
rno-miR-380-3p	Bmf
rno-miR-672-5p	Bmf
rno-miR-330-5p	Bmf
rno-miR-346	Bmf
rno-miR-101a-3p	Bmf
rno-miR-425-5p	Bmi1
rno-miR-344g	Bmp2
rno-miR-384-5p	Bmp2k
rno-miR-30e-3p	Bmp2k
rno-miR-124-3p	Bmp2k
rno-miR-101a-3p	Bmp2k
rno-miR-98-5p	Bmp5
rno-miR-30e-3p	Bmp5
rno-miR-1-3p	Bmp7
rno-miR-339-3p	Bmp7
rno-miR-330-5p	Bmp8a
rno-miR-1843-5p	Bmp8b
rno-miR-205	Bmper
rno-miR-425-5p	Bmper
rno-miR-187-3p	Bmper
rno-miR-338-5p	Bmpr1a
rno-miR-344g	Bmpr2
rno-miR-196b-5p	Bmpr2
rno-miR-743b-3p	Bmpr2
rno-miR-146b-5p	Bmx
rno-let-7f-5p	Bmx
rno-miR-146b-5p	Bnc1
rno-miR-17-1-3p	Bnc1
rno-miR-935	Bnc2
rno-miR-330-5p	Bnc2
rno-miR-210-3p	Bnc2
rno-miR-219a-2-3p	Bnip2
rno-miR-672-5p	Bnip2
rno-miR-425-5p	Bnip2
rno-miR-124-3p	Bnip2
rno-miR-17-1-3p	Bnip2
rno-miR-743b-3p	Bnip2
rno-miR-1949	Bnip3l
rno-miR-338-5p	Bnip3l
rno-miR-425-5p	Boc
rno-miR-146b-5p	Bod1
rno-miR-380-3p	Bod1l1
rno-miR-344g	Bok
rno-miR-384-5p	Bok
rno-let-7f-5p	Bola1
rno-miR-344g	Bola3
rno-miR-3473	Bola3
rno-miR-384-5p	Bola3
rno-miR-344g	Boll
rno-miR-1-3p	Boll
rno-miR-205	Boll
rno-miR-743b-3p	Boll
rno-miR-881-3p	Boll
rno-miR-935	Bop1
rno-miR-881-3p	Bora
rno-miR-770-3p	Bpifb3
rno-miR-205	Bptf
rno-miR-363-3p	Bptf
rno-miR-495	Bptf
rno-miR-346	Bptf
rno-miR-17-1-3p	Braf
rno-miR-344g	Brap
rno-miR-3473	Brap
rno-miR-330-5p	Brap
rno-miR-17-1-3p	Brap
rno-miR-98-5p	Brca1
rno-miR-124-3p	Brca1
rno-miR-196b-5p	Brcc3
rno-miR-30e-3p	Brd3
rno-miR-770-3p	Brd3
rno-miR-346	Brd3
rno-miR-210-3p	Brd3
rno-miR-146b-5p	Brd4
rno-miR-30e-3p	Brd4
rno-miR-187-3p	Brd4
rno-miR-101a-3p	Brd4
rno-miR-881-3p	Brd4
rno-miR-344g	Brd8
rno-miR-543-3p	Brd8
rno-miR-935	Brd9
rno-miR-3473	Brdt
rno-miR-344g	Brf1
rno-miR-346	Brf1
rno-miR-1843-5p	Brf1
rno-miR-210-3p	Brinp2
rno-miR-672-5p	Brms1l
rno-miR-743b-3p	Brms1l
rno-miR-881-3p	Brox
rno-miR-384-5p	Brpf3
rno-miR-330-5p	Brpf3
rno-miR-1843-5p	Brpf3
rno-miR-210-3p	Brpf3
rno-miR-9a-3p	Brs3
rno-miR-330-5p	Brs3
rno-miR-1-3p	Brsk2
rno-miR-6215	Brwd1
rno-miR-495	Brwd1
rno-miR-380-3p	Brwd1
rno-miR-124-3p	Brwd1
rno-miR-17-1-3p	Brwd1
rno-miR-101a-3p	Brwd1
rno-miR-1843-5p	Brwd1
rno-miR-743b-3p	Brwd1
rno-miR-881-3p	Brwd1
rno-miR-219a-2-3p	Brwd3
rno-miR-98-5p	Brwd3
rno-let-7f-5p	Brwd3
rno-miR-384-5p	Brwd3
rno-miR-17-1-3p	Brwd3
rno-miR-1-3p	Bscl2
rno-miR-330-5p	Bsdc1
rno-miR-363-3p	Bsn
rno-miR-146b-5p	Bsn
rno-miR-30e-3p	Bsn
rno-miR-672-5p	Bsn
rno-miR-330-5p	Bsn
rno-miR-344g	Bsnd
rno-miR-1949	Bsph1
rno-let-7f-5p	Bsph1
rno-miR-384-5p	Bsph1
rno-miR-330-5p	Bsph1
rno-miR-219a-2-3p	Bsph2
rno-miR-1949	Bsph2
rno-miR-98-5p	Bsph2
rno-miR-146b-5p	Bsph2
rno-miR-425-5p	Bsph2
rno-miR-1843-5p	Bsph2
rno-miR-325-3p	Bspry
rno-miR-330-5p	Bspry
rno-miR-6215	Bst2
rno-miR-1949	Btaf1
rno-miR-330-5p	Btaf1
rno-miR-17-1-3p	Btaf1
rno-miR-101a-3p	Btaf1
rno-miR-743b-3p	Btaf1
rno-miR-935	Btbd1
rno-miR-346	Btbd1
rno-miR-17-1-3p	Btbd1
rno-miR-101a-3p	Btbd1
rno-miR-219a-2-3p	Btbd11
rno-miR-384-5p	Btbd11
rno-miR-495	Btbd11
rno-miR-743b-3p	Btbd11
rno-miR-881-3p	Btbd11
rno-miR-98-5p	Btbd16
rno-let-7f-5p	Btbd16
rno-miR-196b-5p	Btbd16
rno-miR-330-5p	Btbd17
rno-miR-346	Btbd17
rno-miR-124-3p	Btbd17
rno-miR-339-3p	Btbd17
rno-miR-409a-3p	Btbd18
rno-miR-30e-3p	Btbd18
rno-miR-98-5p	Btbd19
rno-miR-3473	Btbd19
rno-miR-770-3p	Btbd2
rno-miR-205	Btbd3
rno-miR-495	Btbd3
rno-miR-672-5p	Btbd3
rno-miR-17-1-3p	Btbd3
rno-miR-101a-3p	Btbd3
rno-miR-1843-5p	Btbd3
rno-miR-3473	Btbd7
rno-miR-101a-3p	Btbd7
rno-let-7f-5p	Btbd9
rno-miR-409a-3p	Btbd9
rno-miR-210-3p	Btbd9
rno-miR-1949	Btd
rno-miR-363-3p	Btg2
rno-miR-146b-5p	Btg2
rno-miR-196b-5p	Btg2
rno-miR-346	Btg2
rno-miR-124-3p	Btg2
[truncated: 20,469 more rows]

## Sheet: gene-list
gene_symbol
A1cf
A3galt2
Aacs
Aadac
Aaed1
Aagab
Aak1
Aamp
Aanat
Aar2
Aars
Aarsd1
Aasdh
Aass
Aatk
Abca1
Abca12
Abca2
Abca3
Abca5
Abca6
Abca8a
Abcb10
Abcb11
Abcb1a
Abcb4
Abcb5
Abcb6
Abcb9
Abcc1
Abcc3
Abcc4
Abcc5
Abcc6
Abcc9
Abcd1
Abcd2
Abcd3
Abce1
Abcf2
Abcg1
Abcg8
Abhd10
Abhd11
Abhd12
Abhd13
Abhd17b
Abhd17c
Abhd2
Abhd3
Abhd4
Abhd6
Abi3
Abi3bp
Abl1
Abl2
Ablim1
Ablim2
Ablim3
Abt1
Abtb1
Abtb2
Acaa1a
Acaa1b
Acacb
Acad8
Acad9
Acadm
Acadsb
Acadvl
Acap2
Acap3
Acat2
Acbd3
Acbd4
Acbd6
Acbd7
Accsl
Acer1
Acer2
Acer3
Ache
Acin1
Acly
Acnat1
Acnat2
Aco2
Acot11
Acot12
Acot2
Acot3
Acot4
Acot5
Acot8
Acox3
Acp1
Acp2
Acp5
Acpt
Acr
Acrbp
Acsf2
Acsf3
Acsl1
Acsl4
Acsl5
Acsl6
Acsm2a
Acsm3
Acsm5
Acss1
Acss3
Acta1
Acta2
Actbl2
Actc1
Actg1
Actn4
Actr1a
Actr1b
Actr3
Actr5
Acvr1
Acvr1b
Acvr2a
Acvrl1
Acy3
Acyp2
Ada
Adal
Adam11
Adam12
Adam17
Adam19
Adam22
Adam23
Adam30
Adam33
Adam5
Adam6
Adam7
Adam8
Adamts10
Adamts14
Adamts15
Adamts16
Adamts17
Adamts19
Adamts2
Adamts20
Adamts3
Adamts4
Adamts6
Adamts8
Adamts9
Adamtsl1
Adamtsl2
Adamtsl3
Adamtsl5
Adar
Adarb1
Adarb2
Adat1
Adck1
Adck2
Adck4
Adcy1
Adcy2
Adcy3
Adcy5
Adcy6
Adcy9
Adcyap1
Adcyap1r1
Add1
Add2
Add3
Adh5
Adh7
Adipor1
Adipor2
Adk
Adm2
Adnp
Adora2a
Adora2b
Adora3
Adprhl1
Adra1a
Adra1b
Adra2a
Adra2b
Adrb3
Adrbk1
Adrbk2
Adsl
Adss
Adtrp
Aebp2
Aen
Afap1
Afap1l1
Aff1
Aff2
Aff3
Aff4
Afmid
Afp
Agap1
Agap3
Agbl1
Agbl3
Agfg1
Agfg2
Agk
Agl
Agmo
Ago1
Ago3
Ago4
Agpat1
Agpat3
Agpat4
Agpat5
Agpat9
Agr3
Agrn
Agrp
Agtr1a
Agtr2
Agtrap
Agxt2
Ahctf1
Ahcyl2
Ahdc1
Ahnak
Ahnak2
Ahrr
Ahsa2
aicda
Aida
Aif1l
Aifm2
Aifm3
Aig1
Aim2
Aimp1
Aip
Aipl1
Aire
Ajap1
Ajuba
Ak1
Ak2
Ak3
Ak4
Ak5
Akap10
Akap11
Akap13
Akap17a
Akap17b
Akap2
Akap3
Akap4
Akap6
Akap8
Akap8l
Akip1
Akirin2
Akna
Akr1a1
Akr1c14
Akr1c3
Akr1e2
Akt1
Akt2
Aldh1a2
Aldh1b1
Aldh1l2
Aldh2
Aldh3a2
Aldh4a1
Aldh5a1
Aldh6a1
Aldh9a1
Aldoart2
Alg1
Alg11
Alg12
Alg14
Alg2
Alg5
Alk
Alkbh1
Alkbh4
Alms1
Alox12
Alox12e
Alox5
Alpi
Alpk1
Alpk3
Alpl
Als2
Als2cl
Alx1
Alx4
Alyref
Ambra1
Amer3
Amigo1
Amigo2
Ammecr1
Ammecr1l
Amot
Amotl1
Amotl2
Ampd3
Amt
Amtn
Amz1
Amz2
Anapc10
Anapc11
Anapc7
Angel1
Angel2
Angpt1
Angpt4
Angptl3
Angptl4
Ank2
Ankdd1a
Ankdd1b
Ankfy1
Ankh
Ankib1
Ankle2
Ankmy1
Ankmy2
Ankrd1
Ankrd10
Ankrd11
Ankrd13c
Ankrd17
Ankrd23
Ankrd27
Ankrd29
Ankrd34a
Ankrd34b
Ankrd44
Ankrd45
Ankrd46
Ankrd49
Ankrd50
Ankrd54
Ankrd6
Ankrd61
Ankrd63
Ankrd66
Anks1a
Anks1b
Anks4b
Anks6
Ankub1
Ano1
Ano4
Ano5
Ano6
Ano7
Ano9
Anp32a
Anpep
Antxr1
Antxr2
Anxa11
Anxa13
Anxa2
Anxa3
Anxa4
Aoc1
Aox2
Aox3
Aox4
Ap1ar
Ap1m2
Ap1s1
Ap1s2
Ap1s3
Ap2a2
Ap2b1
Ap2s1
Ap3d1
Ap3m1
Ap3s1
Ap5m1
Ap5z1
Apaf1
Apba1
Apba2
Apba3
Apbb2
Apbb3
Apc
Apc2
Apcdd1
Aph1a
Aph1b
Apip
Aplf
Apln
Aplnr
Apoa1bp
Apobec1
Apobr
Apoc3
Apol11a
Apol2
Apold1
Appbp2
Appl1
Aptx
Aqp1
Aqp2
Aqp3
Aqp4
Ar
Arap2
Arap3
Arc
Arcn1
Arel1
Arf2
Arf3
Arf4
Arfgap1
Arfgap2
Arfgef1
Arfgef2
Arfip1
Arfip2
Arfrp1
Arg1
Arglu1
Arhgap1
Arhgap10
Arhgap12
Arhgap17
Arhgap19
Arhgap20
Arhgap21
Arhgap22
Arhgap23
Arhgap26
Arhgap27
Arhgap28
Arhgap29
Arhgap32
Arhgap35
Arhgap36
Arhgap39
Arhgap40
Arhgap42
Arhgap44
Arhgdib
Arhgef1
Arhgef10
Arhgef15
Arhgef16
Arhgef18
Arhgef19
Arhgef2
Arhgef26
Arhgef28
Arhgef3
Arhgef33
Arhgef37
Arhgef38
Arhgef4
Arhgef40
Arhgef6
Arhgef7
Arid2
Arid3b
Arid4a
Arid4b
Arid5a
Arid5b
Arih1
Arih2
Arl10
Arl13a
Arl13b
Arl14ep
Arl15
Arl4a
Arl4d
Arl5a
Arl5b
Arl5c
Arl6ip1
Arl8b
Armc1
Armc4
Armc5
Armc7
Armc8
Armc9
Armcx6
Arnt2
Arntl
Arpc1a
Arpc4
Arpc5
Arpc5l
Arpin
Arpp19
Arpp21
Arr3
Arrb1
Arrdc1
Arrdc2
Arrdc4
Arsb
Arsg
Art1
Art2b
Art4
Arvcf
Arxes2
Asah2
Asap2
Asb1
Asb10
Asb13
Asb18
Asb4
Asb7
Asb8
Ascc2
Ascl2
Asgr1
Ash1l
Asic1
Asic2
Asic3
Asic4
Asic5
Asl
Asns
Asnsd1
Aspa
Asph
Asphd1
Asphd2
Asprv1
Aste1
Astl
Astn1
Asxl1
Asxl2
Atad1
Atad2
Atad2b
Atad3a
Atad5
Ate1
Atf3
Atf5
Atf6
Atf7
Atf7ip
Atf7ip2
Atg10
Atg12
Atg13
Atg16l2
Atg2a
Atg4b
Atg4c
Atg5
Atg7
Athl1
Atl2
Atl3
Atm
Atoh1
Atoh8
Atp10a
Atp10d
Atp11a
Atp11b
Atp1a1
Atp1a2
Atp1b1
Atp1b2
Atp1b3
Atp1b4
Atp2a1
Atp2a2
Atp2a3
Atp2b1
Atp2b2
Atp2b3
Atp2b4
Atp2c1
Atp4b
Atp5b
Atp5e
Atp5j2
Atp5s
Atp5sl
Atp6v0a1
Atp6v0c
Atp6v0e1
Atp6v0e2
Atp6v1a
Atp6v1b1
Atp6v1b2
Atp6v1c1
Atp6v1e2
Atp6v1g2
Atp6v1g3
Atp7a
Atp8a1
Atp8b1
Atp8b2
Atp8b5p
Atp9b
Atpaf1
Atrn
Atrnl1
Atrx
Atxn1
Atxn1l
Atxn2
Atxn2l
Atxn3
Atxn7
Atxn7l2
Atxn7l3
Atxn7l3b
Atxn7l4
Aunip
Aup1
Aurka
Avil
Avl9
Avpr1b
Avpr2
Axdnd1
Axin2
Azi2
Azin1
B2m
B3galnt1
B3galnt2
B3galt1
B3galt4
B3galt5
B3galt6
B3galtl
B3gat1
B3gnt2
B3gnt6
B3gnt7
B3gnt8
B3gnt9
B3gntl1
B4galnt3
B4galt1
B4galt2
B4galt4
B4galt5
B4galt6
B4galt7
B9d1
Baalc
Babam1
Bace2
Bach1
Bag2
Bag3
Bag5
Bahcc1
Bahd1
Bai1
Bai3
Baiap2
Baiap2l2
Bak1
Bank1
Banp
Bap1
Barhl2
Barx1
Baz1b
Baz2a
Bbs1
Bbs7
Bcam
Bcan
Bcap29
Bcas1
Bcas3
Bcat1
Bche
Bckdha
Bckdhb
Bcl10
Bcl11a
Bcl11b
Bcl2l1
Bcl2l10
Bcl2l11
Bcl2l13
Bcl2l14
Bcl2l2
Bcl6
Bcl6b
Bcl9
Bcl9l
Bclaf1
Bco2
Bcorl1
Bdh1
Bdkrb1
Bdkrb2
Bdnf
Bean1
Bend3
Bend4
Best1
Best3
Bet1
Bet1l
Bfar
Bfsp1
Bglap
Bgn
Bhlha15
Bhlhe22
Bhlhe23
Bhlhe41
Bhmt
Bicd1
Bicd2
Bid
Bik
Bin2a
Bin3
Birc2
Birc6
Birc7
Blcap
Bles03
Blk
Blnk
Bloc1s2
Bloc1s3
Bloc1s5
Bloc1s6
Bmf
Bmi1
Bmp2
Bmp2k
Bmp5
Bmp7
Bmp8a
Bmp8b
Bmper
Bmpr1a
Bmpr2
Bmx
Bnc1
Bnc2
Bnip2
Bnip3l
Boc
Bod1
Bod1l1
Bok
Bola1
Bola3
Boll
Bop1
Bora
Bpifb3
Bptf
Braf
Brap
Brca1
Brcc3
Brd3
Brd4
Brd8
Brd9
Brdt
Brf1
Brinp2
Brms1l
Brox
Brpf3
Brs3
Brsk2
Brwd1
Brwd3
Bscl2
Bsdc1
Bsn
Bsnd
Bsph1
Bsph2
Bspry
Bst2
Btaf1
Btbd1
Btbd11
Btbd16
Btbd17
Btbd18
Btbd19
Btbd2
Btbd3
Btbd7
Btbd9
Btd
Btg2
Btla
Btn1a1
Btn2a2
Btnl8
Btrc
Bub1
Bub1b
Bysl
Bzrap1
Bzw1
C17H10orf113
C1galt1
C1galt1c1
C1H10orf76
C1H19orf84
C1ql3
C1qtnf3
C1qtnf4
C1qtnf6
C1r
C2cd2
C2cd4b
C2cd5
C3ar1
C4a
C4b
C5ar1
C5ar2
C7
C8a
C9
Ca10
Caap1
Cab39
Cab39l
Cables1
Cables2
Cabp4
Cabp5
Cabp7
Cabyr
Cacfd1
Cachd1
Cacna1a
Cacna1b
Cacna1c
Cacna1d
Cacna1e
Cacna2d1
Cacna2d2
Cacna2d3
Cacnb2
Cacnb3
Cacnb4
Cactin
Cacul1
Cacybp
Cad
Cadm3
Calb1
Calcr
Calcrl
Calhm2
Calm1
Calm2
Calml3
Calml5
Caln1
Calr4
Calu
Camk1d
Camk1g
Camk2b
Camk2d
Camk2g
Camk4
Camkk1
Camkmt
Camkv
Camlg
Camsap1
Camta1
Cand1
Cand2
Cant1
Canx
Cap1
Capg
Capn1
Capn11
Capn13
Capn2
Capn3
Capn5
Capn6
Capn7
Capn8
Capns1
Caprin1
Capza1
Car12
Car15
Car2
Car3
Car5b
Card10
Card14
Card6
Carf
Carhsp1
Carkd
Carm1
Carns1
Cars
Casc4
Casc5
Cask
Caskin1
Casp2
Casp7
Casp8ap2
Casp9
Cast
Casz1
Cat
Catsperg1
Cav1
Cav3
Cbfa2t2
Cbfa2t3
Cbfb
Cbl
Cblb
Cbll1
Cbln1
Cbln4
Cbx1
Cbx2
Cbx3
Cbx6
Cbx7
Cby1
Cby3
Cc2d1a
Cc2d1b
Ccar2
Ccdc101
Ccdc106
Ccdc108
Ccdc111
Ccdc112
Ccdc117
Ccdc122
Ccdc124
Ccdc125
Ccdc126
Ccdc127
Ccdc132
Ccdc134
Ccdc136
Ccdc137
Ccdc138
Ccdc14
Ccdc141
Ccdc148
Ccdc15
Ccdc150
Ccdc158
Ccdc159
Ccdc160
Ccdc166
Ccdc167
Ccdc169
Ccdc170
Ccdc172
Ccdc176
Ccdc177
Ccdc178
Ccdc186
Ccdc24
Ccdc25
Ccdc27
Ccdc3
Ccdc32
Ccdc33
Ccdc38
Ccdc40
Ccdc50
Ccdc51
Ccdc6
Ccdc64
Ccdc66
Ccdc68
Ccdc71
Ccdc71l
Ccdc73
Ccdc74a
Ccdc8
Ccdc83
Ccdc85b
Ccdc85c
Ccdc88a
Ccdc88c
Ccdc92
Ccdc93
Ccdc97
Cck
Ccl11
Ccl20
Ccl21
Ccl24
Ccl25
Ccl28
Ccl9
Ccna1
Ccnb1
Ccnb1ip1
Ccnb3
Ccnc
Ccnd1
Ccnd3
Ccne2
Ccnf
Ccng1
Ccnh
Ccnj
Ccnjl
Ccnl2
Ccno
Ccnt1
Ccnt2
Ccnyl1
Ccp110
Ccpg1
Ccr4
Ccr6
Ccrl2
Ccsap
Ccser2
Cct7
Cd151
Cd163
Cd164
Cd180
Cd19
Cd1d1
Cd200
Cd200r1
Cd200r1l
Cd22
Cd244
Cd248
Cd27
Cd274
Cd276
Cd28
Cd2bp2
Cd300lf
Cd300lg
Cd37
Cd38
Cd3d
Cd3g
Cd4
Cd40
Cd44
Cd47
Cd52
Cd55
Cd5l
Cd7
Cd79b
Cd83
Cd9
Cd93
Cd99l2
Cda
Cdadc1
Cdan1
Cdc123
Cdc14a
Cdc14b
Cdc23
Cdc25a
Cdc25b
Cdc26
Cdc27
Cdc34
Cdc37l1
Cdc40
Cdc42
Cdc42bpa
Cdc42bpb
Cdc42bpg
Cdc42ep1
Cdc42ep4
Cdc42se1
Cdc42se2
Cdc5l
Cdca3
Cdca4
Cdca5
Cdca7
Cdca7l
Cdca8
Cdcp1
Cdcp2
Cdh1
Cdh10
Cdh11
Cdh12
Cdh13
Cdh15
Cdh18
Cdh19
Cdh2
Cdh22
Cdh23
Cdh24
Cdh26
Cdh3
Cdh4
Cdh8
Cdh9
Cdhr1
Cdhr4
Cdip1
Cdipt
Cdk13
Cdk14
Cdk17
Cdk19
Cdk2
Cdk20
Cdk2ap1
Cdk4
Cdk5
Cdk5r2
Cdk6
Cdk8
Cdkl1
Cdkl3
Cdkl5
Cdkn1a
Cdkn1b
Cdkn2aip
Cdkn2b
Cdkn3
Cdo1
Cdon
Cdr2l
Cdv3
Cdyl
Cdyl2
Ceacam1
Ceacam19
Cebpa
Cebpd
Cebpg
Cebpz
Cecr2
Cecr6
Celf1
Celf2
Celf4
Celf5
Celsr1
Celsr3
Cemip
Cenpb
Cenpi
Cenpk
Cenpl
Cenpm
Cenpn
Cenpo
Cenpq
Cep104
Cep112
Cep131
Cep152
Cep162
Cep164
Cep170
Cep170b
Cep19
Cep41
Cep63
Cep68
Cep76
Cep85
Cep89
Cep97
Cept1
Cer1
Cerk
Cers3
Cers4
Cers5
Ces1f
Ces2c
Ces2e
Ces2g
Ces2h
Ces4a
Cetn3
Cfap20
Cfap44
Cfc1
Cfh
Cfl2
Cftr
Cggbp1
Cgm4
Cgn
Cgnl1
Chac1
Chac2
Chad
Chadl
Chaf1b
Chat
Chchd10
Chchd3
Chd1l
Chd2
Chd3
Chd4
Chd6
Chd7
Chd8
Chd9
Chdh
Chek1
Chek2
Cherp
Chfr
Chi3l3
Chic1
Chic2
Chka
Chkb
Chm
Chmp1b
Chmp2b
Chmp3
Chmp4bl1
Chmp4c
Chmp5
Chmp6
Chmp7
Chn1
Chordc1
Chp1
Chp2
Chpf
Chpt1
Chrac1
Chrdl1
Chrm1
Chrm3
Chrm4
Chrna2
Chrna4
Chrna5
Chrnb2
Chrnb3
Chrnd
Chst10
Chst11
Chst12
Chst14
Chst15
Chst3
Chst4
Chst5
Chsy1
Chtop
Chuk
Ciapin1
Cib4
Cideb
Cidec
Ciita
Cilp2
Cipc
Cirbp
Cisd1
Cisd2
Cish
Cited2
Ckap5
Cklf
Ckmt2
Cks1b
Clasp1
Clca2
Clcc1
Clcf1
Clcn1
Clcn3
Clcn4
Clcn6
Cldn1
Cldn10
Cldn11
Cldn12
Cldn15
Cldn16
Cldn17
Cldn18
Cldn19
Cldn2
Cldn6
Cldn8
Cldnd1
Clec11a
Clec12b
Clec16a
Clec1a
Clec2d
Clec2dl1
Clec2e
Clec2h
Clec2l
Clec4d
Clec4g
Clec5a
Clec7a
Clec9a
Clgn
Clic2
Clic3
Clic5
Clint1
Clip1
Clip2
Clk2
Clk4
Clmn
Clmp
Cln3
Cln5
Cln6
Cln8
Clock
Clp1
Clrn1
Clrn3
Clspn
Clstn1
Clstn2
Cluap1
Cluh
Clvs1
Clvs2
Cmah
Cmbl
Cmc2
Cmip
Cmklr1
Cml1
Cml3
Cmpk2
Cmtm1
Cmtm2a
Cmtm3
Cmtm4
Cmtm6
Cmtm7
Cmtm8
Cmtr1
Cmtr2
Cmya5
Cnbd2
Cnbp
Cndp1
Cndp2
Cnep1r1
Cnga3
Cnga4
Cnih1
Cnih2
Cnih4
Cnksr1
Cnksr2
Cnksr3
Cnn2
Cnn3
Cnnm1
Cnnm2
Cnnm3
Cnnm4
Cnot10
Cnot2
Cnot4
Cnot6l
Cnot8
Cnppd1
Cnpy1
Cnr1
Cnr2
Cnst
Cntfr
Cntn1
Cntn2
Cntn4
Cntn5
Cntrl
Coa3
Coa4
Coa5
Coa7
Cobl
Cobll1
Cog1
Cog2
Cog3
Cog4
Coil
Col10a1
Col11a1
Col13a1
Col14a1
Col18a1
Col19a1
Col1a2
Col20a1
Col22a1
Col23a1
Col24a1
Col25a1
Col26a1
Col27a1
Col28a1
Col2a1
Col4a2
Col4a3bp
Col4a5
Col4a6
Col5a1
Col5a2
Col5a3
Col6a2
Col6a3
Col6a5
Col7a1
Col8a2
Col9a3
Colca2
Colec10
Colgalt1
Colq
Commd10
Commd2
Commd3
Commd5
Commd7
Commd8
Commd9
Comt
Comtd1
Copa
Copg1
Cops2
Cops7a
Cops7b
Copz1
Coq10b
Coq2
Coq3
Coq4
Coq5
Coq9
Corin
Coro1c
Coro2a
Coro2b
Coro6
Cort
Cox11
Cox14
Cox15
Cox16
Cox18
Cox19
Cox6a2
Cp
Cpa4
Cpeb1
Cpeb3
Cpeb4
Cped1
Cpg1
Cplx2
Cplx3
Cplx4
Cpm
Cpn2
Cpne3
Cpne5
Cpne6
Cpne9
Cpped1
Cpsf2
Cpsf6
Cpsf7
Cpt1a
Cpt1b
Cptp
Cpvl
Cpxm2
Cpz
Cr2
Cracr2a
Cramp1l
Crat
Crb1
Crb2
Creb1
Creb3l2
Creb3l3
Creb5
Crebbp
Crebl2
Crebrf
Crebzf
Creg1
Crem
Crh
Crhr1
Crhr2
Crim1
Crip1
Crip2
Crip3
Cripak
Cript
Crisp1
Crispld1
Crispld2
Crk
Crkl
Crlf1
Crmp1
Crocc
Crtam
Crtc1
Crtc2
Crtc3
Crx
Cry1
Cry2
Cryaa
Cryab
Crybg3
Cryz
Cryzl1
Csad
Csdc2
Csde1
Cse1l
Csf1
Csf1r
Csf3
Csf3r
Csgalnact1
Csmd1
Csmd2
Csmd3
Csn1s1
Csn1s2b
Csn3
Csnk1d
Csnk1e
Csnk1g1
Csnk1g3
Csnk2a1
Csnk2a2
Csnka2ip
Cspg4
Cspp1
Csprs
Csrnp2
Csrp2
Cst7
Cstf1
Cstf2
Cstf2t
Ctbp1
Ctbs
Ctc1
Ctcf
Ctdnep1
Ctdsp1
Ctdsp2
Ctdspl
Ctgf
Ctla2a
Ctla4
Ctnna2
Ctnna3
Ctnnbip1
Ctnnd1
Ctnnd2
Ctns
Ctps1
Ctps2
Ctr9
Ctsa
Ctsb
Ctsc
Ctsf
Ctsh
Ctsz
Cttn
Cttnbp2nl
Ctu1
Ctxn1
Cuedc1
Cuedc2
Cul1
Cul2
Cul3
Cul4a
Cul4b
Cul5
Cul9
Cux1
Cux2
Cuzd1
Cwc25
Cwf19l2
Cx3cl1
Cx3cr1
Cxadr
Cxadrl1
Cxcl11
Cxcl12
Cxcl14
Cxcl16
Cxcl2
Cxcr2
Cxcr5
CXHXorf65
Cxxc1
Cxxc4
Cyb561a3
Cyb5a
Cyb5b
Cyb5d1
Cyb5d2
Cyb5r3
Cyb5r4
Cyb5rl
Cyba
Cybrd1
Cyfip2
Cygb
Cyhr1
Cyld
Cyp11b2
Cyp11b3
Cyp1b1
Cyp26c1
Cyp2ab1
Cyp2b1
Cyp2b2
Cyp2b21
Cyp2c22
Cyp2c24
Cyp2f4
Cyp2j10
Cyp2j3
Cyp2j4
Cyp2r1
Cyp2s1
Cyp2u1
Cyp2w1
Cyp39a1
Cyp3a18
Cyp3a71-ps
Cyp3a9
Cyp46a1
Cyp4a1
Cyp4a2
Cyp4a3
Cyp4f17
Cyp4f18
Cyp4f4
Cyp4v3
Cyp51
Cyp7a1
Cyp7b1
Cyp8b1
Cyr61
Cys1
Cysltr1
Cysltr2
Cyth1
Cyth3
Cyth4
Cytip
Cytl1
Cyyr1
D2hgdh
Daam1
Daam2
Dab1
Dab2ip
Dach1
Dact2
Dact3
Dag1
Dagla
Daglb
Dak
Dand5
Dao
Dap
Dapk1
Dapk2
Daw1
Dazap2
Dazl
Dbil5
Dbn1
Dbndd1
Dbnl
Dbt
Dbx2
Dcaf10
Dcaf11
Dcaf12
Dcaf17
Dcaf5
Dcaf7
Dcaf8
Dcakd
Dcbld1
Dcc
Dcdc2
Dcdc2b
Dcdc2c
Dclk1
Dclk2
Dclre1a
Dclre1b
Dcp1b
Dcstamp
Dctn2
Dctn4
Dcun1d1
Dcun1d2
Dcun1d3
Dcun1d4
Dcx
Dcxr
Dda1
Ddah1
Ddb2
Ddc
Ddhd1
Ddhd2
Ddi2
Ddias
Ddit3
Ddit4
Ddn
Ddr2
Ddx1
Ddx11
Ddx17
Ddx19a
Ddx19b
Ddx21
Ddx23
Ddx24
Ddx26b
Ddx3
Ddx31
Ddx3x
Ddx42
Ddx46
Ddx5
Ddx54
Ddx55
Ddx58
Ddx59
Ddx6
Ddx60
Decr2
Dedd
Def8
Defb29
Dennd1a
Dennd1b
Dennd2a
Dennd2c
Dennd2d
Dennd3
Dennd4a
Dennd4b
Dennd6a
Dennd6b
Depdc1
Depdc5
Deptor
Derl1
Derl3
Des
Desi2
Det1
Dffa
Dfna5
Dgat1
Dgat2
Dgcr14
Dgcr2
Dgcr6
Dgcr8
Dgkb
Dgkd
Dgke
Dgkg
Dgkh
Dgki
Dgkk
Dgkq
Dgkz
Dguok
Dhcr7
Dhdds
Dhdh
Dhh
Dhodh
Dhrs7c
Dhrsx
Dhtkd1
Dhx15
Dhx32
Dhx35
Dhx36
Dhx37
Dhx38
Dhx40
Dhx57
Dhx8
Diablo
Diaph1
Dicer1
Dido1
Diexf
Dio3
Dip2a
Dip2b
Dip2c
Diras1
Diras2
Dis3l
Disc1
Disp2
Dixdc1
Dkk2
Dkk3
Dkk4
Dlc1
Dld
Dlg2
Dlg3
Dlg4
Dlg5
Dlgap1
Dlgap3
Dll4
Dlst
Dlx1
Dlx3
Dmbx1
Dmd
Dmgdh
Dmkn
Dmp1
Dmpk
Dmrt1
Dmrt2
Dmrta1
Dmrta2
Dmrtc1c1
Dmtf1
Dmtn
Dmwd
Dmxl1
Dnaaf3
Dnah1
Dnah17
Dnah3
Dnah5
Dnaja2
Dnaja3
Dnajb1
Dnajb12
Dnajb13
Dnajb14
Dnajb2
Dnajb4
Dnajb5
Dnajc1
Dnajc10
Dnajc13
Dnajc19
Dnajc21
Dnajc27
Dnajc4
Dnajc5
Dnajc6
Dnajc7
Dnal4
Dnali1
Dnase1l2
Dnase2
Dner
Dnhd1-ps1
Dnm1l
Dnm2
Dnm3
Dnmbp
Dnmt1
Dnmt3a
Dnmt3b
Dnttip1
Doc2a
Doc2b
Dock1
Dock10
Dock2
Dock3
Dock5
Dock6
Dock7
Dock8
Dock9
Dok2
Dok3
Dok4
Dok7
Dolpp1
Dot1l
Dpcd
Dpf1
Dpf3
Dph1
Dph2
Dph3
Dph5
Dph6
Dpm1
Dpm2
Dpp10
Dpp3
Dpp4
Dpp6
Dpp7
Dpp8
Dppa1
Dpt
Dpy19l1
Dpy19l3
Dpy19l4
Dpyd
[truncated: 8,012 more rows]
