# Supplementary material for: Comprehensive analysis of differentially expressed microRNAs and mRNAs in dorsal root ganglia from streptozotocin-induced diabetic rats
Source: PLoS One. 2018 Aug 17;13(8):e0202696. doi: 10.1371/journal.pone.0202696 (PMC6097669; doi:10.1371/journal.pone.0202696)
Supplement: S5 Table — The list of the selected target genes. (XLSX) [file pone.0202696.s006.xlsx]

## Sheet: The selected target genes
Gene Symbol	style
Fam155b	up
Atp2b4	up
Dlx3	up
Myo1d	up
Plekhb2	up
Acer2	up
Plin2	up
Gtf3c5	up
Tpd52l1	up
Rgn	up
LOC100911675	up
Kcnj2	up
Acbd4	up
Zbtb4	up
Mgat4a	up
Spsb2	up
Ptprt	up
Gnaz	up
Adrbk2	up
LOC102550455	up
Vipr2	up
Rasgef1a	up
Oprl1	up
Rpl28	up
Sncb	up
Rhobtb2	up
Nipal3	up
Hoxa1	up
LOC680428	up
LOC500956	up
Yrdc	up
Arhgap1	up
Cdkn1a	up
N4bp1	up
Cnppd1	up
Lbp	up
Mef2d	up
Gan	up
Insr	up
Dll4	up
Drgx	up
C5ar2	up
Dbndd1	up
Zc4h2	up
Tmem59l	up
Afap1l1	up
Atg12	up
RGD1562608	up
LOC102554047	up
Cyb5d2	up
Crebrf	up
Plcd4	up
Pvrl1	up
Nckap5l	up
H1f0	up
Nipsnap3b	up
Eno2	up
Cd163	up
Zbtb46	up
Nnat	up
Surf2	up
Med22	up
Morn4	up
Snx32	up
Aip	up
Gab2	up
Rlim	up
Chchd10	up
Grb10	up
Sowahb	up
Cybrd1	up
Ica1l	up
Rasgrp1	up
Tprg1l	up
Pknox2	up
Ttc39a	up
Ankmy2	up
A3galt2	up
Cd274	up
Myod1	up
Ptdss2	up
Adora2b	up
Ranbp3l	up
Cabp7	up
Med13l	up
Dusp1	up
Plagl1	up
Pcbp3	up
Dda1	up
Wdr54	up
Ndor1	up
Lppr5	up
Mef2c	up
Rtn2	up
Ctps2	up
RGD1565685	up
Galnt7	up
Scn3b	up
Tmem106c	up
Foxj2	up
Hoxa6	up
Ube2l6	up
Thra	up
Epha5	down
Hsd17b11	down
Slc39a10	down
Abca1	down
Podxl	down
Ralgapa2	down
Tmem56	down
Sema5a	down
Itm2a	down
Zdhhc21	down
Gfpt1	down
Col5a1	down
Gpm6b	down
Reln	down
Fam212b	down
Sorcs1	down
Ccdc68	down
Mapk8	down
Kif13b	down
Kif19	down
Col5a2	down
Dag1	down
Gpd1	down
Dicer1	down
Padi2	down
Efcab14	down
Kank4	down
Oprk1	down
LOC100910867	down
Dusp15	down
Ermn	down
Rexo4	down
Cyp2u1	down
Kcnd3	down
Nes	down
Hspa4l	down
Egflam	down
Sfrp5	down
Il33	down
Fads1	down
Serpinh1	down
Mtmr10	down
Ptplad1	down
Chrdl1	down
Drp2	down
Sec63	down
Nudt7	down
C1ql3	down
Elovl2	down
Prrg3	down
Cysltr2	down
Gmfb	down
Rasal2	down
Sparc	down
Adam19	down
Ctsh	down
Fxyd6	down
Clmn	down
Ifi27	down
Cldn19	down
Adamtsl1	down
Tmem68	down
Herc3	down
Zfp133	down
Pkia	down
Sorbs1	down
RGD1559891	down
Plekhb1	down
Htatip2	down
Reep3	down
Itpr3	down
Itgb1	down
Ednrb	down
Kcnj10	down
Sox9	down
Myh11	down
Efhd1	down
Gmcl1	down
Ptprz1	down
Fitm2	down
Usp53	down
Iqgap2	down
Scd	down
Osbpl5	down
Far1	down
Cxcl12	down
Mme	down
Srd5a1	down
Flna	down
Shroom2	down
Abhd3	down
Vim	down
Mboat1	down
Xpo4	down
Ahsa2	down
Guf1	down
Tmem150c	down
Cnih4	down
P2rx7	down
Bnip2	down
Sesn3	down
Etv1	down
Elovl1	down
Tmx4	down
Scrn3	down
Mvb12b	down
Ugt8	down
Cttnbp2nl	down
Bche	down
Sertm1	down
Serinc5	down
Sh3pxd2a	down
Myof	down
Ginm1	down
Rgs4	down
Col1a2	down
Eng	down
RGD1311783	down
Kcnk1	down
Fa2h	down
Tmed7	down
Lcorl	down
Tmem45a	down
Emp2	down
Mfsd6	down
Abcd2	down
Prex2	down
Btbd3	down
Fam198b	down
Adamts17	down
Egfl8	down
Ap5m1	down
Tfrc	down
Lrch3	down
Col6a3	down
Itgb8	down
Adal	down
Zswim6	down
Kctd21	down
Gpr126	down
Frk	down
Ivns1abp	down
Gpr133	down
Sh3pxd2b	down
Ttc37	down
Ccnd1	down
Mospd1	down
Nid1	down
Zbtb41	down
Myo6	down
Layn	down
Azin1	down
Odc1	down
Cd9	down
Fgl2	down
Mblac2	down
Scd1	down
Acyp2	down
Slc12a2	down
Zdhhc2	down
Hmgcs1	down
Usp9x	down
Csn1s1	down
Ctns	down
Seli	down
Tyrp1	down
Mob3b	down
Pi15	down
Gadd45a	down
Secisbp2l	down
Pld1	down
Tm9sf3	down
Lgi4	down
Spcs3	down
