# Supplementary material for: Comprehensive analysis of differentially expressed microRNAs and mRNAs in dorsal root ganglia from streptozotocin-induced diabetic rats
Source: PLoS One. 2018 Aug 17;13(8):e0202696. doi: 10.1371/journal.pone.0202696 (PMC6097669; doi:10.1371/journal.pone.0202696)
Supplement: S6 Table — Information on upregulated and downregulated GO terms. (XLSX) [file pone.0202696.s007.xlsx]

## Sheet: upregulated GOs
go_id	go_name	go_diffgene_count	go_gene_count	enrichment	pvalue	FDR
GO:0035914	skeletal muscle cell differentiation	5	49	47.2659	2.9889e-07	0.000142272
GO:0006366	transcription from RNA polymerase II promoter	4	118	15.7019	0.000518828	0.117442
GO:0043306	positive regulation of mast cell degranulation	2	11	84.2193	0.00100201	0.117442
GO:0031667	response to nutrient levels	3	69	20.1394	0.00184338	0.117442
GO:0007399	nervous system development	4	167	11.0948	0.00194957	0.117442
GO:0032722	positive regulation of chemokine production	2	16	57.9008	0.00217087	0.117442
GO:0031668	cellular response to extracellular stimulus	2	19	48.7585	0.00308046	0.117442
GO:0042326	negative regulation of phosphorylation	2	19	48.7585	0.00308046	0.117442
GO:0010629	negative regulation of gene expression	3	93	14.9421	0.00439782	0.117442
GO:0001958	endochondral ossification	2	23	40.2788	0.00453207	0.117442
GO:0055007	cardiac muscle cell differentiation	2	24	38.6005	0.00493713	0.117442
GO:0007264	small GTPase mediated signal transduction	4	227	8.16222	0.00608989	0.117442
GO:0035556	intracellular signal transduction	4	236	7.85095	0.00701775	0.117442
GO:0042327	positive regulation of phosphorylation	2	30	30.8804	0.00771602	0.117442
GO:0000079	regulation of cyclin-dependent protein serine/threonine kinase activity	2	31	29.8843	0.00823658	0.117442
GO:0002232	leukocyte chemotaxis involved in inflammatory response	1	1	463.206	0.00863546	0.117442
GO:0002882	positive regulation of chronic inflammatory response to non-antigenic stimulus	1	1	463.206	0.00863546	0.117442
GO:0003138	primary heart field specification	1	1	463.206	0.00863546	0.117442
GO:0003185	sinoatrial valve morphogenesis	1	1	463.206	0.00863546	0.117442
GO:0007518	myoblast fate determination	1	1	463.206	0.00863546	0.117442
GO:0007634	optokinetic behavior	1	1	463.206	0.00863546	0.117442
GO:0021599	abducens nerve formation	1	1	463.206	0.00863546	0.117442
GO:0032490	detection of molecule of bacterial origin	1	1	463.206	0.00863546	0.117442
GO:0035984	cellular response to trichostatin A	1	1	463.206	0.00863546	0.117442
GO:0044210	'de novo' CTP biosynthetic process	1	1	463.206	0.00863546	0.117442
GO:0046154	rhodopsin metabolic process	1	1	463.206	0.00863546	0.117442
GO:0050994	regulation of lipid catabolic process	1	1	463.206	0.00863546	0.117442
GO:0051344	negative regulation of cyclic-nucleotide phosphodiesterase activity	1	1	463.206	0.00863546	0.117442
GO:0060025	regulation of synaptic activity	1	1	463.206	0.00863546	0.117442
GO:0060816	random inactivation of X chromosome	1	1	463.206	0.00863546	0.117442
GO:0060876	semicircular canal formation	1	1	463.206	0.00863546	0.117442
GO:0090285	negative regulation of protein glycosylation in Golgi	1	1	463.206	0.00863546	0.117442
GO:1900102	negative regulation of endoplasmic reticulum unfolded protein response	1	1	463.206	0.00863546	0.117442
GO:2000143	negative regulation of DNA-dependent transcription, initiation	1	1	463.206	0.00863546	0.117442
GO:2001200	positive regulation of dendritic cell differentiation	1	1	463.206	0.00863546	0.117442
GO:0002062	chondrocyte differentiation	2	35	26.4689	0.0104803	0.123839
GO:0007169	transmembrane receptor protein tyrosine kinase signaling pathway	2	35	26.4689	0.0104803	0.123839
GO:0000086	G2/M transition of mitotic cell cycle	2	36	25.7337	0.0110812	0.123839
GO:0030890	positive regulation of B cell proliferation	2	36	25.7337	0.0110812	0.123839
GO:0001974	blood vessel remodeling	2	37	25.0382	0.011698	0.123839
GO:0051384	response to glucocorticoid stimulus	3	136	10.2178	0.0129977	0.123839
GO:0008150	biological_process	9	1408	2.96083	0.0137821	0.123839
GO:0032755	positive regulation of interleukin-6 production	2	41	22.5954	0.0143224	0.123839
GO:0032355	response to estradiol stimulus	3	143	9.71761	0.014963	0.123839
GO:0008286	insulin receptor signaling pathway	2	45	20.5869	0.017195	0.123839
GO:0002155	regulation of thyroid hormone mediated signaling pathway	1	2	231.603	0.0172525	0.123839
GO:0002634	regulation of germinal center formation	1	2	231.603	0.0172525	0.123839
GO:0007521	muscle cell fate determination	1	2	231.603	0.0172525	0.123839
GO:0010560	positive regulation of glycoprotein biosynthetic process	1	2	231.603	0.0172525	0.123839
GO:0014908	myotube differentiation involved in skeletal muscle regeneration	1	2	231.603	0.0172525	0.123839
GO:0015920	lipopolysaccharide transport	1	2	231.603	0.0172525	0.123839
GO:0017055	negative regulation of RNA polymerase II transcriptional preinitiation complex assembly	1	2	231.603	0.0172525	0.123839
GO:0022417	protein maturation by protein folding	1	2	231.603	0.0172525	0.123839
GO:0033032	regulation of myeloid cell apoptotic process	1	2	231.603	0.0172525	0.123839
GO:0036245	cellular response to menadione	1	2	231.603	0.0172525	0.123839
GO:0043503	skeletal muscle fiber adaptation	1	2	231.603	0.0172525	0.123839
GO:0043647	inositol phosphate metabolic process	1	2	231.603	0.0172525	0.123839
GO:0045652	regulation of megakaryocyte differentiation	1	2	231.603	0.0172525	0.123839
GO:0060265	positive regulation of respiratory burst involved in inflammatory response	1	2	231.603	0.0172525	0.123839
GO:0060297	regulation of sarcomere organization	1	2	231.603	0.0172525	0.123839
GO:0071864	positive regulation of cell proliferation in bone marrow	1	2	231.603	0.0172525	0.123839
GO:0072160	nephron tubule epithelial cell differentiation	1	2	231.603	0.0172525	0.123839
GO:0072554	blood vessel lumenization	1	2	231.603	0.0172525	0.123839
GO:0086010	membrane depolarization involved in regulation of action potential	1	2	231.603	0.0172525	0.123839
GO:2001013	epithelial cell proliferation involved in renal tubule morphogenesis	1	2	231.603	0.0172525	0.123839
GO:2001016	positive regulation of skeletal muscle cell differentiation	1	2	231.603	0.0172525	0.123839
GO:0033574	response to testosterone stimulus	2	46	20.1394	0.0179514	0.123839
GO:0035690	cellular response to drug	2	46	20.1394	0.0179514	0.123839
GO:0051056	regulation of small GTPase mediated signal transduction	2	46	20.1394	0.0179514	0.123839
GO:0045944	positive regulation of transcription from RNA polymerase II promoter	6	715	3.88704	0.0185043	0.124294
GO:0007611	learning or memory	2	48	19.3003	0.0195097	0.124294
GO:0048704	embryonic skeletal system morphogenesis	2	54	17.1558	0.0245434	0.124294
GO:0002934	desmosome organization	1	3	154.402	0.0258511	0.124294
GO:0006688	glycosphingolipid biosynthetic process	1	3	154.402	0.0258511	0.124294
GO:0008050	female courtship behavior	1	3	154.402	0.0258511	0.124294
GO:0010310	regulation of hydrogen peroxide metabolic process	1	3	154.402	0.0258511	0.124294
GO:0010893	positive regulation of steroid biosynthetic process	1	3	154.402	0.0258511	0.124294
GO:0014066	regulation of phosphatidylinositol 3-kinase cascade	1	3	154.402	0.0258511	0.124294
GO:0014904	myotube cell development	1	3	154.402	0.0258511	0.124294
GO:0021570	rhombomere 4 development	1	3	154.402	0.0258511	0.124294
GO:0021571	rhombomere 5 development	1	3	154.402	0.0258511	0.124294
GO:0021754	facial nucleus development	1	3	154.402	0.0258511	0.124294
GO:0032388	positive regulation of intracellular transport	1	3	154.402	0.0258511	0.124294
GO:0032856	activation of Ras GTPase activity	1	3	154.402	0.0258511	0.124294
GO:0033605	positive regulation of catecholamine secretion	1	3	154.402	0.0258511	0.124294
GO:0033629	negative regulation of cell adhesion mediated by integrin	1	3	154.402	0.0258511	0.124294
GO:0043415	positive regulation of skeletal muscle tissue regeneration	1	3	154.402	0.0258511	0.124294
GO:0051051	negative regulation of transport	1	3	154.402	0.0258511	0.124294
GO:0060267	positive regulation of respiratory burst	1	3	154.402	0.0258511	0.124294
GO:0071453	cellular response to oxygen levels	1	3	154.402	0.0258511	0.124294
GO:0071895	odontoblast differentiation	1	3	154.402	0.0258511	0.124294
GO:0072102	glomerulus morphogenesis	1	3	154.402	0.0258511	0.124294
GO:0086001	regulation of cardiac muscle cell action potential	1	3	154.402	0.0258511	0.124294
GO:0086070	SA node cell to atrial cardiac muscle cell communication	1	3	154.402	0.0258511	0.124294
GO:1901741	positive regulation of myoblast fusion	1	3	154.402	0.0258511	0.124294
GO:2000111	positive regulation of macrophage apoptotic process	1	3	154.402	0.0258511	0.124294
GO:2000278	regulation of DNA biosynthetic process	1	3	154.402	0.0258511	0.124294
GO:2000984	negative regulation of ATP citrate synthase activity	1	3	154.402	0.0258511	0.124294
GO:2001181	positive regulation of interleukin-10 secretion	1	3	154.402	0.0258511	0.124294
GO:0007519	skeletal muscle tissue development	2	56	16.5431	0.0263391	0.125374
GO:0001568	blood vessel development	2	57	16.2528	0.0272587	0.128467
GO:0043433	negative regulation of sequence-specific DNA binding transcription factor activity	2	58	15.9726	0.0281928	0.131566
GO:0001649	osteoblast differentiation	2	61	15.1871	0.031081	0.132172
GO:0016567	protein ubiquitination	3	192	7.2376	0.0337553	0.132172
GO:0003209	cardiac atrium morphogenesis	1	4	115.802	0.0344313	0.132172
GO:0006659	phosphatidylserine biosynthetic process	1	4	115.802	0.0344313	0.132172
GO:0010701	positive regulation of norepinephrine secretion	1	4	115.802	0.0344313	0.132172
GO:0019087	transformation of host cell by virus	1	4	115.802	0.0344313	0.132172
GO:0019853	L-ascorbic acid biosynthetic process	1	4	115.802	0.0344313	0.132172
GO:0019941	modification-dependent protein catabolic process	1	4	115.802	0.0344313	0.132172
GO:0021569	rhombomere 3 development	1	4	115.802	0.0344313	0.132172
GO:0021612	facial nerve structural organization	1	4	115.802	0.0344313	0.132172
GO:0032252	secretory granule localization	1	4	115.802	0.0344313	0.132172
GO:0032966	negative regulation of collagen biosynthetic process	1	4	115.802	0.0344313	0.132172
GO:0033158	regulation of protein import into nucleus, translocation	1	4	115.802	0.0344313	0.132172
GO:0045656	negative regulation of monocyte differentiation	1	4	115.802	0.0344313	0.132172
GO:0045925	positive regulation of female receptivity	1	4	115.802	0.0344313	0.132172
GO:0046718	viral entry into host cell	1	4	115.802	0.0344313	0.132172
GO:0048639	positive regulation of developmental growth	1	4	115.802	0.0344313	0.132172
GO:0061314	Notch signaling involved in heart development	1	4	115.802	0.0344313	0.132172
GO:0061333	renal tubule morphogenesis	1	4	115.802	0.0344313	0.132172
GO:1901660	calcium ion export	1	4	115.802	0.0344313	0.132172
GO:2000987	positive regulation of behavioral fear response	1	4	115.802	0.0344313	0.132172
GO:2001199	negative regulation of dendritic cell differentiation	1	4	115.802	0.0344313	0.132172
GO:0006357	regulation of transcription from RNA polymerase II promoter	3	202	6.8793	0.0387375	0.147228
GO:0032526	response to retinoic acid	2	69	13.4263	0.0394022	0.147228
GO:0008284	positive regulation of cell proliferation	4	388	4.77532	0.0404293	0.147228
GO:0009887	organ morphogenesis	2	72	12.8668	0.04275	0.147228
GO:0002281	macrophage activation involved in immune response	1	5	92.6412	0.0429932	0.147228
GO:0003211	cardiac ventricle formation	1	5	92.6412	0.0429932	0.147228
GO:0003344	pericardium morphogenesis	1	5	92.6412	0.0429932	0.147228
GO:0010694	positive regulation of alkaline phosphatase activity	1	5	92.6412	0.0429932	0.147228
GO:0032410	negative regulation of transporter activity	1	5	92.6412	0.0429932	0.147228
GO:0034145	positive regulation of toll-like receptor 4 signaling pathway	1	5	92.6412	0.0429932	0.147228
GO:0035912	dorsal aorta morphogenesis	1	5	92.6412	0.0429932	0.147228
GO:0045650	negative regulation of macrophage differentiation	1	5	92.6412	0.0429932	0.147228
GO:0045719	negative regulation of glycogen biosynthetic process	1	5	92.6412	0.0429932	0.147228
GO:0086012	membrane depolarization involved in regulation of cardiac muscle cell action potential	1	5	92.6412	0.0429932	0.147228
GO:0086014	regulation of atrial cardiac muscle cell action potential	1	5	92.6412	0.0429932	0.147228
GO:0006874	cellular calcium ion homeostasis	2	74	12.5191	0.0450494	0.152082
GO:0006919	activation of cysteine-type endopeptidase activity involved in apoptotic process	2	74	12.5191	0.0450494	0.152082
GO:0071363	cellular response to growth factor stimulus	2	76	12.1896	0.0474021	0.153322
GO:0003139	secondary heart field specification	1	6	77.201	0.0515368	0.153322
GO:0014033	neural crest cell differentiation	1	6	77.201	0.0515368	0.153322
GO:0030853	negative regulation of granulocyte differentiation	1	6	77.201	0.0515368	0.153322
GO:0032020	ISG15-protein conjugation	1	6	77.201	0.0515368	0.153322
GO:0042473	outer ear morphogenesis	1	6	77.201	0.0515368	0.153322
GO:0046512	sphingosine biosynthetic process	1	6	77.201	0.0515368	0.153322
GO:0048643	positive regulation of skeletal muscle tissue development	1	6	77.201	0.0515368	0.153322
GO:0050848	regulation of calcium-mediated signaling	1	6	77.201	0.0515368	0.153322
GO:0051149	positive regulation of muscle cell differentiation	1	6	77.201	0.0515368	0.153322
GO:0051222	positive regulation of protein transport	1	6	77.201	0.0515368	0.153322
GO:0051963	regulation of synapse assembly	1	6	77.201	0.0515368	0.153322
GO:0060087	relaxation of vascular smooth muscle	1	6	77.201	0.0515368	0.153322
GO:0060373	regulation of ventricular cardiac muscle cell membrane depolarization	1	6	77.201	0.0515368	0.153322
GO:0060536	cartilage morphogenesis	1	6	77.201	0.0515368	0.153322
GO:0071374	cellular response to parathyroid hormone stimulus	1	6	77.201	0.0515368	0.153322
GO:0086002	regulation of cardiac muscle cell action potential involved in contraction	1	6	77.201	0.0515368	0.153322
GO:0090073	positive regulation of protein homodimerization activity	1	6	77.201	0.0515368	0.153322
GO:2000727	positive regulation of cardiac muscle cell differentiation	1	6	77.201	0.0515368	0.153322
GO:0032868	response to insulin stimulus	2	82	11.2977	0.0547762	0.160616
GO:0014070	response to organic cyclic compound	3	230	6.04182	0.0548692	0.160616
GO:0006486	protein glycosylation	2	84	11.0287	0.0573378	0.160616
GO:0002029	desensitization of G-protein coupled receptor protein signaling pathway	1	7	66.1723	0.0600621	0.160616
GO:0002467	germinal center formation	1	7	66.1723	0.0600621	0.160616
GO:0003208	cardiac ventricle morphogenesis	1	7	66.1723	0.0600621	0.160616
GO:0010831	positive regulation of myotube differentiation	1	7	66.1723	0.0600621	0.160616
GO:0031284	positive regulation of guanylate cyclase activity	1	7	66.1723	0.0600621	0.160616
GO:0032862	activation of Rho GTPase activity	1	7	66.1723	0.0600621	0.160616
GO:0035051	cardiocyte differentiation	1	7	66.1723	0.0600621	0.160616
GO:0043068	positive regulation of programmed cell death	1	7	66.1723	0.0600621	0.160616
GO:0043303	mast cell degranulation	1	7	66.1723	0.0600621	0.160616
GO:0048702	embryonic neurocranium morphogenesis	1	7	66.1723	0.0600621	0.160616
GO:0055012	ventricular cardiac muscle cell differentiation	1	7	66.1723	0.0600621	0.160616
GO:0061337	cardiac conduction	1	7	66.1723	0.0600621	0.160616
GO:0070166	enamel mineralization	1	7	66.1723	0.0600621	0.160616
GO:0071223	cellular response to lipoteichoic acid	1	7	66.1723	0.0600621	0.160616
GO:0090051	negative regulation of cell migration involved in sprouting angiogenesis	1	7	66.1723	0.0600621	0.160616
GO:0006119	oxidative phosphorylation	1	8	57.9008	0.0685693	0.177386
GO:0042994	cytoplasmic sequestering of transcription factor	1	8	57.9008	0.0685693	0.177386
GO:0045995	regulation of embryonic development	1	8	57.9008	0.0685693	0.177386
GO:0060371	regulation of atrial cardiac muscle cell membrane depolarization	1	8	57.9008	0.0685693	0.177386
GO:0071850	mitotic cell cycle arrest	1	8	57.9008	0.0685693	0.177386
GO:2000649	regulation of sodium ion transmembrane transporter activity	1	8	57.9008	0.0685693	0.177386
GO:0042493	response to drug	4	462	4.01044	0.0722832	0.185983
GO:0009749	response to glucose stimulus	2	97	9.55064	0.0752102	0.188101
GO:0071222	cellular response to lipopolysaccharide	2	97	9.55064	0.0752102	0.188101
GO:0003407	neural retina development	1	9	51.4674	0.0770582	0.188101
GO:0010738	regulation of protein kinase A signaling cascade	1	9	51.4674	0.0770582	0.188101
GO:0014898	cardiac muscle hypertrophy in response to stress	1	9	51.4674	0.0770582	0.188101
GO:0031017	exocrine pancreas development	1	9	51.4674	0.0770582	0.188101
GO:0045821	positive regulation of glycolysis	1	9	51.4674	0.0770582	0.188101
GO:0046325	negative regulation of glucose import	1	9	51.4674	0.0770582	0.188101
GO:0060840	artery development	1	9	51.4674	0.0770582	0.188101
GO:0071498	cellular response to fluid shear stress	1	9	51.4674	0.0770582	0.188101
GO:0001953	negative regulation of cell-matrix adhesion	1	10	46.3206	0.085529	0.202546
GO:0003222	ventricular trabecula myocardium morphogenesis	1	10	46.3206	0.085529	0.202546
GO:0021953	central nervous system neuron differentiation	1	10	46.3206	0.085529	0.202546
GO:0032435	negative regulation of proteasomal ubiquitin-dependent protein catabolic process	1	10	46.3206	0.085529	0.202546
GO:0042535	positive regulation of tumor necrosis factor biosynthetic process	1	10	46.3206	0.085529	0.202546
GO:0043032	positive regulation of macrophage activation	1	10	46.3206	0.085529	0.202546
GO:0009952	anterior/posterior pattern specification	2	107	8.65806	0.0903434	0.205208
GO:0045893	positive regulation of transcription, DNA-dependent	4	495	3.74308	0.0904004	0.205208
GO:0000122	negative regulation of transcription from RNA polymerase II promoter	4	499	3.71308	0.0927679	0.205208
GO:0010042	response to manganese ion	1	11	42.1097	0.0939817	0.205208
GO:0010613	positive regulation of cardiac muscle hypertrophy	1	11	42.1097	0.0939817	0.205208
GO:0015693	magnesium ion transport	1	11	42.1097	0.0939817	0.205208
GO:0015909	long-chain fatty acid transport	1	11	42.1097	0.0939817	0.205208
GO:0030220	platelet formation	1	11	42.1097	0.0939817	0.205208
GO:0030238	male sex determination	1	11	42.1097	0.0939817	0.205208
GO:0030828	positive regulation of cGMP biosynthetic process	1	11	42.1097	0.0939817	0.205208
GO:0030949	positive regulation of vascular endothelial growth factor receptor signaling pathway	1	11	42.1097	0.0939817	0.205208
GO:0042100	B cell proliferation	1	11	42.1097	0.0939817	0.205208
GO:0043087	regulation of GTPase activity	1	11	42.1097	0.0939817	0.205208
GO:0047496	vesicle transport along microtubule	1	11	42.1097	0.0939817	0.205208
GO:0048703	embryonic viscerocranium morphogenesis	1	11	42.1097	0.0939817	0.205208
GO:0050795	regulation of behavior	1	11	42.1097	0.0939817	0.205208
GO:0051290	protein heterotetramerization	1	11	42.1097	0.0939817	0.205208
GO:0001934	positive regulation of protein phosphorylation	2	114	8.12642	0.10162	0.218611
GO:0007340	acrosome reaction	1	12	38.6005	0.102416	0.218611
GO:0032781	positive regulation of ATPase activity	1	12	38.6005	0.102416	0.218611
GO:0045663	positive regulation of myoblast differentiation	1	12	38.6005	0.102416	0.218611
GO:0086005	regulation of ventricular cardiac muscle cell action potential	1	12	38.6005	0.102416	0.218611
GO:0043524	negative regulation of neuron apoptotic process	2	116	7.98631	0.104941	0.223001
GO:0006541	glutamine metabolic process	1	13	35.6312	0.110833	0.229376
GO:0006977	DNA damage response, signal transduction by p53 class mediator resulting in cell cycle arrest	1	13	35.6312	0.110833	0.229376
GO:0007190	activation of adenylate cyclase activity	1	13	35.6312	0.110833	0.229376
GO:0014902	myotube differentiation	1	13	35.6312	0.110833	0.229376
GO:0030224	monocyte differentiation	1	13	35.6312	0.110833	0.229376
GO:0043537	negative regulation of blood vessel endothelial cell migration	1	13	35.6312	0.110833	0.229376
GO:0008285	negative regulation of cell proliferation	3	308	4.51175	0.117316	0.234522
GO:0001706	endoderm formation	1	14	33.0862	0.119232	0.234522
GO:0002089	lens morphogenesis in camera-type eye	1	14	33.0862	0.119232	0.234522
GO:0006672	ceramide metabolic process	1	14	33.0862	0.119232	0.234522
GO:0009653	anatomical structure morphogenesis	1	14	33.0862	0.119232	0.234522
GO:0010596	negative regulation of endothelial cell migration	1	14	33.0862	0.119232	0.234522
GO:0021542	dentate gyrus development	1	14	33.0862	0.119232	0.234522
GO:0042417	dopamine metabolic process	1	14	33.0862	0.119232	0.234522
GO:0045725	positive regulation of glycogen biosynthetic process	1	14	33.0862	0.119232	0.234522
GO:0045744	negative regulation of G-protein coupled receptor protein signaling pathway	1	14	33.0862	0.119232	0.234522
GO:0048009	insulin-like growth factor receptor signaling pathway	1	14	33.0862	0.119232	0.234522
GO:0048741	skeletal muscle fiber development	1	14	33.0862	0.119232	0.234522
GO:0030182	neuron differentiation	2	125	7.4113	0.120425	0.235894
GO:0016477	cell migration	2	126	7.35248	0.122198	0.238386
GO:0002437	inflammatory response to antigenic stimulus	1	15	30.8804	0.127612	0.244933
GO:0007512	adult heart development	1	15	30.8804	0.127612	0.244933
GO:0023014	signal transduction by phosphorylation	1	15	30.8804	0.127612	0.244933
GO:0031295	T cell costimulation	1	15	30.8804	0.127612	0.244933
GO:0010460	positive regulation of heart rate	1	16	28.9504	0.135975	0.251845
GO:0045736	negative regulation of cyclin-dependent protein serine/threonine kinase activity	1	16	28.9504	0.135975	0.251845
GO:0046685	response to arsenic-containing substance	1	16	28.9504	0.135975	0.251845
GO:0050767	regulation of neurogenesis	1	16	28.9504	0.135975	0.251845
GO:0051145	smooth muscle cell differentiation	1	16	28.9504	0.135975	0.251845
GO:0051146	striated muscle cell differentiation	1	16	28.9504	0.135975	0.251845
GO:0086091	regulation of heart rate by cardiac conduction	1	16	28.9504	0.135975	0.251845
GO:0090023	positive regulation of neutrophil chemotaxis	1	16	28.9504	0.135975	0.251845
GO:0090102	cochlea development	1	16	28.9504	0.135975	0.251845
GO:0000188	inactivation of MAPK activity	1	17	27.2474	0.14432	0.259231
GO:0010575	positive regulation vascular endothelial growth factor production	1	17	27.2474	0.14432	0.259231
GO:0019915	lipid storage	1	17	27.2474	0.14432	0.259231
GO:0032148	activation of protein kinase B activity	1	17	27.2474	0.14432	0.259231
GO:0045445	myoblast differentiation	1	17	27.2474	0.14432	0.259231
GO:0048513	organ development	1	17	27.2474	0.14432	0.259231
GO:0048593	camera-type eye morphogenesis	1	17	27.2474	0.14432	0.259231
GO:0090398	cellular senescence	1	17	27.2474	0.14432	0.259231
GO:0010033	response to organic substance	2	142	6.52403	0.15195	0.268118
GO:0000381	regulation of alternative mRNA splicing, via spliceosome	1	18	25.7337	0.152647	0.268118
GO:0006493	protein O-linked glycosylation	1	18	25.7337	0.152647	0.268118
GO:0006626	protein targeting to mitochondrion	1	18	25.7337	0.152647	0.268118
GO:0006959	humoral immune response	1	18	25.7337	0.152647	0.268118
GO:0035924	cellular response to vascular endothelial growth factor stimulus	1	18	25.7337	0.152647	0.268118
GO:0006754	ATP biosynthetic process	1	19	24.3793	0.160956	0.276589
GO:0009755	hormone-mediated signaling pathway	1	19	24.3793	0.160956	0.276589
GO:0030279	negative regulation of ossification	1	19	24.3793	0.160956	0.276589
GO:0033197	response to vitamin E	1	19	24.3793	0.160956	0.276589
GO:0044130	negative regulation of growth of symbiont in host	1	19	24.3793	0.160956	0.276589
GO:0045765	regulation of angiogenesis	1	19	24.3793	0.160956	0.276589
GO:0001502	cartilage condensation	1	20	23.1603	0.169248	0.279729
GO:0001782	B cell homeostasis	1	20	23.1603	0.169248	0.279729
GO:0009416	response to light stimulus	1	20	23.1603	0.169248	0.279729
GO:0010039	response to iron ion	1	20	23.1603	0.169248	0.279729
GO:0010259	multicellular organismal aging	1	20	23.1603	0.169248	0.279729
GO:0032757	positive regulation of interleukin-8 production	1	20	23.1603	0.169248	0.279729
GO:0043484	regulation of RNA splicing	1	20	23.1603	0.169248	0.279729
GO:0050829	defense response to Gram-negative bacterium	1	20	23.1603	0.169248	0.279729
GO:0050890	cognition	1	20	23.1603	0.169248	0.279729
GO:0060045	positive regulation of cardiac muscle cell proliferation	1	20	23.1603	0.169248	0.279729
GO:0071479	cellular response to ionizing radiation	1	20	23.1603	0.169248	0.279729
GO:0006094	gluconeogenesis	1	21	22.0574	0.177521	0.286441
GO:0006309	apoptotic DNA fragmentation	1	21	22.0574	0.177521	0.286441
GO:0006805	xenobiotic metabolic process	1	21	22.0574	0.177521	0.286441
GO:0007193	adenylate cyclase-inhibiting G-protein coupled receptor signaling pathway	1	21	22.0574	0.177521	0.286441
GO:0007346	regulation of mitotic cell cycle	1	21	22.0574	0.177521	0.286441
GO:0044344	cellular response to fibroblast growth factor stimulus	1	21	22.0574	0.177521	0.286441
GO:0048646	anatomical structure formation involved in morphogenesis	1	21	22.0574	0.177521	0.286441
GO:0010765	positive regulation of sodium ion transport	1	22	21.0548	0.185777	0.291848
GO:0030902	hindbrain development	1	22	21.0548	0.185777	0.291848
GO:0031397	negative regulation of protein ubiquitination	1	22	21.0548	0.185777	0.291848
GO:0034765	regulation of ion transmembrane transport	1	22	21.0548	0.185777	0.291848
GO:0048568	embryonic organ development	1	22	21.0548	0.185777	0.291848
GO:0048844	artery morphogenesis	1	22	21.0548	0.185777	0.291848
GO:0050905	neuromuscular process	1	22	21.0548	0.185777	0.291848
GO:0090103	cochlea morphogenesis	1	22	21.0548	0.185777	0.291848
GO:0000045	autophagic vacuole assembly	1	23	20.1394	0.194016	0.300819
GO:0008045	motor neuron axon guidance	1	23	20.1394	0.194016	0.300819
GO:0030878	thyroid gland development	1	23	20.1394	0.194016	0.300819
GO:0051899	membrane depolarization	1	23	20.1394	0.194016	0.300819
GO:0001816	cytokine production	1	24	19.3003	0.202237	0.308541
GO:0030318	melanocyte differentiation	1	24	19.3003	0.202237	0.308541
GO:0030522	intracellular receptor signaling pathway	1	24	19.3003	0.202237	0.308541
GO:0032147	activation of protein kinase activity	1	24	19.3003	0.202237	0.308541
GO:0033280	response to vitamin D	1	24	19.3003	0.202237	0.308541
GO:0007157	heterophilic cell-cell adhesion	1	25	18.5282	0.21044	0.317998
GO:0008016	regulation of heart contraction	1	25	18.5282	0.21044	0.317998
GO:0046627	negative regulation of insulin receptor signaling pathway	1	25	18.5282	0.21044	0.317998
GO:0006917	induction of apoptosis	2	172	5.38612	0.214193	0.322646
GO:0009267	cellular response to starvation	1	26	17.8156	0.218626	0.324193
GO:0030316	osteoclast differentiation	1	26	17.8156	0.218626	0.324193
GO:0031663	lipopolysaccharide-mediated signaling pathway	1	26	17.8156	0.218626	0.324193
GO:0050808	synapse organization	1	26	17.8156	0.218626	0.324193
GO:0050853	B cell receptor signaling pathway	1	26	17.8156	0.218626	0.324193
GO:0009888	tissue development	1	27	17.1558	0.226794	0.333191
GO:0045909	positive regulation of vasodilation	1	27	17.1558	0.226794	0.333191
GO:2000379	positive regulation of reactive oxygen species metabolic process	1	27	17.1558	0.226794	0.333191
GO:0030325	adrenal gland development	1	28	16.5431	0.234945	0.340956
GO:0032720	negative regulation of tumor necrosis factor production	1	28	16.5431	0.234945	0.340956
GO:0042771	intrinsic apoptotic signaling pathway in response to DNA damage by p53 class mediator	1	28	16.5431	0.234945	0.340956
GO:0045429	positive regulation of nitric oxide biosynthetic process	1	28	16.5431	0.234945	0.340956
GO:0031623	receptor internalization	1	29	15.9726	0.243078	0.349562
GO:0042130	negative regulation of T cell proliferation	1	29	15.9726	0.243078	0.349562
GO:0048015	phosphatidylinositol-mediated signaling	1	29	15.9726	0.243078	0.349562
GO:0007265	Ras protein signal transduction	1	30	15.4402	0.251194	0.354802
GO:0034612	response to tumor necrosis factor	1	30	15.4402	0.251194	0.354802
GO:0034976	response to endoplasmic reticulum stress	1	30	15.4402	0.251194	0.354802
GO:0045840	positive regulation of mitosis	1	30	15.4402	0.251194	0.354802
GO:0046326	positive regulation of glucose import	1	30	15.4402	0.251194	0.354802
GO:0071277	cellular response to calcium ion	1	30	15.4402	0.251194	0.354802
GO:0006953	acute-phase response	1	31	14.9421	0.259292	0.360887
GO:0030501	positive regulation of bone mineralization	1	31	14.9421	0.259292	0.360887
GO:0034644	cellular response to UV	1	31	14.9421	0.259292	0.360887
GO:0055093	response to hyperoxia	1	31	14.9421	0.259292	0.360887
GO:0071385	cellular response to glucocorticoid stimulus	1	31	14.9421	0.259292	0.360887
GO:0072659	protein localization to plasma membrane	1	32	14.4752	0.267374	0.371049
GO:0007275	multicellular organismal development	2	197	4.7026	0.271737	0.376009
GO:0006826	iron ion transport	1	33	14.0366	0.275438	0.378926
GO:0007188	adenylate cyclase-modulating G-protein coupled receptor signaling pathway	1	33	14.0366	0.275438	0.378926
GO:0032760	positive regulation of tumor necrosis factor production	1	34	13.6237	0.283484	0.385539
GO:0048565	digestive tract development	1	34	13.6237	0.283484	0.385539
GO:0048662	negative regulation of smooth muscle cell proliferation	1	34	13.6237	0.283484	0.385539
GO:0051412	response to corticosterone stimulus	1	34	13.6237	0.283484	0.385539
GO:0060048	cardiac muscle contraction	1	35	13.2345	0.291514	0.39533
GO:0001569	patterning of blood vessels	1	36	12.8668	0.299526	0.403894
GO:0038032	termination of G-protein coupled receptor signaling pathway	1	36	12.8668	0.299526	0.403894
GO:0007189	adenylate cyclase-activating G-protein coupled receptor signaling pathway	1	37	12.5191	0.307522	0.410029
GO:0010942	positive regulation of cell death	1	37	12.5191	0.307522	0.410029
GO:0030218	erythrocyte differentiation	1	37	12.5191	0.307522	0.410029
GO:0045732	positive regulation of protein catabolic process	1	37	12.5191	0.307522	0.410029
GO:0009411	response to UV	1	38	12.1896	0.3155	0.417161
GO:0048706	embryonic skeletal system development	1	38	12.1896	0.3155	0.417161
GO:0071560	cellular response to transforming growth factor beta stimulus	1	38	12.1896	0.3155	0.417161
GO:0035725	sodium ion transmembrane transport	1	39	11.8771	0.323461	0.426502
GO:0003151	outflow tract morphogenesis	1	40	11.5802	0.331405	0.431007
GO:0006096	glycolysis	1	40	11.5802	0.331405	0.431007
GO:0006869	lipid transport	1	40	11.5802	0.331405	0.431007
GO:0007517	muscle organ development	1	40	11.5802	0.331405	0.431007
GO:0009409	response to cold	1	40	11.5802	0.331405	0.431007
GO:0001890	placenta development	1	41	11.2977	0.339332	0.440114
GO:0043066	negative regulation of apoptotic process	3	478	2.90715	0.340329	0.440208
GO:0008219	cell death	1	42	11.0287	0.347242	0.445518
GO:0032024	positive regulation of insulin secretion	1	42	11.0287	0.347242	0.445518
GO:0050830	defense response to Gram-positive bacterium	1	42	11.0287	0.347242	0.445518
GO:0045740	positive regulation of DNA replication	1	43	10.7722	0.355135	0.453202
GO:0048666	neuron development	1	43	10.7722	0.355135	0.453202
GO:0003007	heart morphogenesis	1	44	10.5274	0.363012	0.455919
GO:0022900	electron transport chain	1	44	10.5274	0.363012	0.455919
GO:0030819	positive regulation of cAMP biosynthetic process	1	44	10.5274	0.363012	0.455919
GO:0032870	cellular response to hormone stimulus	1	44	10.5274	0.363012	0.455919
GO:0071300	cellular response to retinoic acid	1	44	10.5274	0.363012	0.455919
GO:0071333	cellular response to glucose stimulus	1	44	10.5274	0.363012	0.455919
GO:0001933	negative regulation of protein phosphorylation	1	45	10.2935	0.370871	0.460926
GO:0043406	positive regulation of MAP kinase activity	1	45	10.2935	0.370871	0.460926
GO:0048146	positive regulation of fibroblast proliferation	1	45	10.2935	0.370871	0.460926
GO:0051090	regulation of sequence-specific DNA binding transcription factor activity	1	45	10.2935	0.370871	0.460926
GO:0007420	brain development	2	239	3.8762	0.37809	0.468228
GO:0030178	negative regulation of Wnt receptor signaling pathway	1	46	10.0697	0.378714	0.468228
GO:0001947	heart looping	1	47	9.85545	0.38654	0.474208
GO:0010923	negative regulation of phosphatase activity	1	47	9.85545	0.38654	0.474208
GO:0032880	regulation of protein localization	1	47	9.85545	0.38654	0.474208
GO:0050680	negative regulation of epithelial cell proliferation	1	48	9.65013	0.394349	0.482545
GO:0000082	G1/S transition of mitotic cell cycle	1	50	9.26412	0.409917	0.499029
GO:0006914	autophagy	1	50	9.26412	0.409917	0.499029
GO:0014823	response to activity	1	51	9.08247	0.417676	0.505888
GO:0046330	positive regulation of JNK cascade	1	51	9.08247	0.417676	0.505888
GO:0045444	fat cell differentiation	1	53	8.73974	0.433145	0.523291
GO:0045669	positive regulation of osteoblast differentiation	1	55	8.42193	0.448547	0.540527
GO:0030154	cell differentiation	2	271	3.4185	0.465778	0.559874
GO:0006813	potassium ion transport	1	58	7.98631	0.471527	0.562524
GO:0018108	peptidyl-tyrosine phosphorylation	1	58	7.98631	0.471527	0.562524
GO:0021766	hippocampus development	1	58	7.98631	0.471527	0.562524
GO:0016042	lipid catabolic process	1	60	7.7201	0.486766	0.577807
GO:0051289	protein homotetramerization	1	60	7.7201	0.486766	0.577807
GO:0060041	retina development in camera-type eye	1	61	7.59354	0.49436	0.585362
GO:0010243	response to organic nitrogen	1	62	7.47107	0.501939	0.589933
GO:0060021	palate development	1	62	7.47107	0.501939	0.589933
GO:0070588	calcium ion transmembrane transport	1	62	7.47107	0.501939	0.589933
GO:0042475	odontogenesis of dentin-containing tooth	1	64	7.2376	0.517047	0.601747
GO:0045165	cell fate commitment	1	64	7.2376	0.517047	0.601747
GO:0048839	inner ear development	1	64	7.2376	0.517047	0.601747
GO:0071407	cellular response to organic cyclic compound	1	64	7.2376	0.517047	0.601747
GO:0000165	MAPK cascade	1	65	7.12625	0.524577	0.606065
GO:0042542	response to hydrogen peroxide	1	65	7.12625	0.524577	0.606065
GO:0051897	positive regulation of protein kinase B signaling cascade	1	65	7.12625	0.524577	0.606065
GO:0019233	sensory perception of pain	1	67	6.91353	0.539589	0.621899
GO:0000187	activation of MAPK activity	1	68	6.81186	0.547071	0.624474
GO:0007154	cell communication	1	68	6.81186	0.547071	0.624474
GO:0007166	cell surface receptor signaling pathway	1	68	6.81186	0.547071	0.624474
GO:0007229	integrin-mediated signaling pathway	1	68	6.81186	0.547071	0.624474
GO:0042472	inner ear morphogenesis	1	69	6.71313	0.554536	0.631481
GO:0051591	response to cAMP	1	71	6.52403	0.56942	0.646883
GO:0006814	sodium ion transport	1	74	6.25954	0.591626	0.670509
GO:0045666	positive regulation of neuron differentiation	1	75	6.17608	0.598996	0.67725
GO:0051592	response to calcium ion	1	76	6.09482	0.606351	0.683941
GO:0051726	regulation of cell cycle	1	77	6.01566	0.61369	0.690582
GO:0007050	cell cycle arrest	1	79	5.86337	0.62832	0.703719
GO:0042593	glucose homeostasis	1	79	5.86337	0.62832	0.703719
GO:0001503	ossification	1	80	5.79008	0.635612	0.710214
GO:0043410	positive regulation of MAPK cascade	1	81	5.71859	0.642888	0.716662
GO:0006470	protein dephosphorylation	1	84	5.51436	0.664624	0.735723
GO:0009615	response to virus	1	84	5.51436	0.664624	0.735723
GO:0032869	cellular response to insulin stimulus	1	84	5.51436	0.664624	0.735723
GO:0007389	pattern specification process	1	86	5.38612	0.679036	0.749933
GO:0006629	lipid metabolic process	1	87	5.32421	0.68622	0.756112
GO:0006816	calcium ion transport	1	89	5.20456	0.70054	0.770109
GO:0016337	cell-cell adhesion	1	90	5.14674	0.707677	0.775671
GO:0006468	protein phosphorylation	2	353	2.6244	0.708859	0.775671
GO:0031100	organ regeneration	1	92	5.03485	0.721906	0.788136
GO:0009725	response to hormone stimulus	1	93	4.98071	0.728997	0.791723
GO:0045087	innate immune response	1	93	4.98071	0.728997	0.791723
GO:0006355	regulation of transcription, DNA-dependent	3	681	2.04056	0.730182	0.791723
GO:0009636	response to toxic substance	1	96	4.82506	0.750181	0.809719
GO:0042742	defense response to bacterium	1	96	4.82506	0.750181	0.809719
GO:0006334	nucleosome assembly	1	97	4.77532	0.757212	0.815459
GO:0007165	signal transduction	2	377	2.45733	0.783391	0.841748
GO:0007605	sensory perception of sound	1	101	4.5862	0.785185	0.841775
GO:0005975	carbohydrate metabolic process	1	105	4.41149	0.81292	0.869551
GO:0030308	negative regulation of cell growth	1	106	4.36987	0.819817	0.874961
GO:0007268	synaptic transmission	1	110	4.21097	0.847256	0.902223
GO:0007411	axon guidance	1	112	4.13577	0.860887	0.914693
GO:0001889	liver development	1	115	4.02788	0.881225	0.934216
GO:0030324	lung development	1	119	3.89249	0.90814	0.96061
GO:0001822	kidney development	1	120	3.86005	0.914832	0.965544
GO:0007156	homophilic cell adhesion	1	122	3.79677	0.928175	0.977458
GO:0010468	regulation of gene expression	1	123	3.7659	0.934824	0.982288
GO:0009790	embryo development	1	125	3.70565	0.948081	0.994023
GO:0007204	elevation of cytosolic calcium ion concentration	1	127	3.64729	0.961281	1
GO:0007049	cell cycle	1	128	3.6188	0.96786	1
GO:0030335	positive regulation of cell migration	1	131	3.53593	0.987512	1
GO:0006511	ubiquitin-dependent protein catabolic process	1	139	3.33242	1	1
GO:0006950	response to stress	1	141	3.28515	1	1
GO:0045471	response to ethanol	1	142	3.26202	1	1
GO:0001525	angiogenesis	1	152	3.04741	1	1
GO:0006974	response to DNA damage stimulus	1	154	3.00783	1	1
GO:0046777	protein autophosphorylation	1	158	2.93168	1	1
GO:0006886	intracellular protein transport	1	167	2.77369	1	1
GO:0010628	positive regulation of gene expression	1	185	2.50382	1	1
GO:0007507	heart development	1	191	2.42516	1	1
GO:0055114	oxidation-reduction process	1	210	2.20574	1	1
GO:0032496	response to lipopolysaccharide	1	211	2.19529	1	1
GO:0006955	immune response	1	215	2.15445	1	1
GO:0007186	G-protein coupled receptor signaling pathway	1	1454	0.318574	1	1
GO:0006351	transcription, DNA-dependent	2	640	1.44752	1	1
GO:0043065	positive regulation of apoptotic process	1	258	1.79537	1	1
GO:0007283	spermatogenesis	1	283	1.63677	1	1
GO:0006915	apoptotic process	1	358	1.29387	1	1
GO:0006412	translation	1	384	1.20627	1	1
GO:0045892	negative regulation of transcription, DNA-dependent	1	420	1.10287	1	1

## Sheet: upregulated genes
go_id	go_name	enrichment	pvalue	FDR	gene_id	gene_name
GO:0035914	skeletal muscle cell differentiation	47.2659	2.9889e-07	0.000142272	499497	Mef2c
GO:0035914	skeletal muscle cell differentiation	47.2659	2.9889e-07	0.000142272	81518	Mef2d
GO:0035914	skeletal muscle cell differentiation	47.2659	2.9889e-07	0.000142272	362095	Gtf3c5
GO:0035914	skeletal muscle cell differentiation	47.2659	2.9889e-07	0.000142272	25157	Plagl1
GO:0035914	skeletal muscle cell differentiation	47.2659	2.9889e-07	0.000142272	337868	Myod1
GO:0006366	transcription from RNA polymerase II promoter	15.7019	0.000518828	0.117442	81518	Mef2d
GO:0006366	transcription from RNA polymerase II promoter	15.7019	0.000518828	0.117442	81812	Thra
GO:0006366	transcription from RNA polymerase II promoter	15.7019	0.000518828	0.117442	499497	Mef2c
GO:0006366	transcription from RNA polymerase II promoter	15.7019	0.000518828	0.117442	25157	Plagl1
GO:0043306	positive regulation of mast cell degranulation	84.2193	0.00100201	0.117442	29316	Adora2b
GO:0043306	positive regulation of mast cell degranulation	84.2193	0.00100201	0.117442	84477	Gab2
GO:0031667	response to nutrient levels	20.1394	0.00184338	0.117442	499497	Mef2c
GO:0031667	response to nutrient levels	20.1394	0.00184338	0.117442	24954	Insr
GO:0031667	response to nutrient levels	20.1394	0.00184338	0.117442	81812	Thra
GO:0007399	nervous system development	11.0948	0.00194957	0.117442	245956	Scn3b
GO:0007399	nervous system development	11.0948	0.00194957	0.117442	81518	Mef2d
GO:0007399	nervous system development	11.0948	0.00194957	0.117442	303293	Cyb5d2
GO:0007399	nervous system development	11.0948	0.00194957	0.117442	25607	Hoxa1
GO:0032722	positive regulation of chemokine production	57.9008	0.00217087	0.117442	29469	Lbp
GO:0032722	positive regulation of chemokine production	57.9008	0.00217087	0.117442	29316	Adora2b
GO:0031668	cellular response to extracellular stimulus	48.7585	0.00308046	0.117442	29316	Adora2b
GO:0031668	cellular response to extracellular stimulus	48.7585	0.00308046	0.117442	114851	Cdkn1a
GO:0042326	negative regulation of phosphorylation	48.7585	0.00308046	0.117442	114851	Cdkn1a
GO:0042326	negative regulation of phosphorylation	48.7585	0.00308046	0.117442	498416	Grb10
GO:0010629	negative regulation of gene expression	14.9421	0.00439782	0.117442	114851	Cdkn1a
GO:0010629	negative regulation of gene expression	14.9421	0.00439782	0.117442	499497	Mef2c
GO:0010629	negative regulation of gene expression	14.9421	0.00439782	0.117442	24954	Insr
GO:0001958	endochondral ossification	40.2788	0.00453207	0.117442	499497	Mef2c
GO:0001958	endochondral ossification	40.2788	0.00453207	0.117442	81518	Mef2d
GO:0055007	cardiac muscle cell differentiation	38.6005	0.00493713	0.117442	337868	Myod1
GO:0055007	cardiac muscle cell differentiation	38.6005	0.00493713	0.117442	499497	Mef2c
GO:0007264	small GTPase mediated signal transduction	8.16222	0.00608989	0.117442	311193	Arhgap1
GO:0007264	small GTPase mediated signal transduction	8.16222	0.00608989	0.117442	29434	Rasgrp1
GO:0007264	small GTPase mediated signal transduction	8.16222	0.00608989	0.117442	306004	Rhobtb2
GO:0007264	small GTPase mediated signal transduction	8.16222	0.00608989	0.117442	312664	Rasgef1a
GO:0035556	intracellular signal transduction	7.85095	0.00701775	0.117442	84477	Gab2
GO:0035556	intracellular signal transduction	7.85095	0.00701775	0.117442	114856	Dusp1
GO:0035556	intracellular signal transduction	7.85095	0.00701775	0.117442	140693	Plcd4
GO:0035556	intracellular signal transduction	7.85095	0.00701775	0.117442	297592	Spsb2
GO:0042327	positive regulation of phosphorylation	30.8804	0.00771602	0.117442	498416	Grb10
GO:0042327	positive regulation of phosphorylation	30.8804	0.00771602	0.117442	24954	Insr
GO:0000079	regulation of cyclin-dependent protein serine/threonine kinase activity	29.8843	0.00823658	0.117442	316530	Cnppd1
GO:0000079	regulation of cyclin-dependent protein serine/threonine kinase activity	29.8843	0.00823658	0.117442	114851	Cdkn1a
GO:0002232	leukocyte chemotaxis involved in inflammatory response	463.206	0.00863546	0.117442	29469	Lbp
GO:0002882	positive regulation of chronic inflammatory response to non-antigenic stimulus	463.206	0.00863546	0.117442	29316	Adora2b
GO:0003138	primary heart field specification	463.206	0.00863546	0.117442	499497	Mef2c
GO:0003185	sinoatrial valve morphogenesis	463.206	0.00863546	0.117442	499497	Mef2c
GO:0007518	myoblast fate determination	463.206	0.00863546	0.117442	337868	Myod1
GO:0007634	optokinetic behavior	463.206	0.00863546	0.117442	25607	Hoxa1
GO:0021599	abducens nerve formation	463.206	0.00863546	0.117442	25607	Hoxa1
GO:0032490	detection of molecule of bacterial origin	463.206	0.00863546	0.117442	29469	Lbp
GO:0035984	cellular response to trichostatin A	463.206	0.00863546	0.117442	499497	Mef2c
GO:0044210	'de novo' CTP biosynthetic process	463.206	0.00863546	0.117442	619580	Ctps2
GO:0046154	rhodopsin metabolic process	463.206	0.00863546	0.117442	25372	Adrbk2
GO:0050994	regulation of lipid catabolic process	463.206	0.00863546	0.117442	81812	Thra
GO:0051344	negative regulation of cyclic-nucleotide phosphodiesterase activity	463.206	0.00863546	0.117442	282827	Aip
GO:0060025	regulation of synaptic activity	463.206	0.00863546	0.117442	499497	Mef2c
GO:0060816	random inactivation of X chromosome	463.206	0.00863546	0.117442	317241	Rlim
GO:0060876	semicircular canal formation	463.206	0.00863546	0.117442	25607	Hoxa1
GO:0090285	negative regulation of protein glycosylation in Golgi	463.206	0.00863546	0.117442	313339	Acer2
GO:1900102	negative regulation of endoplasmic reticulum unfolded protein response	463.206	0.00863546	0.117442	303016	Crebrf
GO:2000143	negative regulation of DNA-dependent transcription, initiation	463.206	0.00863546	0.117442	81812	Thra
GO:2001200	positive regulation of dendritic cell differentiation	463.206	0.00863546	0.117442	311718	Zbtb46
GO:0002062	chondrocyte differentiation	26.4689	0.0104803	0.123839	499497	Mef2c
GO:0002062	chondrocyte differentiation	26.4689	0.0104803	0.123839	81518	Mef2d
GO:0007169	transmembrane receptor protein tyrosine kinase signaling pathway	26.4689	0.0104803	0.123839	84477	Gab2
GO:0007169	transmembrane receptor protein tyrosine kinase signaling pathway	26.4689	0.0104803	0.123839	24954	Insr
GO:0000086	G2/M transition of mitotic cell cycle	25.7337	0.0110812	0.123839	114851	Cdkn1a
GO:0000086	G2/M transition of mitotic cell cycle	25.7337	0.0110812	0.123839	689256	Tpd52l1
GO:0030890	positive regulation of B cell proliferation	25.7337	0.0110812	0.123839	114851	Cdkn1a
GO:0030890	positive regulation of B cell proliferation	25.7337	0.0110812	0.123839	499497	Mef2c
GO:0001974	blood vessel remodeling	25.0382	0.011698	0.123839	311332	Dll4
GO:0001974	blood vessel remodeling	25.0382	0.011698	0.123839	499497	Mef2c
GO:0051384	response to glucocorticoid stimulus	10.2178	0.0129977	0.123839	114856	Dusp1
GO:0051384	response to glucocorticoid stimulus	10.2178	0.0129977	0.123839	24954	Insr
GO:0051384	response to glucocorticoid stimulus	10.2178	0.0129977	0.123839	114851	Cdkn1a
GO:0008150	biological_process	2.96083	0.0137821	0.123839	619580	Ctps2
GO:0008150	biological_process	2.96083	0.0137821	0.123839	362263	Ptprt
GO:0008150	biological_process	2.96083	0.0137821	0.123839	313339	Acer2
GO:0008150	biological_process	2.96083	0.0137821	0.123839	498416	Grb10
GO:0008150	biological_process	2.96083	0.0137821	0.123839	25485	Myo1d
GO:0008150	biological_process	2.96083	0.0137821	0.123839	315286	Tmem106c
GO:0008150	biological_process	2.96083	0.0137821	0.123839	311799	Ndor1
GO:0008150	biological_process	2.96083	0.0137821	0.123839	367252	Mgat4a
GO:0008150	biological_process	2.96083	0.0137821	0.123839	29750	Galnt7
GO:0032755	positive regulation of interleukin-6 production	22.5954	0.0143224	0.123839	29469	Lbp
GO:0032755	positive regulation of interleukin-6 production	22.5954	0.0143224	0.123839	29316	Adora2b
GO:0032355	response to estradiol stimulus	9.71761	0.014963	0.123839	24334	Eno2
GO:0032355	response to estradiol stimulus	9.71761	0.014963	0.123839	114856	Dusp1
GO:0032355	response to estradiol stimulus	9.71761	0.014963	0.123839	24954	Insr
GO:0008286	insulin receptor signaling pathway	20.5869	0.017195	0.123839	498416	Grb10
GO:0008286	insulin receptor signaling pathway	20.5869	0.017195	0.123839	24954	Insr
GO:0002155	regulation of thyroid hormone mediated signaling pathway	231.603	0.0172525	0.123839	81812	Thra
GO:0002634	regulation of germinal center formation	231.603	0.0172525	0.123839	499497	Mef2c
GO:0007521	muscle cell fate determination	231.603	0.0172525	0.123839	499497	Mef2c
GO:0010560	positive regulation of glycoprotein biosynthetic process	231.603	0.0172525	0.123839	24954	Insr
GO:0014908	myotube differentiation involved in skeletal muscle regeneration	231.603	0.0172525	0.123839	337868	Myod1
GO:0015920	lipopolysaccharide transport	231.603	0.0172525	0.123839	29469	Lbp
GO:0017055	negative regulation of RNA polymerase II transcriptional preinitiation complex assembly	231.603	0.0172525	0.123839	81812	Thra
GO:0022417	protein maturation by protein folding	231.603	0.0172525	0.123839	282827	Aip
GO:0033032	regulation of myeloid cell apoptotic process	231.603	0.0172525	0.123839	81812	Thra
GO:0036245	cellular response to menadione	231.603	0.0172525	0.123839	311799	Ndor1
GO:0043503	skeletal muscle fiber adaptation	231.603	0.0172525	0.123839	337868	Myod1
GO:0043647	inositol phosphate metabolic process	231.603	0.0172525	0.123839	25372	Adrbk2
GO:0045652	regulation of megakaryocyte differentiation	231.603	0.0172525	0.123839	499497	Mef2c
GO:0060265	positive regulation of respiratory burst involved in inflammatory response	231.603	0.0172525	0.123839	29469	Lbp
GO:0060297	regulation of sarcomere organization	231.603	0.0172525	0.123839	499497	Mef2c
GO:0071864	positive regulation of cell proliferation in bone marrow	231.603	0.0172525	0.123839	499497	Mef2c
GO:0072160	nephron tubule epithelial cell differentiation	231.603	0.0172525	0.123839	499497	Mef2c
GO:0072554	blood vessel lumenization	231.603	0.0172525	0.123839	311332	Dll4
GO:0086010	membrane depolarization involved in regulation of action potential	231.603	0.0172525	0.123839	245956	Scn3b
GO:2001013	epithelial cell proliferation involved in renal tubule morphogenesis	231.603	0.0172525	0.123839	499497	Mef2c
GO:2001016	positive regulation of skeletal muscle cell differentiation	231.603	0.0172525	0.123839	499497	Mef2c
GO:0033574	response to testosterone stimulus	20.1394	0.0179514	0.123839	24954	Insr
GO:0033574	response to testosterone stimulus	20.1394	0.0179514	0.123839	114856	Dusp1
GO:0035690	cellular response to drug	20.1394	0.0179514	0.123839	313339	Acer2
GO:0035690	cellular response to drug	20.1394	0.0179514	0.123839	499497	Mef2c
GO:0051056	regulation of small GTPase mediated signal transduction	20.1394	0.0179514	0.123839	312664	Rasgef1a
GO:0051056	regulation of small GTPase mediated signal transduction	20.1394	0.0179514	0.123839	29434	Rasgrp1
GO:0045944	positive regulation of transcription from RNA polymerase II promoter	3.88704	0.0185043	0.124294	337868	Myod1
GO:0045944	positive regulation of transcription from RNA polymerase II promoter	3.88704	0.0185043	0.124294	25157	Plagl1
GO:0045944	positive regulation of transcription from RNA polymerase II promoter	3.88704	0.0185043	0.124294	81518	Mef2d
GO:0045944	positive regulation of transcription from RNA polymerase II promoter	3.88704	0.0185043	0.124294	25607	Hoxa1
GO:0045944	positive regulation of transcription from RNA polymerase II promoter	3.88704	0.0185043	0.124294	81812	Thra
GO:0045944	positive regulation of transcription from RNA polymerase II promoter	3.88704	0.0185043	0.124294	499497	Mef2c
GO:0007611	learning or memory	19.3003	0.0195097	0.124294	499497	Mef2c
GO:0007611	learning or memory	19.3003	0.0195097	0.124294	81812	Thra
GO:0048704	embryonic skeletal system morphogenesis	17.1558	0.0245434	0.124294	499497	Mef2c
GO:0048704	embryonic skeletal system morphogenesis	17.1558	0.0245434	0.124294	685732	Hoxa6
GO:0002934	desmosome organization	154.402	0.0258511	0.124294	192183	Pvrl1
GO:0006688	glycosphingolipid biosynthetic process	154.402	0.0258511	0.124294	171553	A3galt2
GO:0008050	female courtship behavior	154.402	0.0258511	0.124294	81812	Thra
GO:0010310	regulation of hydrogen peroxide metabolic process	154.402	0.0258511	0.124294	24954	Insr
GO:0010893	positive regulation of steroid biosynthetic process	154.402	0.0258511	0.124294	29316	Adora2b
GO:0014066	regulation of phosphatidylinositol 3-kinase cascade	154.402	0.0258511	0.124294	29434	Rasgrp1
GO:0014904	myotube cell development	154.402	0.0258511	0.124294	337868	Myod1
GO:0021570	rhombomere 4 development	154.402	0.0258511	0.124294	25607	Hoxa1
GO:0021571	rhombomere 5 development	154.402	0.0258511	0.124294	25607	Hoxa1
GO:0021754	facial nucleus development	154.402	0.0258511	0.124294	25607	Hoxa1
GO:0032388	positive regulation of intracellular transport	154.402	0.0258511	0.124294	303016	Crebrf
GO:0032856	activation of Ras GTPase activity	154.402	0.0258511	0.124294	29434	Rasgrp1
GO:0033605	positive regulation of catecholamine secretion	154.402	0.0258511	0.124294	29316	Adora2b
GO:0033629	negative regulation of cell adhesion mediated by integrin	154.402	0.0258511	0.124294	313339	Acer2
GO:0043415	positive regulation of skeletal muscle tissue regeneration	154.402	0.0258511	0.124294	337868	Myod1
GO:0051051	negative regulation of transport	154.402	0.0258511	0.124294	319113	Yrdc
GO:0060267	positive regulation of respiratory burst	154.402	0.0258511	0.124294	24954	Insr
GO:0071453	cellular response to oxygen levels	154.402	0.0258511	0.124294	337868	Myod1
GO:0071895	odontoblast differentiation	154.402	0.0258511	0.124294	287638	Dlx3
GO:0072102	glomerulus morphogenesis	154.402	0.0258511	0.124294	499497	Mef2c
GO:0086001	regulation of cardiac muscle cell action potential	154.402	0.0258511	0.124294	29712	Kcnj2
GO:0086070	SA node cell to atrial cardiac muscle cell communication	154.402	0.0258511	0.124294	245956	Scn3b
GO:1901741	positive regulation of myoblast fusion	154.402	0.0258511	0.124294	337868	Myod1
GO:2000111	positive regulation of macrophage apoptotic process	154.402	0.0258511	0.124294	499497	Mef2c
GO:2000278	regulation of DNA biosynthetic process	154.402	0.0258511	0.124294	114851	Cdkn1a
GO:2000984	negative regulation of ATP citrate synthase activity	154.402	0.0258511	0.124294	361824	Chchd10
GO:2001181	positive regulation of interleukin-10 secretion	154.402	0.0258511	0.124294	499342	Cd274
GO:0007519	skeletal muscle tissue development	16.5431	0.0263391	0.125374	337868	Myod1
GO:0007519	skeletal muscle tissue development	16.5431	0.0263391	0.125374	499497	Mef2c
GO:0001568	blood vessel development	16.2528	0.0272587	0.128467	287638	Dlx3
GO:0001568	blood vessel development	16.2528	0.0272587	0.128467	499497	Mef2c
GO:0043433	negative regulation of sequence-specific DNA binding transcription factor activity	15.9726	0.0281928	0.131566	81812	Thra
GO:0043433	negative regulation of sequence-specific DNA binding transcription factor activity	15.9726	0.0281928	0.131566	317241	Rlim
GO:0001649	osteoblast differentiation	15.1871	0.031081	0.132172	81518	Mef2d
GO:0001649	osteoblast differentiation	15.1871	0.031081	0.132172	499497	Mef2c
GO:0016567	protein ubiquitination	7.2376	0.0337553	0.132172	307893	Gan
GO:0016567	protein ubiquitination	7.2376	0.0337553	0.132172	317241	Rlim
GO:0016567	protein ubiquitination	7.2376	0.0337553	0.132172	297592	Spsb2
GO:0003209	cardiac atrium morphogenesis	115.802	0.0344313	0.132172	311332	Dll4
GO:0006659	phosphatidylserine biosynthetic process	115.802	0.0344313	0.132172	293620	Ptdss2
GO:0010701	positive regulation of norepinephrine secretion	115.802	0.0344313	0.132172	29316	Adora2b
GO:0019087	transformation of host cell by virus	115.802	0.0344313	0.132172	24954	Insr
GO:0019853	L-ascorbic acid biosynthetic process	115.802	0.0344313	0.132172	25106	Rgn
GO:0019941	modification-dependent protein catabolic process	115.802	0.0344313	0.132172	295704	Ube2l6
GO:0021569	rhombomere 3 development	115.802	0.0344313	0.132172	25607	Hoxa1
GO:0021612	facial nerve structural organization	115.802	0.0344313	0.132172	25607	Hoxa1
GO:0032252	secretory granule localization	115.802	0.0344313	0.132172	29434	Rasgrp1
GO:0032966	negative regulation of collagen biosynthetic process	115.802	0.0344313	0.132172	29316	Adora2b
GO:0033158	regulation of protein import into nucleus, translocation	115.802	0.0344313	0.132172	114851	Cdkn1a
GO:0045656	negative regulation of monocyte differentiation	115.802	0.0344313	0.132172	311718	Zbtb46
GO:0045925	positive regulation of female receptivity	115.802	0.0344313	0.132172	81812	Thra
GO:0046718	viral entry into host cell	115.802	0.0344313	0.132172	192183	Pvrl1
GO:0048639	positive regulation of developmental growth	115.802	0.0344313	0.132172	24954	Insr
GO:0061314	Notch signaling involved in heart development	115.802	0.0344313	0.132172	311332	Dll4
GO:0061333	renal tubule morphogenesis	115.802	0.0344313	0.132172	499497	Mef2c
GO:1901660	calcium ion export	115.802	0.0344313	0.132172	29600	Atp2b4
GO:2000987	positive regulation of behavioral fear response	115.802	0.0344313	0.132172	499497	Mef2c
GO:2001199	negative regulation of dendritic cell differentiation	115.802	0.0344313	0.132172	311718	Zbtb46
GO:0006357	regulation of transcription from RNA polymerase II promoter	6.8793	0.0387375	0.147228	337868	Myod1
GO:0006357	regulation of transcription from RNA polymerase II promoter	6.8793	0.0387375	0.147228	25607	Hoxa1
GO:0006357	regulation of transcription from RNA polymerase II promoter	6.8793	0.0387375	0.147228	81812	Thra
GO:0032526	response to retinoic acid	13.4263	0.0394022	0.147228	114856	Dusp1
GO:0032526	response to retinoic acid	13.4263	0.0394022	0.147228	313339	Acer2
GO:0008284	positive regulation of cell proliferation	4.77532	0.0404293	0.147228	84477	Gab2
GO:0008284	positive regulation of cell proliferation	4.77532	0.0404293	0.147228	29316	Adora2b
GO:0008284	positive regulation of cell proliferation	4.77532	0.0404293	0.147228	24954	Insr
GO:0008284	positive regulation of cell proliferation	4.77532	0.0404293	0.147228	313339	Acer2
GO:0009887	organ morphogenesis	12.8668	0.04275	0.147228	81812	Thra
GO:0009887	organ morphogenesis	12.8668	0.04275	0.147228	24954	Insr
GO:0002281	macrophage activation involved in immune response	92.6412	0.0429932	0.147228	29469	Lbp
GO:0003211	cardiac ventricle formation	92.6412	0.0429932	0.147228	499497	Mef2c
GO:0003344	pericardium morphogenesis	92.6412	0.0429932	0.147228	311332	Dll4
GO:0010694	positive regulation of alkaline phosphatase activity	92.6412	0.0429932	0.147228	499497	Mef2c
GO:0032410	negative regulation of transporter activity	92.6412	0.0429932	0.147228	24954	Insr
GO:0034145	positive regulation of toll-like receptor 4 signaling pathway	92.6412	0.0429932	0.147228	29469	Lbp
GO:0035912	dorsal aorta morphogenesis	92.6412	0.0429932	0.147228	311332	Dll4
GO:0045650	negative regulation of macrophage differentiation	92.6412	0.0429932	0.147228	311718	Zbtb46
GO:0045719	negative regulation of glycogen biosynthetic process	92.6412	0.0429932	0.147228	498416	Grb10
GO:0086012	membrane depolarization involved in regulation of cardiac muscle cell action potential	92.6412	0.0429932	0.147228	245956	Scn3b
GO:0086014	regulation of atrial cardiac muscle cell action potential	92.6412	0.0429932	0.147228	245956	Scn3b
GO:0006874	cellular calcium ion homeostasis	12.5191	0.0450494	0.152082	29600	Atp2b4
GO:0006874	cellular calcium ion homeostasis	12.5191	0.0450494	0.152082	25106	Rgn
GO:0006919	activation of cysteine-type endopeptidase activity involved in apoptotic process	12.5191	0.0450494	0.152082	313339	Acer2
GO:0006919	activation of cysteine-type endopeptidase activity involved in apoptotic process	12.5191	0.0450494	0.152082	689256	Tpd52l1
GO:0071363	cellular response to growth factor stimulus	12.1896	0.0474021	0.153322	24954	Insr
GO:0071363	cellular response to growth factor stimulus	12.1896	0.0474021	0.153322	499497	Mef2c
GO:0003139	secondary heart field specification	77.201	0.0515368	0.153322	499497	Mef2c
GO:0014033	neural crest cell differentiation	77.201	0.0515368	0.153322	499497	Mef2c
GO:0030853	negative regulation of granulocyte differentiation	77.201	0.0515368	0.153322	311718	Zbtb46
GO:0032020	ISG15-protein conjugation	77.201	0.0515368	0.153322	295704	Ube2l6
GO:0042473	outer ear morphogenesis	77.201	0.0515368	0.153322	25607	Hoxa1
GO:0046512	sphingosine biosynthetic process	77.201	0.0515368	0.153322	313339	Acer2
GO:0048643	positive regulation of skeletal muscle tissue development	77.201	0.0515368	0.153322	499497	Mef2c
GO:0050848	regulation of calcium-mediated signaling	77.201	0.0515368	0.153322	25106	Rgn
GO:0051149	positive regulation of muscle cell differentiation	77.201	0.0515368	0.153322	337868	Myod1
GO:0051222	positive regulation of protein transport	77.201	0.0515368	0.153322	303016	Crebrf
GO:0051963	regulation of synapse assembly	77.201	0.0515368	0.153322	192183	Pvrl1
GO:0060087	relaxation of vascular smooth muscle	77.201	0.0515368	0.153322	29316	Adora2b
GO:0060373	regulation of ventricular cardiac muscle cell membrane depolarization	77.201	0.0515368	0.153322	245956	Scn3b
GO:0060536	cartilage morphogenesis	77.201	0.0515368	0.153322	499497	Mef2c
GO:0071374	cellular response to parathyroid hormone stimulus	77.201	0.0515368	0.153322	499497	Mef2c
GO:0086002	regulation of cardiac muscle cell action potential involved in contraction	77.201	0.0515368	0.153322	245956	Scn3b
GO:0090073	positive regulation of protein homodimerization activity	77.201	0.0515368	0.153322	499497	Mef2c
GO:2000727	positive regulation of cardiac muscle cell differentiation	77.201	0.0515368	0.153322	499497	Mef2c
GO:0032868	response to insulin stimulus	11.2977	0.0547762	0.160616	24954	Insr
GO:0032868	response to insulin stimulus	11.2977	0.0547762	0.160616	498416	Grb10
GO:0014070	response to organic cyclic compound	6.04182	0.0548692	0.160616	114851	Cdkn1a
GO:0014070	response to organic cyclic compound	6.04182	0.0548692	0.160616	298199	Plin2
GO:0014070	response to organic cyclic compound	6.04182	0.0548692	0.160616	24334	Eno2
GO:0006486	protein glycosylation	11.0287	0.0573378	0.160616	367252	Mgat4a
GO:0006486	protein glycosylation	11.0287	0.0573378	0.160616	171553	A3galt2
GO:0002029	desensitization of G-protein coupled receptor protein signaling pathway	66.1723	0.0600621	0.160616	25372	Adrbk2
GO:0002467	germinal center formation	66.1723	0.0600621	0.160616	499497	Mef2c
GO:0003208	cardiac ventricle morphogenesis	66.1723	0.0600621	0.160616	311332	Dll4
GO:0010831	positive regulation of myotube differentiation	66.1723	0.0600621	0.160616	81812	Thra
GO:0031284	positive regulation of guanylate cyclase activity	66.1723	0.0600621	0.160616	29316	Adora2b
GO:0032862	activation of Rho GTPase activity	66.1723	0.0600621	0.160616	29434	Rasgrp1
GO:0035051	cardiocyte differentiation	66.1723	0.0600621	0.160616	499497	Mef2c
GO:0043068	positive regulation of programmed cell death	66.1723	0.0600621	0.160616	114851	Cdkn1a
GO:0043303	mast cell degranulation	66.1723	0.0600621	0.160616	29434	Rasgrp1
GO:0048702	embryonic neurocranium morphogenesis	66.1723	0.0600621	0.160616	25607	Hoxa1
GO:0055012	ventricular cardiac muscle cell differentiation	66.1723	0.0600621	0.160616	499497	Mef2c
GO:0061337	cardiac conduction	66.1723	0.0600621	0.160616	245956	Scn3b
GO:0070166	enamel mineralization	66.1723	0.0600621	0.160616	192183	Pvrl1
GO:0071223	cellular response to lipoteichoic acid	66.1723	0.0600621	0.160616	29469	Lbp
GO:0090051	negative regulation of cell migration involved in sprouting angiogenesis	66.1723	0.0600621	0.160616	311332	Dll4
GO:0006119	oxidative phosphorylation	57.9008	0.0685693	0.177386	361824	Chchd10
GO:0042994	cytoplasmic sequestering of transcription factor	57.9008	0.0685693	0.177386	81812	Thra
GO:0045995	regulation of embryonic development	57.9008	0.0685693	0.177386	24954	Insr
GO:0060371	regulation of atrial cardiac muscle cell membrane depolarization	57.9008	0.0685693	0.177386	245956	Scn3b
GO:0071850	mitotic cell cycle arrest	57.9008	0.0685693	0.177386	114851	Cdkn1a
GO:2000649	regulation of sodium ion transmembrane transporter activity	57.9008	0.0685693	0.177386	245956	Scn3b
GO:0042493	response to drug	4.01044	0.0722832	0.185983	298199	Plin2
GO:0042493	response to drug	4.01044	0.0722832	0.185983	81812	Thra
GO:0042493	response to drug	4.01044	0.0722832	0.185983	114851	Cdkn1a
GO:0042493	response to drug	4.01044	0.0722832	0.185983	24334	Eno2
GO:0009749	response to glucose stimulus	9.55064	0.0752102	0.188101	94270	Nnat
GO:0009749	response to glucose stimulus	9.55064	0.0752102	0.188101	24954	Insr
GO:0071222	cellular response to lipopolysaccharide	9.55064	0.0752102	0.188101	499497	Mef2c
GO:0071222	cellular response to lipopolysaccharide	9.55064	0.0752102	0.188101	29469	Lbp
GO:0003407	neural retina development	51.4674	0.0770582	0.188101	29600	Atp2b4
GO:0010738	regulation of protein kinase A signaling cascade	51.4674	0.0770582	0.188101	282827	Aip
GO:0014898	cardiac muscle hypertrophy in response to stress	51.4674	0.0770582	0.188101	499497	Mef2c
GO:0031017	exocrine pancreas development	51.4674	0.0770582	0.188101	24954	Insr
GO:0045821	positive regulation of glycolysis	51.4674	0.0770582	0.188101	24954	Insr
GO:0046325	negative regulation of glucose import	51.4674	0.0770582	0.188101	498416	Grb10
GO:0060840	artery development	51.4674	0.0770582	0.188101	25607	Hoxa1
GO:0071498	cellular response to fluid shear stress	51.4674	0.0770582	0.188101	499497	Mef2c
GO:0001953	negative regulation of cell-matrix adhesion	46.3206	0.085529	0.202546	313339	Acer2
GO:0003222	ventricular trabecula myocardium morphogenesis	46.3206	0.085529	0.202546	311332	Dll4
GO:0021953	central nervous system neuron differentiation	46.3206	0.085529	0.202546	25607	Hoxa1
GO:0032435	negative regulation of proteasomal ubiquitin-dependent protein catabolic process	46.3206	0.085529	0.202546	291921	N4bp1
GO:0042535	positive regulation of tumor necrosis factor biosynthetic process	46.3206	0.085529	0.202546	29469	Lbp
GO:0043032	positive regulation of macrophage activation	46.3206	0.085529	0.202546	29469	Lbp
GO:0009952	anterior/posterior pattern specification	8.65806	0.0903434	0.205208	25607	Hoxa1
GO:0009952	anterior/posterior pattern specification	8.65806	0.0903434	0.205208	685732	Hoxa6
GO:0045893	positive regulation of transcription, DNA-dependent	3.74308	0.0904004	0.205208	337868	Myod1
GO:0045893	positive regulation of transcription, DNA-dependent	3.74308	0.0904004	0.205208	499497	Mef2c
GO:0045893	positive regulation of transcription, DNA-dependent	3.74308	0.0904004	0.205208	81518	Mef2d
GO:0045893	positive regulation of transcription, DNA-dependent	3.74308	0.0904004	0.205208	502886	Foxj2
GO:0000122	negative regulation of transcription from RNA polymerase II promoter	3.71308	0.0927679	0.205208	303016	Crebrf
GO:0000122	negative regulation of transcription from RNA polymerase II promoter	3.71308	0.0927679	0.205208	317241	Rlim
GO:0000122	negative regulation of transcription from RNA polymerase II promoter	3.71308	0.0927679	0.205208	311332	Dll4
GO:0000122	negative regulation of transcription from RNA polymerase II promoter	3.71308	0.0927679	0.205208	499497	Mef2c
GO:0010042	response to manganese ion	42.1097	0.0939817	0.205208	24954	Insr
GO:0010613	positive regulation of cardiac muscle hypertrophy	42.1097	0.0939817	0.205208	499497	Mef2c
GO:0015693	magnesium ion transport	42.1097	0.0939817	0.205208	29712	Kcnj2
GO:0015909	long-chain fatty acid transport	42.1097	0.0939817	0.205208	298199	Plin2
GO:0030220	platelet formation	42.1097	0.0939817	0.205208	499497	Mef2c
GO:0030238	male sex determination	42.1097	0.0939817	0.205208	24954	Insr
GO:0030828	positive regulation of cGMP biosynthetic process	42.1097	0.0939817	0.205208	29316	Adora2b
GO:0030949	positive regulation of vascular endothelial growth factor receptor signaling pathway	42.1097	0.0939817	0.205208	498416	Grb10
GO:0042100	B cell proliferation	42.1097	0.0939817	0.205208	499497	Mef2c
GO:0043087	regulation of GTPase activity	42.1097	0.0939817	0.205208	311193	Arhgap1
GO:0047496	vesicle transport along microtubule	42.1097	0.0939817	0.205208	29434	Rasgrp1
GO:0048703	embryonic viscerocranium morphogenesis	42.1097	0.0939817	0.205208	499497	Mef2c
GO:0050795	regulation of behavior	42.1097	0.0939817	0.205208	25607	Hoxa1
GO:0051290	protein heterotetramerization	42.1097	0.0939817	0.205208	24954	Insr
GO:0001934	positive regulation of protein phosphorylation	8.12642	0.10162	0.218611	25372	Adrbk2
GO:0001934	positive regulation of protein phosphorylation	8.12642	0.10162	0.218611	24954	Insr
GO:0007340	acrosome reaction	38.6005	0.102416	0.218611	140693	Plcd4
GO:0032781	positive regulation of ATPase activity	38.6005	0.102416	0.218611	25106	Rgn
GO:0045663	positive regulation of myoblast differentiation	38.6005	0.102416	0.218611	499497	Mef2c
GO:0086005	regulation of ventricular cardiac muscle cell action potential	38.6005	0.102416	0.218611	245956	Scn3b
GO:0043524	negative regulation of neuron apoptotic process	7.98631	0.104941	0.223001	499497	Mef2c
GO:0043524	negative regulation of neuron apoptotic process	7.98631	0.104941	0.223001	113893	Sncb
GO:0006541	glutamine metabolic process	35.6312	0.110833	0.229376	619580	Ctps2
GO:0006977	DNA damage response, signal transduction by p53 class mediator resulting in cell cycle arrest	35.6312	0.110833	0.229376	114851	Cdkn1a
GO:0007190	activation of adenylate cyclase activity	35.6312	0.110833	0.229376	29555	Vipr2
GO:0014902	myotube differentiation	35.6312	0.110833	0.229376	499497	Mef2c
GO:0030224	monocyte differentiation	35.6312	0.110833	0.229376	499497	Mef2c
GO:0043537	negative regulation of blood vessel endothelial cell migration	35.6312	0.110833	0.229376	311332	Dll4
GO:0008285	negative regulation of cell proliferation	4.51175	0.117316	0.234522	311332	Dll4
GO:0008285	negative regulation of cell proliferation	4.51175	0.117316	0.234522	114851	Cdkn1a
GO:0008285	negative regulation of cell proliferation	4.51175	0.117316	0.234522	29316	Adora2b
GO:0001706	endoderm formation	33.0862	0.119232	0.234522	114856	Dusp1
GO:0002089	lens morphogenesis in camera-type eye	33.0862	0.119232	0.234522	192183	Pvrl1
GO:0006672	ceramide metabolic process	33.0862	0.119232	0.234522	313339	Acer2
GO:0009653	anatomical structure morphogenesis	33.0862	0.119232	0.234522	25607	Hoxa1
GO:0010596	negative regulation of endothelial cell migration	33.0862	0.119232	0.234522	311332	Dll4
GO:0021542	dentate gyrus development	33.0862	0.119232	0.234522	499497	Mef2c
GO:0042417	dopamine metabolic process	33.0862	0.119232	0.234522	113893	Sncb
GO:0045725	positive regulation of glycogen biosynthetic process	33.0862	0.119232	0.234522	24954	Insr
GO:0045744	negative regulation of G-protein coupled receptor protein signaling pathway	33.0862	0.119232	0.234522	25372	Adrbk2
GO:0048009	insulin-like growth factor receptor signaling pathway	33.0862	0.119232	0.234522	498416	Grb10
GO:0048741	skeletal muscle fiber development	33.0862	0.119232	0.234522	337868	Myod1
GO:0030182	neuron differentiation	7.4113	0.120425	0.235894	499497	Mef2c
GO:0030182	neuron differentiation	7.4113	0.120425	0.235894	94270	Nnat
GO:0016477	cell migration	7.35248	0.122198	0.238386	312664	Rasgef1a
GO:0016477	cell migration	7.35248	0.122198	0.238386	84477	Gab2
GO:0002437	inflammatory response to antigenic stimulus	30.8804	0.127612	0.244933	29434	Rasgrp1
GO:0007512	adult heart development	30.8804	0.127612	0.244933	81518	Mef2d
GO:0023014	signal transduction by phosphorylation	30.8804	0.127612	0.244933	24954	Insr
GO:0031295	T cell costimulation	30.8804	0.127612	0.244933	499342	Cd274
GO:0010460	positive regulation of heart rate	28.9504	0.135975	0.251845	245956	Scn3b
GO:0045736	negative regulation of cyclin-dependent protein serine/threonine kinase activity	28.9504	0.135975	0.251845	114851	Cdkn1a
GO:0046685	response to arsenic-containing substance	28.9504	0.135975	0.251845	114851	Cdkn1a
GO:0050767	regulation of neurogenesis	28.9504	0.135975	0.251845	311332	Dll4
GO:0051145	smooth muscle cell differentiation	28.9504	0.135975	0.251845	499497	Mef2c
GO:0051146	striated muscle cell differentiation	28.9504	0.135975	0.251845	337868	Myod1
GO:0086091	regulation of heart rate by cardiac conduction	28.9504	0.135975	0.251845	245956	Scn3b
GO:0090023	positive regulation of neutrophil chemotaxis	28.9504	0.135975	0.251845	29469	Lbp
GO:0090102	cochlea development	28.9504	0.135975	0.251845	25607	Hoxa1
GO:0000188	inactivation of MAPK activity	27.2474	0.14432	0.259231	114856	Dusp1
GO:0010575	positive regulation vascular endothelial growth factor production	27.2474	0.14432	0.259231	29316	Adora2b
GO:0019915	lipid storage	27.2474	0.14432	0.259231	298199	Plin2
GO:0032148	activation of protein kinase B activity	27.2474	0.14432	0.259231	24954	Insr
GO:0045445	myoblast differentiation	27.2474	0.14432	0.259231	337868	Myod1
GO:0048513	organ development	27.2474	0.14432	0.259231	502886	Foxj2
GO:0048593	camera-type eye morphogenesis	27.2474	0.14432	0.259231	192183	Pvrl1
GO:0090398	cellular senescence	27.2474	0.14432	0.259231	114851	Cdkn1a
GO:0010033	response to organic substance	6.52403	0.15195	0.268118	114851	Cdkn1a
GO:0010033	response to organic substance	6.52403	0.15195	0.268118	114856	Dusp1
GO:0000381	regulation of alternative mRNA splicing, via spliceosome	25.7337	0.152647	0.268118	337868	Myod1
GO:0006493	protein O-linked glycosylation	25.7337	0.152647	0.268118	29750	Galnt7
GO:0006626	protein targeting to mitochondrion	25.7337	0.152647	0.268118	282827	Aip
GO:0006959	humoral immune response	25.7337	0.152647	0.268118	499497	Mef2c
GO:0035924	cellular response to vascular endothelial growth factor stimulus	25.7337	0.152647	0.268118	311332	Dll4
GO:0006754	ATP biosynthetic process	24.3793	0.160956	0.276589	361824	Chchd10
GO:0009755	hormone-mediated signaling pathway	24.3793	0.160956	0.276589	81812	Thra
GO:0030279	negative regulation of ossification	24.3793	0.160956	0.276589	499497	Mef2c
GO:0033197	response to vitamin E	24.3793	0.160956	0.276589	499497	Mef2c
GO:0044130	negative regulation of growth of symbiont in host	24.3793	0.160956	0.276589	29469	Lbp
GO:0045765	regulation of angiogenesis	24.3793	0.160956	0.276589	29316	Adora2b
GO:0001502	cartilage condensation	23.1603	0.169248	0.279729	81812	Thra
GO:0001782	B cell homeostasis	23.1603	0.169248	0.279729	499497	Mef2c
GO:0009416	response to light stimulus	23.1603	0.169248	0.279729	114856	Dusp1
GO:0010039	response to iron ion	23.1603	0.169248	0.279729	295669	Cybrd1
GO:0010259	multicellular organismal aging	23.1603	0.169248	0.279729	25372	Adrbk2
GO:0032757	positive regulation of interleukin-8 production	23.1603	0.169248	0.279729	29469	Lbp
GO:0043484	regulation of RNA splicing	23.1603	0.169248	0.279729	337868	Myod1
GO:0050829	defense response to Gram-negative bacterium	23.1603	0.169248	0.279729	29469	Lbp
GO:0050890	cognition	23.1603	0.169248	0.279729	25607	Hoxa1
GO:0060045	positive regulation of cardiac muscle cell proliferation	23.1603	0.169248	0.279729	499497	Mef2c
GO:0071479	cellular response to ionizing radiation	23.1603	0.169248	0.279729	114851	Cdkn1a
GO:0006094	gluconeogenesis	22.0574	0.177521	0.286441	24334	Eno2
GO:0006309	apoptotic DNA fragmentation	22.0574	0.177521	0.286441	689256	Tpd52l1
GO:0006805	xenobiotic metabolic process	22.0574	0.177521	0.286441	282827	Aip
GO:0007193	adenylate cyclase-inhibiting G-protein coupled receptor signaling pathway	22.0574	0.177521	0.286441	25740	Gnaz
GO:0007346	regulation of mitotic cell cycle	22.0574	0.177521	0.286441	114851	Cdkn1a
GO:0044344	cellular response to fibroblast growth factor stimulus	22.0574	0.177521	0.286441	311332	Dll4
GO:0048646	anatomical structure formation involved in morphogenesis	22.0574	0.177521	0.286441	25607	Hoxa1
GO:0010765	positive regulation of sodium ion transport	21.0548	0.185777	0.291848	245956	Scn3b
GO:0030902	hindbrain development	21.0548	0.185777	0.291848	25607	Hoxa1
GO:0031397	negative regulation of protein ubiquitination	21.0548	0.185777	0.291848	291921	N4bp1
GO:0034765	regulation of ion transmembrane transport	21.0548	0.185777	0.291848	245956	Scn3b
GO:0048568	embryonic organ development	21.0548	0.185777	0.291848	81812	Thra
GO:0048844	artery morphogenesis	21.0548	0.185777	0.291848	25607	Hoxa1
GO:0050905	neuromuscular process	21.0548	0.185777	0.291848	25607	Hoxa1
GO:0090103	cochlea morphogenesis	21.0548	0.185777	0.291848	25607	Hoxa1
GO:0000045	autophagic vacuole assembly	20.1394	0.194016	0.300819	361321	Atg12
GO:0008045	motor neuron axon guidance	20.1394	0.194016	0.300819	25607	Hoxa1
GO:0030878	thyroid gland development	20.1394	0.194016	0.300819	81812	Thra
GO:0051899	membrane depolarization	20.1394	0.194016	0.300819	245956	Scn3b
GO:0001816	cytokine production	19.3003	0.202237	0.308541	29434	Rasgrp1
GO:0030318	melanocyte differentiation	19.3003	0.202237	0.308541	499497	Mef2c
GO:0030522	intracellular receptor signaling pathway	19.3003	0.202237	0.308541	81812	Thra
GO:0032147	activation of protein kinase activity	19.3003	0.202237	0.308541	24954	Insr
GO:0033280	response to vitamin D	19.3003	0.202237	0.308541	24954	Insr
GO:0007157	heterophilic cell-cell adhesion	18.5282	0.21044	0.317998	192183	Pvrl1
GO:0008016	regulation of heart contraction	18.5282	0.21044	0.317998	81812	Thra
GO:0046627	negative regulation of insulin receptor signaling pathway	18.5282	0.21044	0.317998	498416	Grb10
GO:0006917	induction of apoptosis	5.38612	0.214193	0.322646	689256	Tpd52l1
GO:0006917	induction of apoptosis	5.38612	0.214193	0.322646	25157	Plagl1
GO:0009267	cellular response to starvation	17.8156	0.218626	0.324193	337868	Myod1
GO:0030316	osteoclast differentiation	17.8156	0.218626	0.324193	84477	Gab2
GO:0031663	lipopolysaccharide-mediated signaling pathway	17.8156	0.218626	0.324193	29469	Lbp
GO:0050808	synapse organization	17.8156	0.218626	0.324193	113893	Sncb
GO:0050853	B cell receptor signaling pathway	17.8156	0.218626	0.324193	499497	Mef2c
GO:0009888	tissue development	17.1558	0.226794	0.333191	502886	Foxj2
GO:0045909	positive regulation of vasodilation	17.1558	0.226794	0.333191	29316	Adora2b
GO:2000379	positive regulation of reactive oxygen species metabolic process	17.1558	0.226794	0.333191	114851	Cdkn1a
GO:0030325	adrenal gland development	16.5431	0.234945	0.340956	81812	Thra
GO:0032720	negative regulation of tumor necrosis factor production	16.5431	0.234945	0.340956	29469	Lbp
GO:0042771	intrinsic apoptotic signaling pathway in response to DNA damage by p53 class mediator	16.5431	0.234945	0.340956	114851	Cdkn1a
GO:0045429	positive regulation of nitric oxide biosynthetic process	16.5431	0.234945	0.340956	24954	Insr
GO:0031623	receptor internalization	15.9726	0.243078	0.349562	25372	Adrbk2
GO:0042130	negative regulation of T cell proliferation	15.9726	0.243078	0.349562	499342	Cd274
GO:0048015	phosphatidylinositol-mediated signaling	15.9726	0.243078	0.349562	84477	Gab2
GO:0007265	Ras protein signal transduction	15.4402	0.251194	0.354802	114851	Cdkn1a
GO:0034612	response to tumor necrosis factor	15.4402	0.251194	0.354802	24954	Insr
GO:0034976	response to endoplasmic reticulum stress	15.4402	0.251194	0.354802	303016	Crebrf
GO:0045840	positive regulation of mitosis	15.4402	0.251194	0.354802	24954	Insr
GO:0046326	positive regulation of glucose import	15.4402	0.251194	0.354802	24954	Insr
GO:0071277	cellular response to calcium ion	15.4402	0.251194	0.354802	499497	Mef2c
GO:0006953	acute-phase response	14.9421	0.259292	0.360887	29469	Lbp
GO:0030501	positive regulation of bone mineralization	14.9421	0.259292	0.360887	499497	Mef2c
GO:0034644	cellular response to UV	14.9421	0.259292	0.360887	291921	N4bp1
GO:0055093	response to hyperoxia	14.9421	0.259292	0.360887	114851	Cdkn1a
GO:0071385	cellular response to glucocorticoid stimulus	14.9421	0.259292	0.360887	337868	Myod1
GO:0072659	protein localization to plasma membrane	14.4752	0.267374	0.371049	245956	Scn3b
GO:0007275	multicellular organismal development	4.7026	0.271737	0.376009	25607	Hoxa1
GO:0007275	multicellular organismal development	4.7026	0.271737	0.376009	685732	Hoxa6
GO:0006826	iron ion transport	14.0366	0.275438	0.378926	192183	Pvrl1
GO:0007188	adenylate cyclase-modulating G-protein coupled receptor signaling pathway	14.0366	0.275438	0.378926	25740	Gnaz
GO:0032760	positive regulation of tumor necrosis factor production	13.6237	0.283484	0.385539	29469	Lbp
GO:0048565	digestive tract development	13.6237	0.283484	0.385539	81812	Thra
GO:0048662	negative regulation of smooth muscle cell proliferation	13.6237	0.283484	0.385539	29555	Vipr2
GO:0051412	response to corticosterone stimulus	13.6237	0.283484	0.385539	114851	Cdkn1a
GO:0060048	cardiac muscle contraction	13.2345	0.291514	0.39533	245956	Scn3b
GO:0001569	patterning of blood vessels	12.8668	0.299526	0.403894	311332	Dll4
GO:0038032	termination of G-protein coupled receptor signaling pathway	12.8668	0.299526	0.403894	25372	Adrbk2
GO:0007189	adenylate cyclase-activating G-protein coupled receptor signaling pathway	12.5191	0.307522	0.410029	29316	Adora2b
GO:0010942	positive regulation of cell death	12.5191	0.307522	0.410029	313339	Acer2
GO:0030218	erythrocyte differentiation	12.5191	0.307522	0.410029	81812	Thra
GO:0045732	positive regulation of protein catabolic process	12.5191	0.307522	0.410029	303016	Crebrf
GO:0009411	response to UV	12.1896	0.3155	0.417161	114851	Cdkn1a
GO:0048706	embryonic skeletal system development	12.1896	0.3155	0.417161	685732	Hoxa6
GO:0071560	cellular response to transforming growth factor beta stimulus	12.1896	0.3155	0.417161	499497	Mef2c
GO:0035725	sodium ion transmembrane transport	11.8771	0.323461	0.426502	245956	Scn3b
GO:0003151	outflow tract morphogenesis	11.5802	0.331405	0.431007	499497	Mef2c
GO:0006096	glycolysis	11.5802	0.331405	0.431007	24334	Eno2
GO:0006869	lipid transport	11.5802	0.331405	0.431007	29469	Lbp
GO:0007517	muscle organ development	11.5802	0.331405	0.431007	337868	Myod1
GO:0009409	response to cold	11.5802	0.331405	0.431007	81812	Thra
GO:0001890	placenta development	11.2977	0.339332	0.440114	287638	Dlx3
GO:0043066	negative regulation of apoptotic process	2.90715	0.340329	0.440208	499497	Mef2c
GO:0043066	negative regulation of apoptotic process	2.90715	0.340329	0.440208	114851	Cdkn1a
GO:0043066	negative regulation of apoptotic process	2.90715	0.340329	0.440208	114856	Dusp1
GO:0008219	cell death	11.0287	0.347242	0.445518	311799	Ndor1
GO:0032024	positive regulation of insulin secretion	11.0287	0.347242	0.445518	94270	Nnat
GO:0050830	defense response to Gram-positive bacterium	11.0287	0.347242	0.445518	29469	Lbp
GO:0045740	positive regulation of DNA replication	10.7722	0.355135	0.453202	24954	Insr
GO:0048666	neuron development	10.7722	0.355135	0.453202	499497	Mef2c
GO:0003007	heart morphogenesis	10.5274	0.363012	0.455919	24954	Insr
GO:0022900	electron transport chain	10.5274	0.363012	0.455919	295669	Cybrd1
GO:0030819	positive regulation of cAMP biosynthetic process	10.5274	0.363012	0.455919	29316	Adora2b
GO:0032870	cellular response to hormone stimulus	10.5274	0.363012	0.455919	114856	Dusp1
GO:0071300	cellular response to retinoic acid	10.5274	0.363012	0.455919	499497	Mef2c
GO:0071333	cellular response to glucose stimulus	10.5274	0.363012	0.455919	499497	Mef2c
GO:0001933	negative regulation of protein phosphorylation	10.2935	0.370871	0.460926	24954	Insr
GO:0043406	positive regulation of MAP kinase activity	10.2935	0.370871	0.460926	689256	Tpd52l1
GO:0048146	positive regulation of fibroblast proliferation	10.2935	0.370871	0.460926	114851	Cdkn1a
GO:0051090	regulation of sequence-specific DNA binding transcription factor activity	10.2935	0.370871	0.460926	502886	Foxj2
GO:0007420	brain development	3.8762	0.37809	0.468228	81812	Thra
GO:0007420	brain development	3.8762	0.37809	0.468228	94270	Nnat
GO:0030178	negative regulation of Wnt receptor signaling pathway	10.0697	0.378714	0.468228	498416	Grb10
GO:0001947	heart looping	9.85545	0.38654	0.474208	499497	Mef2c
GO:0010923	negative regulation of phosphatase activity	9.85545	0.38654	0.474208	25485	Myo1d
GO:0032880	regulation of protein localization	9.85545	0.38654	0.474208	94270	Nnat
GO:0050680	negative regulation of epithelial cell proliferation	9.65013	0.394349	0.482545	499497	Mef2c
GO:0000082	G1/S transition of mitotic cell cycle	9.26412	0.409917	0.499029	114851	Cdkn1a
GO:0006914	autophagy	9.26412	0.409917	0.499029	361321	Atg12
GO:0014823	response to activity	9.08247	0.417676	0.505888	24954	Insr
GO:0046330	positive regulation of JNK cascade	9.08247	0.417676	0.505888	689256	Tpd52l1
GO:0045444	fat cell differentiation	8.73974	0.433145	0.523291	24954	Insr
GO:0045669	positive regulation of osteoblast differentiation	8.42193	0.448547	0.540527	499497	Mef2c
GO:0030154	cell differentiation	3.4185	0.465778	0.559874	25157	Plagl1
GO:0030154	cell differentiation	3.4185	0.465778	0.559874	29434	Rasgrp1
GO:0006813	potassium ion transport	7.98631	0.471527	0.562524	29712	Kcnj2
GO:0018108	peptidyl-tyrosine phosphorylation	7.98631	0.471527	0.562524	24954	Insr
GO:0021766	hippocampus development	7.98631	0.471527	0.562524	29600	Atp2b4
GO:0016042	lipid catabolic process	7.7201	0.486766	0.577807	140693	Plcd4
GO:0051289	protein homotetramerization	7.7201	0.486766	0.577807	29712	Kcnj2
GO:0060041	retina development in camera-type eye	7.59354	0.49436	0.585362	192183	Pvrl1
GO:0010243	response to organic nitrogen	7.47107	0.501939	0.589933	114851	Cdkn1a
GO:0060021	palate development	7.47107	0.501939	0.589933	499497	Mef2c
GO:0070588	calcium ion transmembrane transport	7.47107	0.501939	0.589933	29600	Atp2b4
GO:0042475	odontogenesis of dentin-containing tooth	7.2376	0.517047	0.601747	287638	Dlx3
GO:0045165	cell fate commitment	7.2376	0.517047	0.601747	499497	Mef2c
GO:0048839	inner ear development	7.2376	0.517047	0.601747	25607	Hoxa1
GO:0071407	cellular response to organic cyclic compound	7.2376	0.517047	0.601747	499497	Mef2c
GO:0000165	MAPK cascade	7.12625	0.524577	0.606065	499497	Mef2c
GO:0042542	response to hydrogen peroxide	7.12625	0.524577	0.606065	114856	Dusp1
GO:0051897	positive regulation of protein kinase B signaling cascade	7.12625	0.524577	0.606065	24954	Insr
GO:0019233	sensory perception of pain	6.91353	0.539589	0.621899	245956	Scn3b
GO:0000187	activation of MAPK activity	6.81186	0.547071	0.624474	24954	Insr
GO:0007154	cell communication	6.81186	0.547071	0.624474	361708	Snx32
GO:0007166	cell surface receptor signaling pathway	6.81186	0.547071	0.624474	499342	Cd274
GO:0007229	integrin-mediated signaling pathway	6.81186	0.547071	0.624474	84477	Gab2
GO:0042472	inner ear morphogenesis	6.71313	0.554536	0.631481	25607	Hoxa1
GO:0051591	response to cAMP	6.52403	0.56942	0.646883	114856	Dusp1
GO:0006814	sodium ion transport	6.25954	0.591626	0.670509	245956	Scn3b
GO:0045666	positive regulation of neuron differentiation	6.17608	0.598996	0.67725	499497	Mef2c
GO:0051592	response to calcium ion	6.09482	0.606351	0.683941	114856	Dusp1
GO:0051726	regulation of cell cycle	6.01566	0.61369	0.690582	114851	Cdkn1a
GO:0007050	cell cycle arrest	5.86337	0.62832	0.703719	114851	Cdkn1a
GO:0042593	glucose homeostasis	5.86337	0.62832	0.703719	24954	Insr
GO:0001503	ossification	5.79008	0.635612	0.710214	81812	Thra
GO:0043410	positive regulation of MAPK cascade	5.71859	0.642888	0.716662	24954	Insr
GO:0006470	protein dephosphorylation	5.51436	0.664624	0.735723	114856	Dusp1
GO:0009615	response to virus	5.51436	0.664624	0.735723	499497	Mef2c
GO:0032869	cellular response to insulin stimulus	5.51436	0.664624	0.735723	24954	Insr
GO:0007389	pattern specification process	5.38612	0.679036	0.749933	502886	Foxj2
GO:0006629	lipid metabolic process	5.32421	0.68622	0.756112	140693	Plcd4
GO:0006816	calcium ion transport	5.20456	0.70054	0.770109	29600	Atp2b4
GO:0016337	cell-cell adhesion	5.14674	0.707677	0.775671	192183	Pvrl1
GO:0006468	protein phosphorylation	2.6244	0.708859	0.775671	25372	Adrbk2
GO:0006468	protein phosphorylation	2.6244	0.708859	0.775671	24954	Insr
GO:0031100	organ regeneration	5.03485	0.721906	0.788136	114851	Cdkn1a
GO:0009725	response to hormone stimulus	4.98071	0.728997	0.791723	24954	Insr
GO:0045087	innate immune response	4.98071	0.728997	0.791723	29469	Lbp
GO:0006355	regulation of transcription, DNA-dependent	2.04056	0.730182	0.791723	81518	Mef2d
GO:0006355	regulation of transcription, DNA-dependent	2.04056	0.730182	0.791723	24954	Insr
GO:0006355	regulation of transcription, DNA-dependent	2.04056	0.730182	0.791723	499497	Mef2c
GO:0009636	response to toxic substance	4.82506	0.750181	0.809719	114851	Cdkn1a
GO:0042742	defense response to bacterium	4.82506	0.750181	0.809719	29469	Lbp
GO:0006334	nucleosome assembly	4.77532	0.757212	0.815459	24437	H1f0
GO:0007165	signal transduction	2.45733	0.783391	0.841748	25372	Adrbk2
GO:0007165	signal transduction	2.45733	0.783391	0.841748	499342	Cd274
GO:0007605	sensory perception of sound	4.5862	0.785185	0.841775	25607	Hoxa1
GO:0005975	carbohydrate metabolic process	4.41149	0.81292	0.869551	367252	Mgat4a
GO:0030308	negative regulation of cell growth	4.36987	0.819817	0.874961	114851	Cdkn1a
GO:0007268	synaptic transmission	4.21097	0.847256	0.902223	113893	Sncb
GO:0007411	axon guidance	4.13577	0.860887	0.914693	192183	Pvrl1
GO:0001889	liver development	4.02788	0.881225	0.934216	81812	Thra
GO:0030324	lung development	3.89249	0.90814	0.96061	81812	Thra
GO:0001822	kidney development	3.86005	0.914832	0.965544	81812	Thra
GO:0007156	homophilic cell adhesion	3.79677	0.928175	0.977458	192183	Pvrl1
GO:0010468	regulation of gene expression	3.7659	0.934824	0.982288	25157	Plagl1
GO:0009790	embryo development	3.70565	0.948081	0.994023	502886	Foxj2
GO:0007204	elevation of cytosolic calcium ion concentration	3.64729	0.961281	1	29256	Oprl1
GO:0007049	cell cycle	3.6188	0.96786	1	114856	Dusp1
GO:0030335	positive regulation of cell migration	3.53593	0.987512	1	24954	Insr
GO:0006511	ubiquitin-dependent protein catabolic process	3.33242	1	1	317241	Rlim
GO:0006950	response to stress	3.28515	1	1	81812	Thra
GO:0045471	response to ethanol	3.26202	1	1	24954	Insr
GO:0001525	angiogenesis	3.04741	1	1	311332	Dll4
GO:0006974	response to DNA damage stimulus	3.00783	1	1	114851	Cdkn1a
GO:0046777	protein autophosphorylation	2.93168	1	1	24954	Insr
GO:0006886	intracellular protein transport	2.77369	1	1	25372	Adrbk2
GO:0010628	positive regulation of gene expression	2.50382	1	1	499497	Mef2c
GO:0007507	heart development	2.42516	1	1	499497	Mef2c
GO:0055114	oxidation-reduction process	2.20574	1	1	311799	Ndor1
GO:0032496	response to lipopolysaccharide	2.19529	1	1	29469	Lbp
GO:0006955	immune response	2.15445	1	1	499342	Cd274
GO:0007186	G-protein coupled receptor signaling pathway	0.318574	1	1	24954	Insr
GO:0006351	transcription, DNA-dependent	1.44752	1	1	337868	Myod1
GO:0006351	transcription, DNA-dependent	1.44752	1	1	25607	Hoxa1
GO:0043065	positive regulation of apoptotic process	1.79537	1	1	114856	Dusp1
GO:0007283	spermatogenesis	1.63677	1	1	29600	Atp2b4
GO:0006915	apoptotic process	1.29387	1	1	81518	Mef2d
GO:0006412	translation	1.20627	1	1	64638	Rpl28
GO:0045892	negative regulation of transcription, DNA-dependent	1.10287	1	1	81812	Thra

## Sheet: downregulated GOs
go_id	go_name	go_diffgene_count	go_gene_count	enrichment	pvalue	FDR
GO:0001503	ossification	6	80	19.7066	2.649e-06	0.00240794
GO:0016477	cell migration	6	126	12.5121	3.75804e-05	0.00901313
GO:0030199	collagen fibril organization	4	36	29.1949	4.33917e-05	0.00901313
GO:0030335	positive regulation of cell migration	6	131	12.0346	4.69453e-05	0.00901313
GO:0042493	response to drug	10	462	5.68732	4.95772e-05	0.00901313
GO:0042552	myelination	4	45	23.3559	0.000106864	0.0160617
GO:0014070	response to organic cyclic compound	7	230	7.99687	0.000123687	0.0160617
GO:0007420	brain development	7	239	7.69574	0.000157809	0.017409
GO:0048592	eye morphogenesis	2	3	175.17	0.000172367	0.017409
GO:0001934	positive regulation of protein phosphorylation	5	114	11.5243	0.000316299	0.0260481
GO:0006509	membrane protein ectodomain proteolysis	3	22	35.8301	0.000316348	0.0260481
GO:0045332	phospholipid translocation	2	4	131.377	0.000343869	0.0260481
GO:0051057	positive regulation of small GTPase mediated signal transduction	2	5	105.102	0.000571679	0.0399736
GO:0071260	cellular response to mechanical stimulus	4	72	14.5975	0.000681191	0.0442287
GO:0051592	response to calcium ion	4	76	13.8292	0.00083951	0.0454707
GO:0032964	collagen biosynthetic process	2	6	87.5848	0.00085537	0.0454707
GO:0051726	regulation of cell cycle	4	77	13.6496	0.000882898	0.0454707
GO:0010811	positive regulation of cell-substrate adhesion	3	31	25.4278	0.000900409	0.0454707
GO:0071320	cellular response to cAMP	3	32	24.6332	0.000990782	0.0474011
GO:0030913	paranodal junction assembly	2	7	75.0727	0.00119452	0.0542909
GO:0045595	regulation of cell differentiation	3	35	22.5218	0.00129648	0.0561191
GO:0001569	patterning of blood vessels	3	36	21.8962	0.0014104	0.058275
GO:0022011	myelination in peripheral nervous system	2	8	65.6886	0.0015887	0.0601721
GO:0042761	very long-chain fatty acid biosynthetic process	2	8	65.6886	0.0015887	0.0601721
GO:0001942	hair follicle development	3	40	19.7066	0.00192997	0.0659449
GO:0008354	germ cell migration	2	9	58.3899	0.00203751	0.0659449
GO:0014044	Schwann cell development	2	9	58.3899	0.00203751	0.0659449
GO:0043066	negative regulation of apoptotic process	8	478	4.39756	0.00210128	0.0659449
GO:0006633	fatty acid biosynthetic process	3	42	18.7682	0.00223004	0.0659449
GO:0050830	defense response to Gram-positive bacterium	3	42	18.7682	0.00223004	0.0659449
GO:0006508	proteolysis	8	483	4.35204	0.00224895	0.0659449
GO:0031175	neuron projection development	4	100	10.5102	0.00239041	0.0679026
GO:0009744	response to sucrose stimulus	2	10	52.5509	0.00254051	0.0699795
GO:0014068	positive regulation of phosphatidylinositol 3-kinase cascade	3	45	17.517	0.0027335	0.0730808
GO:0010628	positive regulation of gene expression	5	185	7.10147	0.00296684	0.0760931
GO:0008284	positive regulation of cell proliferation	7	388	4.74041	0.00302918	0.0760931
GO:0032438	melanosome organization	2	11	47.7735	0.0030973	0.0760931
GO:0007160	cell-matrix adhesion	3	49	16.087	0.00350976	0.0839572
GO:0007411	axon guidance	4	112	9.38409	0.00365471	0.0851829
GO:0001889	liver development	4	115	9.13928	0.00403235	0.0902925
GO:0048812	neuron projection morphogenesis	3	52	15.1589	0.004175	0.0902925
GO:0008150	biological_process	14	1408	2.61261	0.00418461	0.0902925
GO:0018345	protein palmitoylation	2	13	40.4238	0.00437059	0.0902925
GO:0032793	positive regulation of CREB transcription factor activity	2	13	40.4238	0.00437059	0.0902925
GO:0021987	cerebral cortex development	3	54	14.5975	0.00465981	0.0941281
GO:0008285	negative regulation of cell proliferation	6	308	5.11859	0.00488338	0.0964999
GO:0071397	cellular response to cholesterol	2	14	37.5363	0.00508628	0.0967526
GO:0007584	response to nutrient	4	125	8.40814	0.00548894	0.0967526
GO:0042981	regulation of apoptotic process	4	126	8.34141	0.00565227	0.0967526
GO:0043434	response to peptide hormone stimulus	4	126	8.34141	0.00565227	0.0967526
GO:0006813	potassium ion transport	3	58	13.5907	0.0057326	0.0967526
GO:0007179	transforming growth factor beta receptor signaling pathway	3	58	13.5907	0.0057326	0.0967526
GO:0021766	hippocampus development	3	58	13.5907	0.0057326	0.0967526
GO:0006665	sphingolipid metabolic process	2	15	35.0339	0.00585412	0.0967526
GO:0043409	negative regulation of MAPK cascade	2	15	35.0339	0.00585412	0.0967526
GO:0000038	very long-chain fatty acid metabolic process	2	16	32.8443	0.00667371	0.10282
GO:0001894	tissue homeostasis	2	16	32.8443	0.00667371	0.10282
GO:0021854	hypothalamus development	2	16	32.8443	0.00667371	0.10282
GO:0034698	response to gonadotropin stimulus	2	16	32.8443	0.00667371	0.10282
GO:0051384	response to glucocorticoid stimulus	4	136	7.72807	0.00747642	0.111597
GO:0001708	cell fate specification	2	18	29.1949	0.00846654	0.111597
GO:0006950	response to stress	4	141	7.45403	0.00852581	0.111597
GO:0019233	sensory perception of pain	3	67	11.7651	0.00868017	0.111597
GO:0010033	response to organic substance	4	142	7.40153	0.00874725	0.111597
GO:0032355	response to estradiol stimulus	4	143	7.34977	0.00897262	0.111597
GO:0010634	positive regulation of epithelial cell migration	2	19	27.6584	0.00943899	0.111597
GO:0033197	response to vitamin E	2	19	27.6584	0.00943899	0.111597
GO:0042098	T cell proliferation	2	19	27.6584	0.00943899	0.111597
GO:0050770	regulation of axonogenesis	2	19	27.6584	0.00943899	0.111597
GO:0010039	response to iron ion	2	20	26.2754	0.0104616	0.111597
GO:0071479	cellular response to ionizing radiation	2	20	26.2754	0.0104616	0.111597
GO:0070371	ERK1 and ERK2 cascade	2	21	25.0242	0.011534	0.111597
GO:0045666	positive regulation of neuron differentiation	3	75	10.5102	0.0119666	0.111597
GO:0019933	cAMP-mediated signaling	2	22	23.8868	0.0126557	0.111597
GO:0048265	response to pain	2	22	23.8868	0.0126557	0.111597
GO:0051898	negative regulation of protein kinase B signaling cascade	2	22	23.8868	0.0126557	0.111597
GO:0007155	cell adhesion	5	260	5.05297	0.013164	0.111597
GO:0030198	extracellular matrix organization	3	78	10.1059	0.0133703	0.111597
GO:0008654	phospholipid biosynthetic process	2	23	22.8482	0.0138265	0.111597
GO:0014003	oligodendrocyte development	2	23	22.8482	0.0138265	0.111597
GO:0071549	cellular response to dexamethasone stimulus	2	23	22.8482	0.0138265	0.111597
GO:0001501	skeletal system development	3	79	9.97801	0.0138596	0.111597
GO:0043410	positive regulation of MAPK cascade	3	81	9.73164	0.0148707	0.111597
GO:0006694	steroid biosynthetic process	2	24	21.8962	0.0150459	0.111597
GO:0030318	melanocyte differentiation	2	24	21.8962	0.0150459	0.111597
GO:0001949	sebaceous gland cell differentiation	1	1	262.754	0.0152233	0.111597
GO:0002683	negative regulation of immune system process	1	1	262.754	0.0152233	0.111597
GO:0002764	immune response-regulating signaling pathway	1	1	262.754	0.0152233	0.111597
GO:0006042	glucosamine biosynthetic process	1	1	262.754	0.0152233	0.111597
GO:0006710	androgen catabolic process	1	1	262.754	0.0152233	0.111597
GO:0007497	posterior midgut development	1	1	262.754	0.0152233	0.111597
GO:0009132	nucleoside diphosphate metabolic process	1	1	262.754	0.0152233	0.111597
GO:0009637	response to blue light	1	1	262.754	0.0152233	0.111597
GO:0009645	response to low light intensity stimulus	1	1	262.754	0.0152233	0.111597
GO:0014016	neuroblast differentiation	1	1	262.754	0.0152233	0.111597
GO:0021511	spinal cord patterning	1	1	262.754	0.0152233	0.111597
GO:0021682	nerve maturation	1	1	262.754	0.0152233	0.111597
GO:0030258	lipid modification	1	1	262.754	0.0152233	0.111597
GO:0030844	positive regulation of intermediate filament depolymerization	1	1	262.754	0.0152233	0.111597
GO:0031204	posttranslational protein targeting to membrane, translocation	1	1	262.754	0.0152233	0.111597
GO:0032594	protein transport within lipid bilayer	1	1	262.754	0.0152233	0.111597
GO:0033387	putrescine biosynthetic process from ornithine	1	1	262.754	0.0152233	0.111597
GO:0035622	intrahepatic bile duct development	1	1	262.754	0.0152233	0.111597
GO:0035645	enteric smooth muscle cell differentiation	1	1	262.754	0.0152233	0.111597
GO:0038027	apolipoprotein A-I-mediated signaling pathway	1	1	262.754	0.0152233	0.111597
GO:0043438	acetoacetic acid metabolic process	1	1	262.754	0.0152233	0.111597
GO:0044254	multicellular organismal protein catabolic process	1	1	262.754	0.0152233	0.111597
GO:0045112	integrin biosynthetic process	1	1	262.754	0.0152233	0.111597
GO:0045795	positive regulation of cell volume	1	1	262.754	0.0152233	0.111597
GO:0046690	response to tellurium ion	1	1	262.754	0.0152233	0.111597
GO:0048058	compound eye corneal lens development	1	1	262.754	0.0152233	0.111597
GO:0048749	compound eye development	1	1	262.754	0.0152233	0.111597
GO:0051025	negative regulation of immunoglobulin secretion	1	1	262.754	0.0152233	0.111597
GO:0051300	spindle pole body organization	1	1	262.754	0.0152233	0.111597
GO:0060404	axonemal microtubule depolymerization	1	1	262.754	0.0152233	0.111597
GO:0060448	dichotomous subdivision of terminal units involved in lung branching	1	1	262.754	0.0152233	0.111597
GO:0060517	epithelial cell proliferation involved in prostatic bud elongation	1	1	262.754	0.0152233	0.111597
GO:0060784	regulation of cell proliferation involved in tissue homeostasis	1	1	262.754	0.0152233	0.111597
GO:0070173	regulation of enamel mineralization	1	1	262.754	0.0152233	0.111597
GO:0070462	plus-end specific microtubule depolymerization	1	1	262.754	0.0152233	0.111597
GO:0071335	hair follicle cell proliferation	1	1	262.754	0.0152233	0.111597
GO:0072175	epithelial tube formation	1	1	262.754	0.0152233	0.111597
GO:1900147	regulation of Schwann cell migration	1	1	262.754	0.0152233	0.111597
GO:2000057	negative regulation of Wnt receptor signaling pathway involved in digestive tract morphogenesis	1	1	262.754	0.0152233	0.111597
GO:0016197	endosomal transport	2	25	21.0204	0.0163135	0.11769
GO:0032091	negative regulation of protein binding	2	25	21.0204	0.0163135	0.11769
GO:0032869	cellular response to insulin stimulus	3	84	9.38409	0.01647	0.117884
GO:0009612	response to mechanical stimulus	3	85	9.27368	0.0170254	0.120907
GO:0009267	cellular response to starvation	2	26	20.2119	0.0176289	0.122326
GO:0060135	maternal process involved in female pregnancy	2	26	20.2119	0.0176289	0.122326
GO:0072593	reactive oxygen species metabolic process	2	26	20.2119	0.0176289	0.122326
GO:0001837	epithelial to mesenchymal transition	2	27	19.4633	0.0189918	0.130785
GO:0007200	phospholipase C-activating G-protein coupled receptor signaling pathway	2	28	18.7682	0.0204018	0.138398
GO:0032956	regulation of actin cytoskeleton organization	2	28	18.7682	0.0204018	0.138398
GO:0007616	long-term memory	2	29	18.121	0.0218586	0.146157
GO:0007568	aging	4	189	5.56094	0.0241833	0.146157
GO:0030501	positive regulation of bone mineralization	2	31	16.9519	0.0249107	0.146157
GO:0007507	heart development	4	191	5.50271	0.0250851	0.146157
GO:0008584	male gonad development	3	98	8.0435	0.0252917	0.146157
GO:0007266	Rho protein signal transduction	2	32	16.4221	0.0265053	0.146157
GO:0051602	response to electrical stimulus	2	32	16.4221	0.0265053	0.146157
GO:0046686	response to cadmium ion	2	33	15.9245	0.0281452	0.146157
GO:0051412	response to corticosterone stimulus	2	34	15.4561	0.02983	0.146157
GO:0051930	regulation of sensory perception of pain	2	34	15.4561	0.02983	0.146157
GO:0001300	chronological cell aging	1	2	131.377	0.0303891	0.146157
GO:0002790	peptide secretion	1	2	131.377	0.0303891	0.146157
GO:0002826	negative regulation of T-helper 1 type immune response	1	2	131.377	0.0303891	0.146157
GO:0003170	heart valve development	1	2	131.377	0.0303891	0.146157
GO:0003188	heart valve formation	1	2	131.377	0.0303891	0.146157
GO:0003413	chondrocyte differentiation involved in endochondral bone morphogenesis	1	2	131.377	0.0303891	0.146157
GO:0003415	chondrocyte hypertrophy	1	2	131.377	0.0303891	0.146157
GO:0006596	polyamine biosynthetic process	1	2	131.377	0.0303891	0.146157
GO:0006649	phospholipid transfer to membrane	1	2	131.377	0.0303891	0.146157
GO:0006682	galactosylceramide biosynthetic process	1	2	131.377	0.0303891	0.146157
GO:0009446	putrescine biosynthetic process	1	2	131.377	0.0303891	0.146157
GO:0010025	wax biosynthetic process	1	2	131.377	0.0303891	0.146157
GO:0010070	zygote asymmetric cell division	1	2	131.377	0.0303891	0.146157
GO:0010813	neuropeptide catabolic process	1	2	131.377	0.0303891	0.146157
GO:0014040	positive regulation of Schwann cell differentiation	1	2	131.377	0.0303891	0.146157
GO:0014043	negative regulation of neuron maturation	1	2	131.377	0.0303891	0.146157
GO:0015811	L-cystine transport	1	2	131.377	0.0303891	0.146157
GO:0016340	calcium-dependent cell-matrix adhesion	1	2	131.377	0.0303891	0.146157
GO:0019100	male germ-line sex determination	1	2	131.377	0.0303891	0.146157
GO:0032290	peripheral nervous system myelin formation	1	2	131.377	0.0303891	0.146157
GO:0032484	Ral protein signal transduction	1	2	131.377	0.0303891	0.146157
GO:0042634	regulation of hair cycle	1	2	131.377	0.0303891	0.146157
GO:0043132	NAD transport	1	2	131.377	0.0303891	0.146157
GO:0046168	glycerol-3-phosphate catabolic process	1	2	131.377	0.0303891	0.146157
GO:0046486	glycerolipid metabolic process	1	2	131.377	0.0303891	0.146157
GO:0046931	pore complex assembly	1	2	131.377	0.0303891	0.146157
GO:0048713	regulation of oligodendrocyte differentiation	1	2	131.377	0.0303891	0.146157
GO:0048842	positive regulation of axon extension involved in axon guidance	1	2	131.377	0.0303891	0.146157
GO:0048858	cell projection morphogenesis	1	2	131.377	0.0303891	0.146157
GO:0051128	regulation of cellular component organization	1	2	131.377	0.0303891	0.146157
GO:0051170	nuclear import	1	2	131.377	0.0303891	0.146157
GO:0051495	positive regulation of cytoskeleton organization	1	2	131.377	0.0303891	0.146157
GO:0055094	response to lipoprotein particle stimulus	1	2	131.377	0.0303891	0.146157
GO:0060221	retinal rod cell differentiation	1	2	131.377	0.0303891	0.146157
GO:0060350	endochondral bone morphogenesis	1	2	131.377	0.0303891	0.146157
GO:0061138	morphogenesis of a branching epithelium	1	2	131.377	0.0303891	0.146157
GO:0070168	negative regulation of biomineral tissue development	1	2	131.377	0.0303891	0.146157
GO:0070278	extracellular matrix constituent secretion	1	2	131.377	0.0303891	0.146157
GO:0070483	detection of hypoxia	1	2	131.377	0.0303891	0.146157
GO:0071492	cellular response to UV-A	1	2	131.377	0.0303891	0.146157
GO:0072190	ureter urothelium development	1	2	131.377	0.0303891	0.146157
GO:0086100	endothelin receptor signaling pathway	1	2	131.377	0.0303891	0.146157
GO:2000630	positive regulation of miRNA metabolic process	1	2	131.377	0.0303891	0.146157
GO:2000741	positive regulation of mesenchymal stem cell differentiation	1	2	131.377	0.0303891	0.146157
GO:2001222	regulation of neuron migration	1	2	131.377	0.0303891	0.146157
GO:0043473	pigmentation	2	35	15.0145	0.0315593	0.150987
GO:0000086	G2/M transition of mitotic cell cycle	2	36	14.5975	0.0333328	0.156183
GO:0007254	JNK cascade	2	36	14.5975	0.0333328	0.156183
GO:0016358	dendrite development	2	36	14.5975	0.0333328	0.156183
GO:0048754	branching morphogenesis of an epithelial tube	2	36	14.5975	0.0333328	0.156183
GO:0060348	bone development	2	37	14.2029	0.0351501	0.162824
GO:0007628	adult walking behavior	2	38	13.8292	0.0370108	0.162824
GO:0009314	response to radiation	2	38	13.8292	0.0370108	0.162824
GO:0071230	cellular response to amino acid stimulus	2	38	13.8292	0.0370108	0.162824
GO:0010043	response to zinc ion	2	39	13.4746	0.0389146	0.162824
GO:0043085	positive regulation of catalytic activity	2	39	13.4746	0.0389146	0.162824
GO:0043086	negative regulation of catalytic activity	2	39	13.4746	0.0389146	0.162824
GO:0032755	positive regulation of interleukin-6 production	2	41	12.8173	0.0428501	0.162824
GO:0000320	re-entry into mitotic cell cycle	1	3	87.5848	0.0454974	0.162824
GO:0001573	ganglioside metabolic process	1	3	87.5848	0.0454974	0.162824
GO:0003179	heart valve morphogenesis	1	3	87.5848	0.0454974	0.162824
GO:0003273	cell migration involved in endocardial cushion formation	1	3	87.5848	0.0454974	0.162824
GO:0006116	NADH oxidation	1	3	87.5848	0.0454974	0.162824
GO:0006582	melanin metabolic process	1	3	87.5848	0.0454974	0.162824
GO:0006595	polyamine metabolic process	1	3	87.5848	0.0454974	0.162824
GO:0006607	NLS-bearing substrate import into nucleus	1	3	87.5848	0.0454974	0.162824
GO:0006636	unsaturated fatty acid biosynthetic process	1	3	87.5848	0.0454974	0.162824
GO:0006688	glycosphingolipid biosynthetic process	1	3	87.5848	0.0454974	0.162824
GO:0007098	centrosome cycle	1	3	87.5848	0.0454974	0.162824
GO:0007161	calcium-independent cell-matrix adhesion	1	3	87.5848	0.0454974	0.162824
GO:0007638	mechanosensory behavior	1	3	87.5848	0.0454974	0.162824
GO:0010626	negative regulation of Schwann cell proliferation	1	3	87.5848	0.0454974	0.162824
GO:0010866	regulation of triglyceride biosynthetic process	1	3	87.5848	0.0454974	0.162824
GO:0018230	peptidyl-L-cysteine S-palmitoylation	1	3	87.5848	0.0454974	0.162824
GO:0021769	orbitofrontal cortex development	1	3	87.5848	0.0454974	0.162824
GO:0021800	cerebral cortex tangential migration	1	3	87.5848	0.0454974	0.162824
GO:0030422	production of siRNA involved in RNA interference	1	3	87.5848	0.0454974	0.162824
GO:0030423	targeting of mRNA for destruction involved in RNA interference	1	3	87.5848	0.0454974	0.162824
GO:0030835	negative regulation of actin filament depolymerization	1	3	87.5848	0.0454974	0.162824
GO:0031344	regulation of cell projection organization	1	3	87.5848	0.0454974	0.162824
GO:0031345	negative regulation of cell projection organization	1	3	87.5848	0.0454974	0.162824
GO:0031620	regulation of fever generation	1	3	87.5848	0.0454974	0.162824
GO:0032269	negative regulation of cellular protein metabolic process	1	3	87.5848	0.0454974	0.162824
GO:0032286	central nervous system myelin maintenance	1	3	87.5848	0.0454974	0.162824
GO:0032534	regulation of microvillus assembly	1	3	87.5848	0.0454974	0.162824
GO:0035196	production of miRNAs involved in gene silencing by miRNA	1	3	87.5848	0.0454974	0.162824
GO:0035989	tendon development	1	3	87.5848	0.0454974	0.162824
GO:0038026	reelin-mediated signaling pathway	1	3	87.5848	0.0454974	0.162824
GO:0042045	epithelial fluid transport	1	3	87.5848	0.0454974	0.162824
GO:0042747	circadian sleep/wake cycle, REM sleep	1	3	87.5848	0.0454974	0.162824
GO:0045919	positive regulation of cytolysis	1	3	87.5848	0.0454974	0.162824
GO:0046474	glycerophospholipid biosynthetic process	1	3	87.5848	0.0454974	0.162824
GO:0050717	positive regulation of interleukin-1 alpha secretion	1	3	87.5848	0.0454974	0.162824
GO:0051046	regulation of secretion	1	3	87.5848	0.0454974	0.162824
GO:0051220	cytoplasmic sequestering of protein	1	3	87.5848	0.0454974	0.162824
GO:0051935	L-glutamate uptake involved in synaptic transmission	1	3	87.5848	0.0454974	0.162824
GO:0055099	response to high density lipoprotein particle stimulus	1	3	87.5848	0.0454974	0.162824
GO:0060020	Bergmann glial cell differentiation	1	3	87.5848	0.0454974	0.162824
GO:0060178	regulation of exocyst localization	1	3	87.5848	0.0454974	0.162824
GO:0060576	intestinal epithelial cell development	1	3	87.5848	0.0454974	0.162824
GO:0060729	intestinal epithelial structure maintenance	1	3	87.5848	0.0454974	0.162824
GO:0070634	transepithelial ammonium transport	1	3	87.5848	0.0454974	0.162824
GO:0072034	renal vesicle induction	1	3	87.5848	0.0454974	0.162824
GO:0072197	ureter morphogenesis	1	3	87.5848	0.0454974	0.162824
GO:0085029	extracellular matrix assembly	1	3	87.5848	0.0454974	0.162824
GO:0090045	positive regulation of deacetylase activity	1	3	87.5848	0.0454974	0.162824
GO:2000017	positive regulation of determination of dorsal identity	1	3	87.5848	0.0454974	0.162824
GO:2000041	negative regulation of planar cell polarity pathway involved in axis elongation	1	3	87.5848	0.0454974	0.162824
GO:2000138	positive regulation of cell proliferation involved in heart morphogenesis	1	3	87.5848	0.0454974	0.162824
GO:2000969	positive regulation of alpha-amino-3-hydroxy-5-methyl-4-isoxazole propionate selective glutamate receptor activity	1	3	87.5848	0.0454974	0.162824
GO:0010468	regulation of gene expression	3	123	6.40864	0.0469727	0.167444
GO:0022900	electron transport chain	2	44	11.9434	0.0490679	0.173551
GO:0071300	cellular response to retinoic acid	2	44	11.9434	0.0490679	0.173551
GO:0032880	regulation of protein localization	2	47	11.181	0.0556549	0.179279
GO:0043588	skin development	2	47	11.181	0.0556549	0.179279
GO:0007165	signal transduction	5	377	3.48481	0.0600726	0.179279
GO:0008344	adult locomotory behavior	2	49	10.7247	0.0602468	0.179279
GO:0048545	response to steroid hormone stimulus	2	49	10.7247	0.0602468	0.179279
GO:0001845	phagolysosome assembly	1	4	65.6886	0.0605486	0.179279
GO:0002175	protein localization to paranode region of axon	1	4	65.6886	0.0605486	0.179279
GO:0002686	negative regulation of leukocyte migration	1	4	65.6886	0.0605486	0.179279
GO:0006047	UDP-N-acetylglucosamine metabolic process	1	4	65.6886	0.0605486	0.179279
GO:0006497	protein lipidation	1	4	65.6886	0.0605486	0.179279
GO:0006900	membrane budding	1	4	65.6886	0.0605486	0.179279
GO:0008611	ether lipid biosynthetic process	1	4	65.6886	0.0605486	0.179279
GO:0010815	bradykinin catabolic process	1	4	65.6886	0.0605486	0.179279
GO:0014826	vein smooth muscle contraction	1	4	65.6886	0.0605486	0.179279
GO:0021782	glial cell development	1	4	65.6886	0.0605486	0.179279
GO:0022009	central nervous system vasculogenesis	1	4	65.6886	0.0605486	0.179279
GO:0022617	extracellular matrix disassembly	1	4	65.6886	0.0605486	0.179279
GO:0031063	regulation of histone deacetylation	1	4	65.6886	0.0605486	0.179279
GO:0032489	regulation of Cdc42 protein signal transduction	1	4	65.6886	0.0605486	0.179279
GO:0032754	positive regulation of interleukin-5 production	1	4	65.6886	0.0605486	0.179279
GO:0032859	activation of Ral GTPase activity	1	4	65.6886	0.0605486	0.179279
GO:0033631	cell-cell adhesion mediated by integrin	1	4	65.6886	0.0605486	0.179279
GO:0034435	cholesterol esterification	1	4	65.6886	0.0605486	0.179279
GO:0034625	fatty acid elongation, monounsaturated fatty acid	1	4	65.6886	0.0605486	0.179279
GO:0034626	fatty acid elongation, polyunsaturated fatty acid	1	4	65.6886	0.0605486	0.179279
GO:0038003	opioid receptor signaling pathway	1	4	65.6886	0.0605486	0.179279
GO:0045069	regulation of viral genome replication	1	4	65.6886	0.0605486	0.179279
GO:0045217	cell-cell junction maintenance	1	4	65.6886	0.0605486	0.179279
GO:0046449	creatinine metabolic process	1	4	65.6886	0.0605486	0.179279
GO:0046533	negative regulation of photoreceptor cell differentiation	1	4	65.6886	0.0605486	0.179279
GO:0048845	venous blood vessel morphogenesis	1	4	65.6886	0.0605486	0.179279
GO:0050702	interleukin-1 beta secretion	1	4	65.6886	0.0605486	0.179279
GO:0050807	regulation of synapse organization	1	4	65.6886	0.0605486	0.179279
GO:0051612	negative regulation of serotonin uptake	1	4	65.6886	0.0605486	0.179279
GO:0051964	negative regulation of synapse assembly	1	4	65.6886	0.0605486	0.179279
GO:0055098	response to low-density lipoprotein particle stimulus	1	4	65.6886	0.0605486	0.179279
GO:0060018	astrocyte fate commitment	1	4	65.6886	0.0605486	0.179279
GO:0060075	regulation of resting membrane potential	1	4	65.6886	0.0605486	0.179279
GO:0060155	platelet dense granule organization	1	4	65.6886	0.0605486	0.179279
GO:0060512	prostate gland morphogenesis	1	4	65.6886	0.0605486	0.179279
GO:0070141	response to UV-A	1	4	65.6886	0.0605486	0.179279
GO:0071394	cellular response to testosterone stimulus	1	4	65.6886	0.0605486	0.179279
GO:0071504	cellular response to heparin	1	4	65.6886	0.0605486	0.179279
GO:0071711	basement membrane organization	1	4	65.6886	0.0605486	0.179279
GO:0071872	cellular response to epinephrine stimulus	1	4	65.6886	0.0605486	0.179279
GO:0072289	metanephric nephron tubule formation	1	4	65.6886	0.0605486	0.179279
GO:0090175	regulation of establishment of planar polarity	1	4	65.6886	0.0605486	0.179279
GO:1900273	positive regulation of long-term synaptic potentiation	1	4	65.6886	0.0605486	0.179279
GO:2000107	negative regulation of leukocyte apoptotic process	1	4	65.6886	0.0605486	0.179279
GO:2001046	positive regulation of integrin-mediated signaling pathway	1	4	65.6886	0.0605486	0.179279
GO:0000082	G1/S transition of mitotic cell cycle	2	50	10.5102	0.0626019	0.184757
GO:0042127	regulation of cell proliferation	3	140	5.63045	0.0663065	0.195057
GO:0045471	response to ethanol	3	142	5.55115	0.0688319	0.196758
GO:0006469	negative regulation of protein kinase activity	2	53	9.91526	0.0699001	0.196758
GO:0045444	fat cell differentiation	2	53	9.91526	0.0699001	0.196758
GO:0002830	positive regulation of type 2 immune response	1	5	52.5509	0.0755429	0.196758
GO:0006658	phosphatidylserine metabolic process	1	5	52.5509	0.0755429	0.196758
GO:0007195	adenylate cyclase-inhibiting dopamine receptor signaling pathway	1	5	52.5509	0.0755429	0.196758
GO:0007258	JUN phosphorylation	1	5	52.5509	0.0755429	0.196758
GO:0010107	potassium ion import	1	5	52.5509	0.0755429	0.196758
GO:0010890	positive regulation of sequestering of triglyceride	1	5	52.5509	0.0755429	0.196758
GO:0014074	response to purine-containing compound	1	5	52.5509	0.0755429	0.196758
GO:0018101	peptidyl-citrulline biosynthetic process from peptidyl-arginine	1	5	52.5509	0.0755429	0.196758
GO:0019367	fatty acid elongation, saturated fatty acid	1	5	52.5509	0.0755429	0.196758
GO:0019695	choline metabolic process	1	5	52.5509	0.0755429	0.196758
GO:0030540	female genitalia development	1	5	52.5509	0.0755429	0.196758
GO:0030947	regulation of vascular endothelial growth factor receptor signaling pathway	1	5	52.5509	0.0755429	0.196758
GO:0031638	zymogen activation	1	5	52.5509	0.0755429	0.196758
GO:0032736	positive regulation of interleukin-13 production	1	5	52.5509	0.0755429	0.196758
GO:0033601	positive regulation of mammary gland epithelial cell proliferation	1	5	52.5509	0.0755429	0.196758
GO:0033619	membrane protein proteolysis	1	5	52.5509	0.0755429	0.196758
GO:0033634	positive regulation of cell-cell adhesion mediated by integrin	1	5	52.5509	0.0755429	0.196758
GO:0034380	high-density lipoprotein particle assembly	1	5	52.5509	0.0755429	0.196758
GO:0035336	long-chain fatty-acyl-CoA metabolic process	1	5	52.5509	0.0755429	0.196758
GO:0035356	cellular triglyceride homeostasis	1	5	52.5509	0.0755429	0.196758
GO:0045719	negative regulation of glycogen biosynthetic process	1	5	52.5509	0.0755429	0.196758
GO:0046661	male sex differentiation	1	5	52.5509	0.0755429	0.196758
GO:0048733	sebaceous gland development	1	5	52.5509	0.0755429	0.196758
GO:0050913	sensory perception of bitter taste	1	5	52.5509	0.0755429	0.196758
GO:0050916	sensory perception of sweet taste	1	5	52.5509	0.0755429	0.196758
GO:0060028	convergent extension involved in axis elongation	1	5	52.5509	0.0755429	0.196758
GO:0060763	mammary duct terminal end bud growth	1	5	52.5509	0.0755429	0.196758
GO:0061003	positive regulation of dendritic spine morphogenesis	1	5	52.5509	0.0755429	0.196758
GO:0070307	lens fiber cell development	1	5	52.5509	0.0755429	0.196758
GO:0071493	cellular response to UV-B	1	5	52.5509	0.0755429	0.196758
GO:0071559	response to transforming growth factor beta stimulus	1	5	52.5509	0.0755429	0.196758
GO:0071679	commissural neuron axon guidance	1	5	52.5509	0.0755429	0.196758
GO:0072015	glomerular visceral epithelial cell development	1	5	52.5509	0.0755429	0.196758
GO:0097114	N-methyl-D-aspartate receptor clustering	1	5	52.5509	0.0755429	0.196758
GO:0097119	postsynaptic density protein 95 clustering	1	5	52.5509	0.0755429	0.196758
GO:0097120	receptor localization to synapse	1	5	52.5509	0.0755429	0.196758
GO:2000009	negative regulation of protein localization to cell surface	1	5	52.5509	0.0755429	0.196758
GO:0008217	regulation of blood pressure	2	56	9.38409	0.0775407	0.201384
GO:0001568	blood vessel development	2	57	9.21945	0.0801621	0.207599
GO:0030154	cell differentiation	4	271	3.87829	0.081375	0.210142
GO:0043433	negative regulation of sequence-specific DNA binding transcription factor activity	2	58	9.0605	0.0828203	0.211976
GO:0051289	protein homotetramerization	2	60	8.75848	0.0882458	0.211976
GO:0006002	fructose 6-phosphate metabolic process	1	6	43.7924	0.0904804	0.211976
GO:0006072	glycerol-3-phosphate metabolic process	1	6	43.7924	0.0904804	0.211976
GO:0006518	peptide metabolic process	1	6	43.7924	0.0904804	0.211976
GO:0006654	phosphatidic acid biosynthetic process	1	6	43.7924	0.0904804	0.211976
GO:0007016	cytoskeletal anchoring at plasma membrane	1	6	43.7924	0.0904804	0.211976
GO:0010564	regulation of cell cycle process	1	6	43.7924	0.0904804	0.211976
GO:0014054	positive regulation of gamma-aminobutyric acid secretion	1	6	43.7924	0.0904804	0.211976
GO:0015696	ammonium transport	1	6	43.7924	0.0904804	0.211976
GO:0019800	peptide cross-linking via chondroitin 4-sulfate glycosaminoglycan	1	6	43.7924	0.0904804	0.211976
GO:0021517	ventral spinal cord development	1	6	43.7924	0.0904804	0.211976
GO:0021554	optic nerve development	1	6	43.7924	0.0904804	0.211976
GO:0021889	olfactory bulb interneuron differentiation	1	6	43.7924	0.0904804	0.211976
GO:0030321	transepithelial chloride transport	1	6	43.7924	0.0904804	0.211976
GO:0030857	negative regulation of epithelial cell differentiation	1	6	43.7924	0.0904804	0.211976
GO:0030916	otic vesicle formation	1	6	43.7924	0.0904804	0.211976
GO:0031643	positive regulation of myelination	1	6	43.7924	0.0904804	0.211976
GO:0032060	bleb assembly	1	6	43.7924	0.0904804	0.211976
GO:0032308	positive regulation of prostaglandin secretion	1	6	43.7924	0.0904804	0.211976
GO:0032354	response to follicle-stimulating hormone stimulus	1	6	43.7924	0.0904804	0.211976
GO:0032367	intracellular cholesterol transport	1	6	43.7924	0.0904804	0.211976
GO:0032963	collagen metabolic process	1	6	43.7924	0.0904804	0.211976
GO:0042063	gliogenesis	1	6	43.7924	0.0904804	0.211976
GO:0042158	lipoprotein biosynthetic process	1	6	43.7924	0.0904804	0.211976
GO:0042308	negative regulation of protein import into nucleus	1	6	43.7924	0.0904804	0.211976
GO:0050917	sensory perception of umami taste	1	6	43.7924	0.0904804	0.211976
GO:0051385	response to mineralocorticoid stimulus	1	6	43.7924	0.0904804	0.211976
GO:0051604	protein maturation	1	6	43.7924	0.0904804	0.211976
GO:0051893	regulation of focal adhesion assembly	1	6	43.7924	0.0904804	0.211976
GO:0051901	positive regulation of mitochondrial depolarization	1	6	43.7924	0.0904804	0.211976
GO:0051938	L-glutamate import	1	6	43.7924	0.0904804	0.211976
GO:0055075	potassium ion homeostasis	1	6	43.7924	0.0904804	0.211976
GO:0060008	Sertoli cell differentiation	1	6	43.7924	0.0904804	0.211976
GO:0060253	negative regulation of glial cell proliferation	1	6	43.7924	0.0904804	0.211976
GO:0060394	negative regulation of pathway-restricted SMAD protein phosphorylation	1	6	43.7924	0.0904804	0.211976
GO:0007018	microtubule-based movement	2	61	8.6149	0.0910124	0.212129
GO:0007613	memory	2	61	8.6149	0.0910124	0.212129
GO:0010243	response to organic nitrogen	2	62	8.47595	0.0938145	0.218101
GO:0000902	cell morphogenesis	2	64	8.21107	0.0995241	0.225881
GO:0009408	response to heat	2	64	8.21107	0.0995241	0.225881
GO:0048839	inner ear development	2	64	8.21107	0.0995241	0.225881
GO:0071407	cellular response to organic cyclic compound	2	64	8.21107	0.0995241	0.225881
GO:0000904	cell morphogenesis involved in differentiation	1	7	37.5363	0.105361	0.225881
GO:0001667	ameboidal cell migration	1	7	37.5363	0.105361	0.225881
GO:0001778	plasma membrane repair	1	7	37.5363	0.105361	0.225881
GO:0001913	T cell mediated cytotoxicity	1	7	37.5363	0.105361	0.225881
GO:0009414	response to water deprivation	1	7	37.5363	0.105361	0.225881
GO:0014009	glial cell proliferation	1	7	37.5363	0.105361	0.225881
GO:0014047	glutamate secretion	1	7	37.5363	0.105361	0.225881
GO:0015695	organic cation transport	1	7	37.5363	0.105361	0.225881
GO:0015825	L-serine transport	1	7	37.5363	0.105361	0.225881
GO:0019227	neuronal action potential propagation	1	7	37.5363	0.105361	0.225881
GO:0019934	cGMP-mediated signaling	1	7	37.5363	0.105361	0.225881
GO:0022029	telencephalon cell migration	1	7	37.5363	0.105361	0.225881
GO:0030850	prostate gland development	1	7	37.5363	0.105361	0.225881
GO:0031054	pre-miRNA processing	1	7	37.5363	0.105361	0.225881
GO:0032287	peripheral nervous system myelin maintenance	1	7	37.5363	0.105361	0.225881
GO:0033603	positive regulation of dopamine secretion	1	7	37.5363	0.105361	0.225881
GO:0034389	lipid particle organization	1	7	37.5363	0.105361	0.225881
GO:0042760	very long-chain fatty acid catabolic process	1	7	37.5363	0.105361	0.225881
GO:0043297	apical junction assembly	1	7	37.5363	0.105361	0.225881
GO:0048251	elastic fiber assembly	1	7	37.5363	0.105361	0.225881
GO:0048739	cardiac muscle fiber development	1	7	37.5363	0.105361	0.225881
GO:0051024	positive regulation of immunoglobulin secretion	1	7	37.5363	0.105361	0.225881
GO:0051347	positive regulation of transferase activity	1	7	37.5363	0.105361	0.225881
GO:0072089	stem cell proliferation	1	7	37.5363	0.105361	0.225881
GO:0090184	positive regulation of kidney development	1	7	37.5363	0.105361	0.225881
GO:0090197	positive regulation of chemokine secretion	1	7	37.5363	0.105361	0.225881
GO:2000020	positive regulation of male gonad development	1	7	37.5363	0.105361	0.225881
GO:2000179	positive regulation of neural precursor cell proliferation	1	7	37.5363	0.105361	0.225881
GO:2001235	positive regulation of apoptotic signaling pathway	1	7	37.5363	0.105361	0.225881
GO:0051260	protein homooligomerization	3	168	4.69204	0.106523	0.227833
GO:0007154	cell communication	2	68	7.72807	0.111356	0.237055
GO:0007229	integrin-mediated signaling pathway	2	68	7.72807	0.111356	0.237055
GO:0031667	response to nutrient levels	2	69	7.61607	0.114398	0.240899
GO:0032526	response to retinoic acid	2	69	7.61607	0.114398	0.240899
GO:0001763	morphogenesis of a branching structure	1	8	32.8443	0.120186	0.240899
GO:0002011	morphogenesis of an epithelial sheet	1	8	32.8443	0.120186	0.240899
GO:0003084	positive regulation of systemic arterial blood pressure	1	8	32.8443	0.120186	0.240899
GO:0006702	androgen biosynthetic process	1	8	32.8443	0.120186	0.240899
GO:0007567	parturition	1	8	32.8443	0.120186	0.240899
GO:0010389	regulation of G2/M transition of mitotic cell cycle	1	8	32.8443	0.120186	0.240899
GO:0014002	astrocyte development	1	8	32.8443	0.120186	0.240899
GO:0030858	positive regulation of epithelial cell differentiation	1	8	32.8443	0.120186	0.240899
GO:0032000	positive regulation of fatty acid beta-oxidation	1	8	32.8443	0.120186	0.240899
GO:0032731	positive regulation of interleukin-1 beta production	1	8	32.8443	0.120186	0.240899
GO:0032836	glomerular basement membrane development	1	8	32.8443	0.120186	0.240899
GO:0034405	response to fluid shear stress	1	8	32.8443	0.120186	0.240899
GO:0035590	purinergic nucleotide receptor signaling pathway	1	8	32.8443	0.120186	0.240899
GO:0042428	serotonin metabolic process	1	8	32.8443	0.120186	0.240899
GO:0042487	regulation of odontogenesis of dentin-containing tooth	1	8	32.8443	0.120186	0.240899
GO:0042993	positive regulation of transcription factor import into nucleus	1	8	32.8443	0.120186	0.240899
GO:0043279	response to alkaloid	1	8	32.8443	0.120186	0.240899
GO:0046889	positive regulation of lipid biosynthetic process	1	8	32.8443	0.120186	0.240899
GO:0051001	negative regulation of nitric-oxide synthase activity	1	8	32.8443	0.120186	0.240899
GO:0055013	cardiac muscle cell development	1	8	32.8443	0.120186	0.240899
GO:0055091	phospholipid homeostasis	1	8	32.8443	0.120186	0.240899
GO:0060119	inner ear receptor cell development	1	8	32.8443	0.120186	0.240899
GO:0060997	dendritic spine morphogenesis	1	8	32.8443	0.120186	0.240899
GO:0090129	positive regulation of synapse maturation	1	8	32.8443	0.120186	0.240899
GO:0010976	positive regulation of neuron projection development	2	71	7.40153	0.120582	0.240899
GO:0035264	multicellular organism growth	2	71	7.40153	0.120582	0.240899
GO:0007010	cytoskeleton organization	2	72	7.29873	0.123722	0.246631
GO:0030336	negative regulation of cell migration	2	73	7.19875	0.126895	0.252402
GO:0003203	endocardial cushion morphogenesis	1	9	29.1949	0.134955	0.25557
GO:0006972	hyperosmotic response	1	9	29.1949	0.134955	0.25557
GO:0007009	plasma membrane organization	1	9	29.1949	0.134955	0.25557
GO:0007342	fusion of sperm to egg plasma membrane	1	9	29.1949	0.134955	0.25557
GO:0008088	axon cargo transport	1	9	29.1949	0.134955	0.25557
GO:0010467	gene expression	1	9	29.1949	0.134955	0.25557
GO:0010952	positive regulation of peptidase activity	1	9	29.1949	0.134955	0.25557
GO:0014049	positive regulation of glutamate secretion	1	9	29.1949	0.134955	0.25557
GO:0015914	phospholipid transport	1	9	29.1949	0.134955	0.25557
GO:0019048	virus-host interaction	1	9	29.1949	0.134955	0.25557
GO:0022010	central nervous system myelination	1	9	29.1949	0.134955	0.25557
GO:0030148	sphingolipid biosynthetic process	1	9	29.1949	0.134955	0.25557
GO:0031571	mitotic G1 DNA damage checkpoint	1	9	29.1949	0.134955	0.25557
GO:0035414	negative regulation of catenin import into nucleus	1	9	29.1949	0.134955	0.25557
GO:0043206	extracellular fibril organization	1	9	29.1949	0.134955	0.25557
GO:0045103	intermediate filament-based process	1	9	29.1949	0.134955	0.25557
GO:0048246	macrophage chemotaxis	1	9	29.1949	0.134955	0.25557
GO:0050435	beta-amyloid metabolic process	1	9	29.1949	0.134955	0.25557
GO:0051764	actin crosslink formation	1	9	29.1949	0.134955	0.25557
GO:0060252	positive regulation of glial cell proliferation	1	9	29.1949	0.134955	0.25557
GO:0060402	calcium ion transport into cytosol	1	9	29.1949	0.134955	0.25557
GO:0060406	positive regulation of penile erection	1	9	29.1949	0.134955	0.25557
GO:0090399	replicative senescence	1	9	29.1949	0.134955	0.25557
GO:0071363	cellular response to growth factor stimulus	2	76	6.91459	0.136605	0.258157
GO:0050731	positive regulation of peptidyl-tyrosine phosphorylation	2	78	6.73729	0.143234	0.268338
GO:0006954	inflammatory response	3	189	4.1707	0.143539	0.268338
GO:0007050	cell cycle arrest	2	79	6.65201	0.146594	0.268338
GO:0060070	canonical Wnt receptor signaling pathway	2	79	6.65201	0.146594	0.268338
GO:0090090	negative regulation of canonical Wnt receptor signaling pathway	2	79	6.65201	0.146594	0.268338
GO:0006465	signal peptide processing	1	10	26.2754	0.149667	0.268338
GO:0006734	NADH metabolic process	1	10	26.2754	0.149667	0.268338
GO:0006884	cell volume homeostasis	1	10	26.2754	0.149667	0.268338
GO:0016101	diterpenoid metabolic process	1	10	26.2754	0.149667	0.268338
GO:0021675	nerve development	1	10	26.2754	0.149667	0.268338
GO:0031953	negative regulation of protein autophosphorylation	1	10	26.2754	0.149667	0.268338
GO:0033598	mammary gland epithelial cell proliferation	1	10	26.2754	0.149667	0.268338
GO:0034616	response to laminar fluid shear stress	1	10	26.2754	0.149667	0.268338
GO:0042438	melanin biosynthetic process	1	10	26.2754	0.149667	0.268338
GO:0042551	neuron maturation	1	10	26.2754	0.149667	0.268338
GO:0042770	signal transduction in response to DNA damage	1	10	26.2754	0.149667	0.268338
GO:0042789	mRNA transcription from RNA polymerase II promoter	1	10	26.2754	0.149667	0.268338
GO:0043032	positive regulation of macrophage activation	1	10	26.2754	0.149667	0.268338
GO:0043149	stress fiber assembly	1	10	26.2754	0.149667	0.268338
GO:0045737	positive regulation of cyclin-dependent protein kinase activity	1	10	26.2754	0.149667	0.268338
GO:0045779	negative regulation of bone resorption	1	10	26.2754	0.149667	0.268338
GO:0048016	inositol phosphate-mediated signaling	1	10	26.2754	0.149667	0.268338
GO:0048730	epidermis morphogenesis	1	10	26.2754	0.149667	0.268338
GO:0050805	negative regulation of synaptic transmission	1	10	26.2754	0.149667	0.268338
GO:0061036	positive regulation of cartilage development	1	10	26.2754	0.149667	0.268338
GO:0090307	spindle assembly involved in mitosis	1	10	26.2754	0.149667	0.268338
GO:0032868	response to insulin stimulus	2	82	6.40864	0.156855	0.278158
GO:0007626	locomotory behavior	2	83	6.33143	0.160335	0.278158
GO:0003094	glomerular filtration	1	11	23.8868	0.164324	0.278158
GO:0010042	response to manganese ion	1	11	23.8868	0.164324	0.278158
GO:0010875	positive regulation of cholesterol efflux	1	11	23.8868	0.164324	0.278158
GO:0030238	male sex determination	1	11	23.8868	0.164324	0.278158
GO:0030903	notochord development	1	11	23.8868	0.164324	0.278158
GO:0031076	embryonic camera-type eye development	1	11	23.8868	0.164324	0.278158
GO:0031960	response to corticosteroid stimulus	1	11	23.8868	0.164324	0.278158
GO:0033591	response to L-ascorbic acid	1	11	23.8868	0.164324	0.278158
GO:0033700	phospholipid efflux	1	11	23.8868	0.164324	0.278158
GO:0034453	microtubule anchoring	1	11	23.8868	0.164324	0.278158
GO:0035313	wound healing, spreading of epidermal cells	1	11	23.8868	0.164324	0.278158
GO:0035815	positive regulation of renal sodium excretion	1	11	23.8868	0.164324	0.278158
GO:0042448	progesterone metabolic process	1	11	23.8868	0.164324	0.278158
GO:0043508	negative regulation of JUN kinase activity	1	11	23.8868	0.164324	0.278158
GO:0043691	reverse cholesterol transport	1	11	23.8868	0.164324	0.278158
GO:0050795	regulation of behavior	1	11	23.8868	0.164324	0.278158
GO:0060009	Sertoli cell development	1	11	23.8868	0.164324	0.278158
GO:0060081	membrane hyperpolarization	1	11	23.8868	0.164324	0.278158
GO:0060174	limb bud formation	1	11	23.8868	0.164324	0.278158
GO:0061178	regulation of insulin secretion involved in cellular response to glucose stimulus	1	11	23.8868	0.164324	0.278158
GO:0070208	protein heterotrimerization	1	11	23.8868	0.164324	0.278158
GO:0070830	tight junction assembly	1	11	23.8868	0.164324	0.278158
GO:0071257	cellular response to electrical stimulus	1	11	23.8868	0.164324	0.278158
GO:0071901	negative regulation of protein serine/threonine kinase activity	1	11	23.8868	0.164324	0.278158
GO:0090026	positive regulation of monocyte chemotaxis	1	11	23.8868	0.164324	0.278158
GO:0097067	cellular response to thyroid hormone stimulus	1	11	23.8868	0.164324	0.278158
GO:2000045	regulation of G1/S transition of mitotic cell cycle	1	11	23.8868	0.164324	0.278158
GO:2000310	regulation of N-methyl-D-aspartate selective glutamate receptor activity	1	11	23.8868	0.164324	0.278158
GO:0007218	neuropeptide signaling pathway	2	85	6.18246	0.167382	0.282807
GO:0000122	negative regulation of transcription from RNA polymerase II promoter	5	499	2.63281	0.170945	0.288291
GO:0045766	positive regulation of angiogenesis	2	88	5.97169	0.178166	0.291476
GO:0006807	nitrogen compound metabolic process	1	12	21.8962	0.178926	0.291476
GO:0007271	synaptic transmission, cholinergic	1	12	21.8962	0.178926	0.291476
GO:0008610	lipid biosynthetic process	1	12	21.8962	0.178926	0.291476
GO:0014850	response to muscle activity	1	12	21.8962	0.178926	0.291476
GO:0016051	carbohydrate biosynthetic process	1	12	21.8962	0.178926	0.291476
GO:0017085	response to insecticide	1	12	21.8962	0.178926	0.291476
GO:0030330	DNA damage response, signal transduction by p53 class mediator	1	12	21.8962	0.178926	0.291476
GO:0032331	negative regulation of chondrocyte differentiation	1	12	21.8962	0.178926	0.291476
GO:0035810	positive regulation of urine volume	1	12	21.8962	0.178926	0.291476
GO:0042403	thyroid hormone metabolic process	1	12	21.8962	0.178926	0.291476
GO:0043129	surfactant homeostasis	1	12	21.8962	0.178926	0.291476
GO:0043589	skin morphogenesis	1	12	21.8962	0.178926	0.291476
GO:0045662	negative regulation of myoblast differentiation	1	12	21.8962	0.178926	0.291476
GO:0046827	positive regulation of protein export from nucleus	1	12	21.8962	0.178926	0.291476
GO:0050872	white fat cell differentiation	1	12	21.8962	0.178926	0.291476
GO:0070723	response to cholesterol	1	12	21.8962	0.178926	0.291476
GO:0071372	cellular response to follicle-stimulating hormone stimulus	1	12	21.8962	0.178926	0.291476
GO:2000463	positive regulation of excitatory postsynaptic membrane potential	1	12	21.8962	0.178926	0.291476
GO:0006816	calcium ion transport	2	89	5.90459	0.181817	0.295655
GO:0055114	oxidation-reduction process	3	210	3.75363	0.186313	0.302426
GO:0032496	response to lipopolysaccharide	3	211	3.73584	0.18849	0.303217
GO:0031100	organ regeneration	2	92	5.71205	0.192933	0.303217
GO:0002042	cell migration involved in sprouting angiogenesis	1	13	20.2119	0.193472	0.303217
GO:0002250	adaptive immune response	1	13	20.2119	0.193472	0.303217
GO:0006541	glutamine metabolic process	1	13	20.2119	0.193472	0.303217
GO:0009629	response to gravity	1	13	20.2119	0.193472	0.303217
GO:0021794	thalamus development	1	13	20.2119	0.193472	0.303217
GO:0022408	negative regulation of cell-cell adhesion	1	13	20.2119	0.193472	0.303217
GO:0031641	regulation of myelination	1	13	20.2119	0.193472	0.303217
GO:0032753	positive regulation of interleukin-4 production	1	13	20.2119	0.193472	0.303217
GO:0035418	protein localization to synapse	1	13	20.2119	0.193472	0.303217
GO:0043403	skeletal muscle tissue regeneration	1	13	20.2119	0.193472	0.303217
GO:0045022	early endosome to late endosome transport	1	13	20.2119	0.193472	0.303217
GO:0048870	cell motility	1	13	20.2119	0.193472	0.303217
GO:0050718	positive regulation of interleukin-1 beta secretion	1	13	20.2119	0.193472	0.303217
GO:0060444	branching involved in mammary gland duct morphogenesis	1	13	20.2119	0.193472	0.303217
GO:0060445	branching involved in salivary gland morphogenesis	1	13	20.2119	0.193472	0.303217
GO:0060992	response to fungicide	1	13	20.2119	0.193472	0.303217
GO:0071305	cellular response to vitamin D	1	13	20.2119	0.193472	0.303217
GO:0090179	planar cell polarity pathway involved in neural tube closure	1	13	20.2119	0.193472	0.303217
GO:0009725	response to hormone stimulus	2	93	5.65063	0.196693	0.307734
GO:0034097	response to cytokine stimulus	2	95	5.53167	0.204291	0.315842
GO:0001655	urogenital system development	1	14	18.7682	0.207963	0.315842
GO:0002063	chondrocyte development	1	14	18.7682	0.207963	0.315842
GO:0006801	superoxide metabolic process	1	14	18.7682	0.207963	0.315842
GO:0006911	phagocytosis, engulfment	1	14	18.7682	0.207963	0.315842
GO:0006939	smooth muscle contraction	1	14	18.7682	0.207963	0.315842
GO:0010524	positive regulation of calcium ion transport into cytosol	1	14	18.7682	0.207963	0.315842
GO:0014032	neural crest cell development	1	14	18.7682	0.207963	0.315842
GO:0021542	dentate gyrus development	1	14	18.7682	0.207963	0.315842
GO:0031116	positive regulation of microtubule polymerization	1	14	18.7682	0.207963	0.315842
GO:0045109	intermediate filament organization	1	14	18.7682	0.207963	0.315842
GO:0045725	positive regulation of glycogen biosynthetic process	1	14	18.7682	0.207963	0.315842
GO:0045744	negative regulation of G-protein coupled receptor protein signaling pathway	1	14	18.7682	0.207963	0.315842
GO:0048066	developmental pigmentation	1	14	18.7682	0.207963	0.315842
GO:0050678	regulation of epithelial cell proliferation	1	14	18.7682	0.207963	0.315842
GO:0060416	response to growth hormone stimulus	1	14	18.7682	0.207963	0.315842
GO:0071392	cellular response to estradiol stimulus	1	14	18.7682	0.207963	0.315842
GO:0051607	defense response to virus	2	96	5.47405	0.208129	0.315842
GO:0042060	wound healing	2	97	5.41762	0.211993	0.320635
GO:0071222	cellular response to lipopolysaccharide	2	97	5.41762	0.211993	0.320635
GO:0043627	response to estrogen stimulus	2	98	5.36233	0.215883	0.325976
GO:0007494	midgut development	1	15	17.517	0.2224	0.32979
GO:0007625	grooming behavior	1	15	17.517	0.2224	0.32979
GO:0023014	signal transduction by phosphorylation	1	15	17.517	0.2224	0.32979
GO:0030502	negative regulation of bone mineralization	1	15	17.517	0.2224	0.32979
GO:0032008	positive regulation of TOR signaling cascade	1	15	17.517	0.2224	0.32979
GO:0033327	Leydig cell differentiation	1	15	17.517	0.2224	0.32979
GO:0045780	positive regulation of bone resorption	1	15	17.517	0.2224	0.32979
GO:0045807	positive regulation of endocytosis	1	15	17.517	0.2224	0.32979
GO:0050930	induction of positive chemotaxis	1	15	17.517	0.2224	0.32979
GO:0051593	response to folic acid	1	15	17.517	0.2224	0.32979
GO:0090004	positive regulation of establishment of protein localization to plasma membrane	1	15	17.517	0.2224	0.32979
GO:0045944	positive regulation of transcription from RNA polymerase II promoter	6	715	2.20493	0.226404	0.335181
GO:0001764	neuron migration	2	101	5.20306	0.227703	0.336555
GO:0001709	cell fate determination	1	16	16.4221	0.236781	0.342185
GO:0001954	positive regulation of cell-matrix adhesion	1	16	16.4221	0.236781	0.342185
GO:0010269	response to selenium ion	1	16	16.4221	0.236781	0.342185
GO:0019835	cytolysis	1	16	16.4221	0.236781	0.342185
GO:0022604	regulation of cell morphogenesis	1	16	16.4221	0.236781	0.342185
GO:0032320	positive regulation of Ras GTPase activity	1	16	16.4221	0.236781	0.342185
GO:0032332	positive regulation of chondrocyte differentiation	1	16	16.4221	0.236781	0.342185
GO:0042491	auditory receptor cell differentiation	1	16	16.4221	0.236781	0.342185
GO:0046513	ceramide biosynthetic process	1	16	16.4221	0.236781	0.342185
GO:0048745	smooth muscle tissue development	1	16	16.4221	0.236781	0.342185
GO:0050767	regulation of neurogenesis	1	16	16.4221	0.236781	0.342185
GO:0051146	striated muscle cell differentiation	1	16	16.4221	0.236781	0.342185
GO:0072001	renal system development	1	16	16.4221	0.236781	0.342185
GO:2000811	negative regulation of anoikis	1	16	16.4221	0.236781	0.342185
GO:0001916	positive regulation of T cell mediated cytotoxicity	1	17	15.4561	0.251109	0.357211
GO:0008209	androgen metabolic process	1	17	15.4561	0.251109	0.357211
GO:0017015	regulation of transforming growth factor beta receptor signaling pathway	1	17	15.4561	0.251109	0.357211
GO:0032314	regulation of Rac GTPase activity	1	17	15.4561	0.251109	0.357211
GO:0032855	positive regulation of Rac GTPase activity	1	17	15.4561	0.251109	0.357211
GO:0043113	receptor clustering	1	17	15.4561	0.251109	0.357211
GO:0048041	focal adhesion assembly	1	17	15.4561	0.251109	0.357211
GO:0048484	enteric nervous system development	1	17	15.4561	0.251109	0.357211
GO:0050910	detection of mechanical stimulus involved in sensory perception of sound	1	17	15.4561	0.251109	0.357211
GO:0071364	cellular response to epidermal growth factor stimulus	1	17	15.4561	0.251109	0.357211
GO:0001666	response to hypoxia	3	242	3.25729	0.262079	0.371698
GO:0002028	regulation of sodium ion transport	1	18	14.5975	0.265382	0.371698
GO:0009395	phospholipid catabolic process	1	18	14.5975	0.265382	0.371698
GO:0021522	spinal cord motor neuron differentiation	1	18	14.5975	0.265382	0.371698
GO:0042310	vasoconstriction	1	18	14.5975	0.265382	0.371698
GO:0045184	establishment of protein localization	1	18	14.5975	0.265382	0.371698
GO:0046697	decidualization	1	18	14.5975	0.265382	0.371698
GO:0048546	digestive tract morphogenesis	1	18	14.5975	0.265382	0.371698
GO:0070098	chemokine-mediated signaling pathway	1	18	14.5975	0.265382	0.371698
GO:0071805	potassium ion transmembrane transport	1	18	14.5975	0.265382	0.371698
GO:0016079	synaptic vesicle exocytosis	1	19	13.8292	0.279601	0.383344
GO:0019369	arachidonic acid metabolic process	1	19	13.8292	0.279601	0.383344
GO:0030279	negative regulation of ossification	1	19	13.8292	0.279601	0.383344
GO:0030539	male genitalia development	1	19	13.8292	0.279601	0.383344
GO:0031648	protein destabilization	1	19	13.8292	0.279601	0.383344
GO:0031668	cellular response to extracellular stimulus	1	19	13.8292	0.279601	0.383344
GO:0032026	response to magnesium ion	1	19	13.8292	0.279601	0.383344
GO:0033198	response to ATP	1	19	13.8292	0.279601	0.383344
GO:0034394	protein localization to cell surface	1	19	13.8292	0.279601	0.383344
GO:0044130	negative regulation of growth of symbiont in host	1	19	13.8292	0.279601	0.383344
GO:0045765	regulation of angiogenesis	1	19	13.8292	0.279601	0.383344
GO:0045778	positive regulation of ossification	1	19	13.8292	0.279601	0.383344
GO:0060441	epithelial tube branching involved in lung morphogenesis	1	19	13.8292	0.279601	0.383344
GO:0061098	positive regulation of protein tyrosine kinase activity	1	19	13.8292	0.279601	0.383344
GO:0001101	response to acid	1	20	13.1377	0.293766	0.39678
GO:0001502	cartilage condensation	1	20	13.1377	0.293766	0.39678
GO:0006970	response to osmotic stress	1	20	13.1377	0.293766	0.39678
GO:0010001	glial cell differentiation	1	20	13.1377	0.293766	0.39678
GO:0010226	response to lithium ion	1	20	13.1377	0.293766	0.39678
GO:0010259	multicellular organismal aging	1	20	13.1377	0.293766	0.39678
GO:0048873	homeostasis of number of cells within a tissue	1	20	13.1377	0.293766	0.39678
GO:0050890	cognition	1	20	13.1377	0.293766	0.39678
GO:0051225	spindle assembly	1	20	13.1377	0.293766	0.39678
GO:0051968	positive regulation of synaptic transmission, glutamatergic	1	20	13.1377	0.293766	0.39678
GO:0030324	lung development	2	119	4.41604	0.303037	0.408696
GO:0043065	positive regulation of apoptotic process	3	258	3.05528	0.304484	0.409752
GO:0001822	kidney development	2	120	4.37924	0.307429	0.409752
GO:0006094	gluconeogenesis	1	21	12.5121	0.307878	0.409752
GO:0007214	gamma-aminobutyric acid signaling pathway	1	21	12.5121	0.307878	0.409752
GO:0036342	post-anal tail morphogenesis	1	21	12.5121	0.307878	0.409752
GO:0044344	cellular response to fibroblast growth factor stimulus	1	21	12.5121	0.307878	0.409752
GO:0046580	negative regulation of Ras protein signal transduction	1	21	12.5121	0.307878	0.409752
GO:0060749	mammary gland alveolus development	1	21	12.5121	0.307878	0.409752
GO:0071345	cellular response to cytokine stimulus	1	21	12.5121	0.307878	0.409752
GO:0006885	regulation of pH	1	22	11.9434	0.321936	0.422279
GO:0007173	epidermal growth factor receptor signaling pathway	1	22	11.9434	0.321936	0.422279
GO:0008299	isoprenoid biosynthetic process	1	22	11.9434	0.321936	0.422279
GO:0008406	gonad development	1	22	11.9434	0.321936	0.422279
GO:0030301	cholesterol transport	1	22	11.9434	0.321936	0.422279
GO:0042177	negative regulation of protein catabolic process	1	22	11.9434	0.321936	0.422279
GO:0048844	artery morphogenesis	1	22	11.9434	0.321936	0.422279
GO:0050714	positive regulation of protein secretion	1	22	11.9434	0.321936	0.422279
GO:0090103	cochlea morphogenesis	1	22	11.9434	0.321936	0.422279
GO:0090190	positive regulation of branching involved in ureteric bud morphogenesis	1	22	11.9434	0.321936	0.422279
GO:0030182	neuron differentiation	2	125	4.20407	0.329684	0.431819
GO:0007159	leukocyte cell-cell adhesion	1	23	11.4241	0.335941	0.433764
GO:0008045	motor neuron axon guidance	1	23	11.4241	0.335941	0.433764
GO:0010165	response to X-ray	1	23	11.4241	0.335941	0.433764
GO:0019228	regulation of action potential in neuron	1	23	11.4241	0.335941	0.433764
GO:0031018	endocrine pancreas development	1	23	11.4241	0.335941	0.433764
GO:0033344	cholesterol efflux	1	23	11.4241	0.335941	0.433764
GO:0043029	T cell homeostasis	1	23	11.4241	0.335941	0.433764
GO:0045214	sarcomere organization	1	23	11.4241	0.335941	0.433764
GO:0050900	leukocyte migration	1	23	11.4241	0.335941	0.433764
GO:0051899	membrane depolarization	1	23	11.4241	0.335941	0.433764
GO:0007204	elevation of cytosolic calcium ion concentration	2	127	4.13786	0.338721	0.436734
GO:0001824	blastocyst development	1	24	10.9481	0.349893	0.444207
GO:0006695	cholesterol biosynthetic process	1	24	10.9481	0.349893	0.444207
GO:0007249	I-kappaB kinase/NF-kappaB cascade	1	24	10.9481	0.349893	0.444207
GO:0032689	negative regulation of interferon-gamma production	1	24	10.9481	0.349893	0.444207
GO:0033280	response to vitamin D	1	24	10.9481	0.349893	0.444207
GO:0034605	cellular response to heat	1	24	10.9481	0.349893	0.444207
GO:0048709	oligodendrocyte differentiation	1	24	10.9481	0.349893	0.444207
GO:0051297	centrosome organization	1	24	10.9481	0.349893	0.444207
GO:0055007	cardiac muscle cell differentiation	1	24	10.9481	0.349893	0.444207
GO:0060326	cell chemotaxis	1	24	10.9481	0.349893	0.444207
GO:0070542	response to fatty acid	1	24	10.9481	0.349893	0.444207
GO:0001937	negative regulation of endothelial cell proliferation	1	25	10.5102	0.363792	0.455491
GO:0006986	response to unfolded protein	1	25	10.5102	0.363792	0.455491
GO:0010862	positive regulation of pathway-restricted SMAD protein phosphorylation	1	25	10.5102	0.363792	0.455491
GO:0030968	endoplasmic reticulum unfolded protein response	1	25	10.5102	0.363792	0.455491
GO:0042311	vasodilation	1	25	10.5102	0.363792	0.455491
GO:0046688	response to copper ion	1	25	10.5102	0.363792	0.455491
GO:0048013	ephrin receptor signaling pathway	1	25	10.5102	0.363792	0.455491
GO:0050804	regulation of synaptic transmission	1	25	10.5102	0.363792	0.455491
GO:0051017	actin filament bundle assembly	1	25	10.5102	0.363792	0.455491
GO:0097190	apoptotic signaling pathway	1	25	10.5102	0.363792	0.455491
GO:0055085	transmembrane transport	2	133	3.95119	0.366276	0.457971
GO:0010288	response to lead ion	1	26	10.1059	0.377638	0.467675
GO:0021510	spinal cord development	1	26	10.1059	0.377638	0.467675
GO:0030316	osteoclast differentiation	1	26	10.1059	0.377638	0.467675
GO:0031069	hair follicle morphogenesis	1	26	10.1059	0.377638	0.467675
GO:0042157	lipoprotein metabolic process	1	26	10.1059	0.377638	0.467675
GO:0050808	synapse organization	1	26	10.1059	0.377638	0.467675
GO:0060291	long-term synaptic potentiation	1	26	10.1059	0.377638	0.467675
GO:0015758	glucose transport	1	27	9.73164	0.391432	0.48213
GO:0048536	spleen development	1	27	9.73164	0.391432	0.48213
GO:0050873	brown fat cell differentiation	1	27	9.73164	0.391432	0.48213
GO:2000379	positive regulation of reactive oxygen species metabolic process	1	27	9.73164	0.391432	0.48213
GO:0001654	eye development	1	28	9.38409	0.405174	0.495031
GO:0007162	negative regulation of cell adhesion	1	28	9.38409	0.405174	0.495031
GO:0008306	associative learning	1	28	9.38409	0.405174	0.495031
GO:0016579	protein deubiquitination	1	28	9.38409	0.405174	0.495031
GO:0033189	response to vitamin A	1	28	9.38409	0.405174	0.495031
GO:0046034	ATP metabolic process	1	28	9.38409	0.405174	0.495031
GO:0007422	peripheral nervous system development	1	29	9.0605	0.418864	0.510385
GO:0045664	regulation of neuron differentiation	1	29	9.0605	0.418864	0.510385
GO:0006928	cellular component movement	1	30	8.75848	0.432502	0.522798
GO:0018107	peptidyl-threonine phosphorylation	1	30	8.75848	0.432502	0.522798
GO:0030513	positive regulation of BMP signaling pathway	1	30	8.75848	0.432502	0.522798
GO:0046326	positive regulation of glucose import	1	30	8.75848	0.432502	0.522798
GO:0048169	regulation of long-term neuronal synaptic plasticity	1	30	8.75848	0.432502	0.522798
GO:0051209	release of sequestered calcium ion into cytosol	1	30	8.75848	0.432502	0.522798
GO:0006953	acute-phase response	1	31	8.47595	0.446089	0.534953
GO:0007040	lysosome organization	1	31	8.47595	0.446089	0.534953
GO:0007281	germ cell development	1	31	8.47595	0.446089	0.534953
GO:0021983	pituitary gland development	1	31	8.47595	0.446089	0.534953
GO:0043491	protein kinase B signaling cascade	1	31	8.47595	0.446089	0.534953
GO:0050715	positive regulation of cytokine secretion	1	31	8.47595	0.446089	0.534953
GO:0001525	angiogenesis	2	152	3.45729	0.457494	0.547572
GO:0001755	neural crest cell migration	1	32	8.21107	0.459623	0.547572
GO:0001944	vasculature development	1	32	8.21107	0.459623	0.547572
GO:0010977	negative regulation of neuron projection development	1	32	8.21107	0.459623	0.547572
GO:0035116	embryonic hindlimb morphogenesis	1	32	8.21107	0.459623	0.547572
GO:0006974	response to DNA damage stimulus	2	154	3.41239	0.46741	0.55612
GO:0001932	regulation of protein phosphorylation	1	33	7.96225	0.473107	0.558512
GO:0003333	amino acid transmembrane transport	1	33	7.96225	0.473107	0.558512
GO:0006749	glutathione metabolic process	1	33	7.96225	0.473107	0.558512
GO:0007416	synapse assembly	1	33	7.96225	0.473107	0.558512
GO:0009617	response to bacterium	1	33	7.96225	0.473107	0.558512
GO:0045596	negative regulation of cell differentiation	1	33	7.96225	0.473107	0.558512
GO:0006355	regulation of transcription, DNA-dependent	5	681	1.92918	0.478054	0.56362
GO:0010035	response to inorganic substance	1	34	7.72807	0.48654	0.571401
GO:0030155	regulation of cell adhesion	1	34	7.72807	0.48654	0.571401
GO:0048565	digestive tract development	1	34	7.72807	0.48654	0.571401
GO:0002053	positive regulation of mesenchymal cell proliferation	1	35	7.50727	0.499922	0.581111
GO:0006605	protein targeting	1	35	7.50727	0.499922	0.581111
GO:0008277	regulation of G-protein coupled receptor protein signaling pathway	1	35	7.50727	0.499922	0.581111
GO:0030879	mammary gland development	1	35	7.50727	0.499922	0.581111
GO:0035019	somatic stem cell maintenance	1	35	7.50727	0.499922	0.581111
GO:0035176	social behavior	1	35	7.50727	0.499922	0.581111
GO:0051924	regulation of calcium ion transport	1	35	7.50727	0.499922	0.581111
GO:0071310	cellular response to organic substance	1	35	7.50727	0.499922	0.581111
GO:0001656	metanephros development	1	36	7.29873	0.513253	0.594327
GO:0006396	RNA processing	1	36	7.29873	0.513253	0.594327
GO:0038032	termination of G-protein coupled receptor signaling pathway	1	36	7.29873	0.513253	0.594327
GO:0006635	fatty acid beta-oxidation	1	37	7.10147	0.526533	0.607384
GO:0010942	positive regulation of cell death	1	37	7.10147	0.526533	0.607384
GO:0045732	positive regulation of protein catabolic process	1	37	7.10147	0.526533	0.607384
GO:0007399	nervous system development	2	167	3.14676	0.53313	0.614214
GO:0009411	response to UV	1	38	6.91459	0.539764	0.620285
GO:0071560	cellular response to transforming growth factor beta stimulus	1	38	6.91459	0.539764	0.620285
GO:0045727	positive regulation of translation	1	39	6.73729	0.552944	0.633828
GO:0048678	response to axon injury	1	39	6.73729	0.552944	0.633828
GO:0006869	lipid transport	1	40	6.56886	0.566074	0.646434
GO:0007517	muscle organ development	1	40	6.56886	0.566074	0.646434
GO:0048167	regulation of synaptic plasticity	1	40	6.56886	0.566074	0.646434
GO:0007005	mitochondrion organization	1	41	6.40864	0.579155	0.658065
GO:0007015	actin filament organization	1	41	6.40864	0.579155	0.658065
GO:0031532	actin cytoskeleton reorganization	1	41	6.40864	0.579155	0.658065
GO:0050729	positive regulation of inflammatory response	1	41	6.40864	0.579155	0.658065
GO:0008219	cell death	1	42	6.25606	0.592186	0.670357
GO:0016485	protein processing	1	42	6.25606	0.592186	0.670357
GO:0048705	skeletal system morphogenesis	1	42	6.25606	0.592186	0.670357
GO:0045740	positive regulation of DNA replication	1	43	6.11057	0.605168	0.683351
GO:0048666	neuron development	1	43	6.11057	0.605168	0.683351
GO:0006468	protein phosphorylation	3	353	2.23304	0.608394	0.686141
GO:0001658	branching involved in ureteric bud morphogenesis	1	44	5.97169	0.6181	0.691086
GO:0003007	heart morphogenesis	1	44	5.97169	0.6181	0.691086
GO:0007612	learning	1	44	5.97169	0.6181	0.691086
GO:0008542	visual learning	1	44	5.97169	0.6181	0.691086
GO:0030819	positive regulation of cAMP biosynthetic process	1	44	5.97169	0.6181	0.691086
GO:0035094	response to nicotine	1	44	5.97169	0.6181	0.691086
GO:0043547	positive regulation of GTPase activity	1	44	5.97169	0.6181	0.691086
GO:0008286	insulin receptor signaling pathway	1	45	5.83899	0.630984	0.70376
GO:0042787	protein ubiquitination involved in ubiquitin-dependent protein catabolic process	1	45	5.83899	0.630984	0.70376
GO:0006338	chromatin remodeling	1	46	5.71205	0.643818	0.712827
GO:0030178	negative regulation of Wnt receptor signaling pathway	1	46	5.71205	0.643818	0.712827
GO:0032570	response to progesterone stimulus	1	46	5.71205	0.643818	0.712827
GO:0033574	response to testosterone stimulus	1	46	5.71205	0.643818	0.712827
GO:0043200	response to amino acid stimulus	1	46	5.71205	0.643818	0.712827
GO:0051056	regulation of small GTPase mediated signal transduction	1	46	5.71205	0.643818	0.712827
GO:0001947	heart looping	1	47	5.59052	0.656605	0.721709
GO:0006812	cation transport	1	47	5.59052	0.656605	0.721709
GO:0006879	cellular iron ion homeostasis	1	47	5.59052	0.656605	0.721709
GO:0030162	regulation of proteolysis	1	47	5.59052	0.656605	0.721709
GO:0030334	regulation of cell migration	1	47	5.59052	0.656605	0.721709
GO:0051259	protein oligomerization	1	47	5.59052	0.656605	0.721709
GO:0019827	stem cell maintenance	1	48	5.47405	0.669342	0.731289
GO:0030509	BMP signaling pathway	1	48	5.47405	0.669342	0.731289
GO:0045860	positive regulation of protein kinase activity	1	48	5.47405	0.669342	0.731289
GO:0050680	negative regulation of epithelial cell proliferation	1	48	5.47405	0.669342	0.731289
GO:0071347	cellular response to interleukin-1	1	48	5.47405	0.669342	0.731289
GO:0006821	chloride transport	1	49	5.36233	0.682032	0.743366
GO:0042632	cholesterol homeostasis	1	49	5.36233	0.682032	0.743366
GO:0007275	multicellular organismal development	2	197	2.66756	0.691605	0.752897
GO:0010212	response to ionizing radiation	1	51	5.15205	0.707267	0.768107
GO:0014823	response to activity	1	51	5.15205	0.707267	0.768107
GO:0006357	regulation of transcription from RNA polymerase II promoter	2	202	2.60153	0.718735	0.77963
GO:0001938	positive regulation of endothelial cell proliferation	1	54	4.86582	0.744762	0.804025
GO:0007595	lactation	1	54	4.86582	0.744762	0.804025
GO:0008203	cholesterol metabolic process	1	54	4.86582	0.744762	0.804025
GO:0071356	cellular response to tumor necrosis factor	1	54	4.86582	0.744762	0.804025
GO:0006461	protein complex assembly	1	56	4.69204	0.769523	0.828787
GO:0045665	negative regulation of neuron differentiation	1	56	4.69204	0.769523	0.828787
GO:0030326	embryonic limb morphogenesis	1	57	4.60973	0.781833	0.840054
GO:0045454	cell redox homeostasis	1	57	4.60973	0.781833	0.840054
GO:0006955	immune response	2	215	2.44423	0.789986	0.847813
GO:0006631	fatty acid metabolic process	1	58	4.53025	0.794096	0.850216
GO:0018108	peptidyl-tyrosine phosphorylation	1	58	4.53025	0.794096	0.850216
GO:0060041	retina development in camera-type eye	1	61	4.30745	0.830608	0.888262
GO:0050821	protein stabilization	1	62	4.23797	0.842687	0.899064
GO:0070588	calcium ion transmembrane transport	1	62	4.23797	0.842687	0.899064
GO:0050679	positive regulation of epithelial cell proliferation	1	63	4.1707	0.854719	0.910832
GO:0001570	vasculogenesis	1	64	4.10554	0.866707	0.919296
GO:0010951	negative regulation of endopeptidase activity	1	64	4.10554	0.866707	0.919296
GO:0042391	regulation of membrane potential	1	64	4.10554	0.866707	0.919296
GO:0045165	cell fate commitment	1	64	4.10554	0.866707	0.919296
GO:0008152	metabolic process	2	230	2.28482	0.873199	0.925102
GO:0042542	response to hydrogen peroxide	1	65	4.04238	0.878649	0.929792
GO:0035556	intracellular signal transduction	2	236	2.22673	0.906705	0.958366
GO:0000187	activation of MAPK activity	1	68	3.86404	0.914203	0.964049
GO:0007166	cell surface receptor signaling pathway	1	68	3.86404	0.914203	0.964049
GO:0042384	cilium assembly	1	69	3.80803	0.925965	0.974192
GO:0042472	inner ear morphogenesis	1	69	3.80803	0.925965	0.974192
GO:0051216	cartilage development	1	70	3.75363	0.937682	0.985379
GO:0051591	response to cAMP	1	71	3.70077	0.949355	0.996494
GO:0018105	peptidyl-serine phosphorylation	1	72	3.64937	0.960984	1
GO:0001701	in utero embryonic development	2	247	2.12757	0.968356	1
GO:0006814	sodium ion transport	1	74	3.55073	0.984109	1
GO:0006874	cellular calcium ion homeostasis	1	74	3.55073	0.984109	1
GO:0006919	activation of cysteine-type endopeptidase activity involved in apoptotic process	1	74	3.55073	0.984109	1
GO:0007417	central nervous system development	1	77	3.41239	1	1
GO:0006470	protein dephosphorylation	1	84	3.12803	1	1
GO:0009615	response to virus	1	84	3.12803	1	1
GO:0030900	forebrain development	1	84	3.12803	1	1
GO:0015031	protein transport	2	271	1.93915	1	1
GO:0007601	visual perception	1	85	3.09123	1	1
GO:0008360	regulation of cell shape	1	85	3.09123	1	1
GO:0051291	protein heterooligomerization	1	86	3.05528	1	1
GO:0006897	endocytosis	1	88	2.98585	1	1
GO:0009791	post-embryonic development	1	88	2.98585	1	1
GO:0070374	positive regulation of ERK1 and ERK2 cascade	1	89	2.9523	1	1
GO:0007409	axonogenesis	1	90	2.91949	1	1
GO:0007283	spermatogenesis	2	283	1.85692	1	1
GO:0034220	ion transmembrane transport	1	95	2.76584	1	1
GO:0009636	response to toxic substance	1	96	2.73702	1	1
GO:0006334	nucleosome assembly	1	97	2.70881	1	1
GO:0009749	response to glucose stimulus	1	97	2.70881	1	1
GO:0006810	transport	1	100	2.62754	1	1
GO:0007605	sensory perception of sound	1	101	2.60153	1	1
GO:0006457	protein folding	1	102	2.57602	1	1
GO:0005975	carbohydrate metabolic process	1	105	2.50242	1	1
GO:0007268	synaptic transmission	1	110	2.38868	1	1
GO:0016055	Wnt receptor signaling pathway	1	116	2.26512	1	1
GO:0030036	actin cytoskeleton organization	1	116	2.26512	1	1
GO:0006366	transcription from RNA polymerase II promoter	1	118	2.22673	1	1
GO:0016192	vesicle-mediated transport	1	120	2.18962	1	1
GO:0043123	positive regulation of I-kappaB kinase/NF-kappaB cascade	1	124	2.11899	1	1
GO:0009790	embryo development	1	125	2.10204	1	1
GO:0006915	apoptotic process	2	358	1.4679	1	1
GO:0006511	ubiquitin-dependent protein catabolic process	1	139	1.89032	1	1
GO:0051301	cell division	1	152	1.72865	1	1
GO:0006886	intracellular protein transport	1	167	1.57338	1	1
GO:0008283	cell proliferation	1	185	1.42029	1	1
GO:0045893	positive regulation of transcription, DNA-dependent	2	495	1.06163	1	1
GO:0006351	transcription, DNA-dependent	2	640	0.821107	1	1
GO:0006412	translation	1	384	0.684256	1	1
GO:0007186	G-protein coupled receptor signaling pathway	5	1454	0.903557	1	1
GO:0045892	negative regulation of transcription, DNA-dependent	1	420	0.625606	1	1

## Sheet: downregulated genes
go_id	go_name	enrichment	pvalue	FDR	gene_id	gene_name
GO:0001503	ossification	19.7066	2.649e-06	0.00240794	24791	Sparc
GO:0001503	ossification	19.7066	2.649e-06	0.00240794	363455	Chrdl1
GO:0001503	ossification	19.7066	2.649e-06	0.00240794	85250	Col5a2
GO:0001503	ossification	19.7066	2.649e-06	0.00240794	140586	Sox9
GO:0001503	ossification	19.7066	2.649e-06	0.00240794	192179	Gpm6b
GO:0001503	ossification	19.7066	2.649e-06	0.00240794	116554	Mapk8
GO:0016477	cell migration	12.5121	3.75804e-05	0.00901313	85490	Col5a1
GO:0016477	cell migration	12.5121	3.75804e-05	0.00901313	24718	Reln
GO:0016477	cell migration	12.5121	3.75804e-05	0.00901313	497010	Eng
GO:0016477	cell migration	12.5121	3.75804e-05	0.00901313	317435	Shroom2
GO:0016477	cell migration	12.5121	3.75804e-05	0.00901313	192181	Podxl
GO:0016477	cell migration	12.5121	3.75804e-05	0.00901313	24772	Cxcl12
GO:0030199	collagen fibril organization	29.1949	4.33917e-05	0.00901313	84352	Col1a2
GO:0030199	collagen fibril organization	29.1949	4.33917e-05	0.00901313	85490	Col5a1
GO:0030199	collagen fibril organization	29.1949	4.33917e-05	0.00901313	85250	Col5a2
GO:0030199	collagen fibril organization	29.1949	4.33917e-05	0.00901313	29345	Serpinh1
GO:0030335	positive regulation of cell migration	12.0346	4.69453e-05	0.00901313	192181	Podxl
GO:0030335	positive regulation of cell migration	12.0346	4.69453e-05	0.00901313	24772	Cxcl12
GO:0030335	positive regulation of cell migration	12.0346	4.69453e-05	0.00901313	25096	Pld1
GO:0030335	positive regulation of cell migration	12.0346	4.69453e-05	0.00901313	25425	Ctsh
GO:0030335	positive regulation of cell migration	12.0346	4.69453e-05	0.00901313	116554	Mapk8
GO:0030335	positive regulation of cell migration	12.0346	4.69453e-05	0.00901313	24511	Itgb1
GO:0042493	response to drug	5.68732	4.95772e-05	0.00901313	24511	Itgb1
GO:0042493	response to drug	5.68732	4.95772e-05	0.00901313	25491	Nes
GO:0042493	response to drug	5.68732	4.95772e-05	0.00901313	313210	Abca1
GO:0042493	response to drug	5.68732	4.95772e-05	0.00901313	24950	Srd5a1
GO:0042493	response to drug	5.68732	4.95772e-05	0.00901313	315840	Myo6
GO:0042493	response to drug	5.68732	4.95772e-05	0.00901313	65036	Bche
GO:0042493	response to drug	5.68732	4.95772e-05	0.00901313	24718	Reln
GO:0042493	response to drug	5.68732	4.95772e-05	0.00901313	29637	Hmgcs1
GO:0042493	response to drug	5.68732	4.95772e-05	0.00901313	29665	P2rx7
GO:0042493	response to drug	5.68732	4.95772e-05	0.00901313	58919	Ccnd1
GO:0042552	myelination	23.3559	0.000106864	0.0160617	50555	Ugt8
GO:0042552	myelination	23.3559	0.000106864	0.0160617	170907	Serinc5
GO:0042552	myelination	23.3559	0.000106864	0.0160617	361549	Lgi4
GO:0042552	myelination	23.3559	0.000106864	0.0160617	83792	Scd
GO:0014070	response to organic cyclic compound	7.99687	0.000123687	0.0160617	29665	P2rx7
GO:0014070	response to organic cyclic compound	7.99687	0.000123687	0.0160617	29637	Hmgcs1
GO:0014070	response to organic cyclic compound	7.99687	0.000123687	0.0160617	24950	Srd5a1
GO:0014070	response to organic cyclic compound	7.99687	0.000123687	0.0160617	58919	Ccnd1
GO:0014070	response to organic cyclic compound	7.99687	0.000123687	0.0160617	84575	Fads1
GO:0014070	response to organic cyclic compound	7.99687	0.000123687	0.0160617	50672	Ednrb
GO:0014070	response to organic cyclic compound	7.99687	0.000123687	0.0160617	24718	Reln
GO:0007420	brain development	7.69574	0.000157809	0.017409	309377	Sfrp5
GO:0007420	brain development	7.69574	0.000157809	0.017409	29637	Hmgcs1
GO:0007420	brain development	7.69574	0.000157809	0.017409	24772	Cxcl12
GO:0007420	brain development	7.69574	0.000157809	0.017409	24936	Cd9
GO:0007420	brain development	7.69574	0.000157809	0.017409	287478	Ctns
GO:0007420	brain development	7.69574	0.000157809	0.017409	24718	Reln
GO:0007420	brain development	7.69574	0.000157809	0.017409	25491	Nes
GO:0048592	eye morphogenesis	175.17	0.000172367	0.017409	85250	Col5a2
GO:0048592	eye morphogenesis	175.17	0.000172367	0.017409	85490	Col5a1
GO:0001934	positive regulation of protein phosphorylation	11.5243	0.000316299	0.0260481	50672	Ednrb
GO:0001934	positive regulation of protein phosphorylation	11.5243	0.000316299	0.0260481	29665	P2rx7
GO:0001934	positive regulation of protein phosphorylation	11.5243	0.000316299	0.0260481	58919	Ccnd1
GO:0001934	positive regulation of protein phosphorylation	11.5243	0.000316299	0.0260481	140586	Sox9
GO:0001934	positive regulation of protein phosphorylation	11.5243	0.000316299	0.0260481	497010	Eng
GO:0006509	membrane protein ectodomain proteolysis	35.8301	0.000316348	0.0260481	114489	Dag1
GO:0006509	membrane protein ectodomain proteolysis	35.8301	0.000316348	0.0260481	29665	P2rx7
GO:0006509	membrane protein ectodomain proteolysis	35.8301	0.000316348	0.0260481	303068	Adam19
GO:0045332	phospholipid translocation	131.377	0.000343869	0.0260481	313210	Abca1
GO:0045332	phospholipid translocation	131.377	0.000343869	0.0260481	29665	P2rx7
GO:0051057	positive regulation of small GTPase mediated signal transduction	105.102	0.000571679	0.0399736	24718	Reln
GO:0051057	positive regulation of small GTPase mediated signal transduction	105.102	0.000571679	0.0399736	300811	Bnip2
GO:0071260	cellular response to mechanical stimulus	14.5975	0.000681191	0.0442287	140586	Sox9
GO:0071260	cellular response to mechanical stimulus	14.5975	0.000681191	0.0442287	24511	Itgb1
GO:0071260	cellular response to mechanical stimulus	14.5975	0.000681191	0.0442287	25112	Gadd45a
GO:0071260	cellular response to mechanical stimulus	14.5975	0.000681191	0.0442287	116554	Mapk8
GO:0051592	response to calcium ion	13.8292	0.00083951	0.0454707	24791	Sparc
GO:0051592	response to calcium ion	13.8292	0.00083951	0.0454707	58919	Ccnd1
GO:0051592	response to calcium ion	13.8292	0.00083951	0.0454707	25679	Itpr3
GO:0051592	response to calcium ion	13.8292	0.00083951	0.0454707	29665	P2rx7
GO:0032964	collagen biosynthetic process	87.5848	0.00085537	0.0454707	29345	Serpinh1
GO:0032964	collagen biosynthetic process	87.5848	0.00085537	0.0454707	85490	Col5a1
GO:0051726	regulation of cell cycle	13.6496	0.000882898	0.0454707	25112	Gadd45a
GO:0051726	regulation of cell cycle	13.6496	0.000882898	0.0454707	299284	Dicer1
GO:0051726	regulation of cell cycle	13.6496	0.000882898	0.0454707	24511	Itgb1
GO:0051726	regulation of cell cycle	13.6496	0.000882898	0.0454707	58919	Ccnd1
GO:0010811	positive regulation of cell-substrate adhesion	25.4278	0.000900409	0.0454707	24511	Itgb1
GO:0010811	positive regulation of cell-substrate adhesion	25.4278	0.000900409	0.0454707	25494	Nid1
GO:0010811	positive regulation of cell-substrate adhesion	25.4278	0.000900409	0.0454707	365691	Egflam
GO:0071320	cellular response to cAMP	24.6332	0.000990782	0.0474011	24950	Srd5a1
GO:0071320	cellular response to cAMP	24.6332	0.000990782	0.0474011	25679	Itpr3
GO:0071320	cellular response to cAMP	24.6332	0.000990782	0.0474011	60666	Gpd1
GO:0030913	paranodal junction assembly	75.0727	0.00119452	0.0542909	50555	Ugt8
GO:0030913	paranodal junction assembly	75.0727	0.00119452	0.0542909	24936	Cd9
GO:0045595	regulation of cell differentiation	22.5218	0.00129648	0.0561191	64471	Plekhb1
GO:0045595	regulation of cell differentiation	22.5218	0.00129648	0.0561191	299284	Dicer1
GO:0045595	regulation of cell differentiation	22.5218	0.00129648	0.0561191	140586	Sox9
GO:0001569	patterning of blood vessels	21.8962	0.0014104	0.058275	24772	Cxcl12
GO:0001569	patterning of blood vessels	21.8962	0.0014104	0.058275	310207	Sema5a
GO:0001569	patterning of blood vessels	21.8962	0.0014104	0.058275	497010	Eng
GO:0022011	myelination in peripheral nervous system	65.6886	0.0015887	0.0601721	361549	Lgi4
GO:0022011	myelination in peripheral nervous system	65.6886	0.0015887	0.0601721	114489	Dag1
GO:0042761	very long-chain fatty acid biosynthetic process	65.6886	0.0015887	0.0601721	679532	Elovl1
GO:0042761	very long-chain fatty acid biosynthetic process	65.6886	0.0015887	0.0601721	498728	Elovl2
GO:0001942	hair follicle development	19.7066	0.00192997	0.0659449	140586	Sox9
GO:0001942	hair follicle development	19.7066	0.00192997	0.0659449	298184	Zdhhc21
GO:0001942	hair follicle development	19.7066	0.00192997	0.0659449	299284	Dicer1
GO:0008354	germ cell migration	58.3899	0.00203751	0.0659449	24772	Cxcl12
GO:0008354	germ cell migration	58.3899	0.00203751	0.0659449	24511	Itgb1
GO:0014044	Schwann cell development	58.3899	0.00203751	0.0659449	361549	Lgi4
GO:0014044	Schwann cell development	58.3899	0.00203751	0.0659449	114489	Dag1
GO:0043066	negative regulation of apoptotic process	4.39756	0.00210128	0.0659449	25491	Nes
GO:0043066	negative regulation of apoptotic process	4.39756	0.00210128	0.0659449	299284	Dicer1
GO:0043066	negative regulation of apoptotic process	4.39756	0.00210128	0.0659449	116554	Mapk8
GO:0043066	negative regulation of apoptotic process	4.39756	0.00210128	0.0659449	24772	Cxcl12
GO:0043066	negative regulation of apoptotic process	4.39756	0.00210128	0.0659449	289089	Ivns1abp
GO:0043066	negative regulation of apoptotic process	4.39756	0.00210128	0.0659449	25425	Ctsh
GO:0043066	negative regulation of apoptotic process	4.39756	0.00210128	0.0659449	50672	Ednrb
GO:0043066	negative regulation of apoptotic process	4.39756	0.00210128	0.0659449	140586	Sox9
GO:0006633	fatty acid biosynthetic process	18.7682	0.00223004	0.0659449	307855	Fa2h
GO:0006633	fatty acid biosynthetic process	18.7682	0.00223004	0.0659449	246074	Scd1
GO:0006633	fatty acid biosynthetic process	18.7682	0.00223004	0.0659449	83792	Scd
GO:0050830	defense response to Gram-positive bacterium	18.7682	0.00223004	0.0659449	246074	Scd1
GO:0050830	defense response to Gram-positive bacterium	18.7682	0.00223004	0.0659449	29665	P2rx7
GO:0050830	defense response to Gram-positive bacterium	18.7682	0.00223004	0.0659449	25096	Pld1
GO:0006508	proteolysis	4.35204	0.00224895	0.0659449	24718	Reln
GO:0006508	proteolysis	4.35204	0.00224895	0.0659449	25425	Ctsh
GO:0006508	proteolysis	4.35204	0.00224895	0.0659449	295425	Usp53
GO:0006508	proteolysis	4.35204	0.00224895	0.0659449	311731	Scrn3
GO:0006508	proteolysis	4.35204	0.00224895	0.0659449	293004	Adamts17
GO:0006508	proteolysis	4.35204	0.00224895	0.0659449	64678	Tfrc
GO:0006508	proteolysis	4.35204	0.00224895	0.0659449	24590	Mme
GO:0006508	proteolysis	4.35204	0.00224895	0.0659449	301489	Pi15
GO:0031175	neuron projection development	10.5102	0.00239041	0.0679026	501181	Efhd1
GO:0031175	neuron projection development	10.5102	0.00239041	0.0679026	116554	Mapk8
GO:0031175	neuron projection development	10.5102	0.00239041	0.0679026	299285	Clmn
GO:0031175	neuron projection development	10.5102	0.00239041	0.0679026	24511	Itgb1
GO:0009744	response to sucrose stimulus	52.5509	0.00254051	0.0699795	297417	Gfpt1
GO:0009744	response to sucrose stimulus	52.5509	0.00254051	0.0699795	84575	Fads1
GO:0014068	positive regulation of phosphatidylinositol 3-kinase cascade	17.517	0.0027335	0.0730808	24718	Reln
GO:0014068	positive regulation of phosphatidylinositol 3-kinase cascade	17.517	0.0027335	0.0730808	79208	Epha5
GO:0014068	positive regulation of phosphatidylinositol 3-kinase cascade	17.517	0.0027335	0.0730808	140586	Sox9
GO:0010628	positive regulation of gene expression	7.10147	0.00296684	0.0760931	116554	Mapk8
GO:0010628	positive regulation of gene expression	7.10147	0.00296684	0.0760931	299284	Dicer1
GO:0010628	positive regulation of gene expression	7.10147	0.00296684	0.0760931	140586	Sox9
GO:0010628	positive regulation of gene expression	7.10147	0.00296684	0.0760931	25425	Ctsh
GO:0010628	positive regulation of gene expression	7.10147	0.00296684	0.0760931	361749	Il33
GO:0008284	positive regulation of cell proliferation	4.74041	0.00302918	0.0760931	24772	Cxcl12
GO:0008284	positive regulation of cell proliferation	4.74041	0.00302918	0.0760931	50672	Ednrb
GO:0008284	positive regulation of cell proliferation	4.74041	0.00302918	0.0760931	24609	Odc1
GO:0008284	positive regulation of cell proliferation	4.74041	0.00302918	0.0760931	25425	Ctsh
GO:0008284	positive regulation of cell proliferation	4.74041	0.00302918	0.0760931	58919	Ccnd1
GO:0008284	positive regulation of cell proliferation	4.74041	0.00302918	0.0760931	24511	Itgb1
GO:0008284	positive regulation of cell proliferation	4.74041	0.00302918	0.0760931	140586	Sox9
GO:0032438	melanosome organization	47.7735	0.0030973	0.0760931	298182	Tyrp1
GO:0032438	melanosome organization	47.7735	0.0030973	0.0760931	317435	Shroom2
GO:0007160	cell-matrix adhesion	16.087	0.00350976	0.0839572	362800	Itgb8
GO:0007160	cell-matrix adhesion	16.087	0.00350976	0.0839572	24511	Itgb1
GO:0007160	cell-matrix adhesion	16.087	0.00350976	0.0839572	25494	Nid1
GO:0007411	axon guidance	9.38409	0.00365471	0.0851829	79208	Epha5
GO:0007411	axon guidance	9.38409	0.00365471	0.0851829	310207	Sema5a
GO:0007411	axon guidance	9.38409	0.00365471	0.0851829	24718	Reln
GO:0007411	axon guidance	9.38409	0.00365471	0.0851829	362733	Etv1
GO:0001889	liver development	9.13928	0.00403235	0.0902925	58919	Ccnd1
GO:0001889	liver development	9.13928	0.00403235	0.0902925	309858	Sec63
GO:0001889	liver development	9.13928	0.00403235	0.0902925	24950	Srd5a1
GO:0001889	liver development	9.13928	0.00403235	0.0902925	29637	Hmgcs1
GO:0048812	neuron projection morphogenesis	15.1589	0.004175	0.0902925	50555	Ugt8
GO:0048812	neuron projection morphogenesis	15.1589	0.004175	0.0902925	310062	Zswim6
GO:0048812	neuron projection morphogenesis	15.1589	0.004175	0.0902925	299284	Dicer1
GO:0008150	biological_process	2.61261	0.00418461	0.0902925	362539	Adamtsl1
GO:0008150	biological_process	2.61261	0.00418461	0.0902925	290280	Xpo4
GO:0008150	biological_process	2.61261	0.00418461	0.0902925	309377	Sfrp5
GO:0008150	biological_process	2.61261	0.00418461	0.0902925	309533	Sorcs1
GO:0008150	biological_process	2.61261	0.00418461	0.0902925	365924	Tmem56
GO:0008150	biological_process	2.61261	0.00418461	0.0902925	293860	Flna
GO:0008150	biological_process	2.61261	0.00418461	0.0902925	85490	Col5a1
GO:0008150	biological_process	2.61261	0.00418461	0.0902925	291793	Abhd3
GO:0008150	biological_process	2.61261	0.00418461	0.0902925	287478	Ctns
GO:0008150	biological_process	2.61261	0.00418461	0.0902925	686098	Sorbs1
GO:0008150	biological_process	2.61261	0.00418461	0.0902925	299284	Dicer1
GO:0008150	biological_process	2.61261	0.00418461	0.0902925	303068	Adam19
GO:0008150	biological_process	2.61261	0.00418461	0.0902925	300811	Bnip2
GO:0008150	biological_process	2.61261	0.00418461	0.0902925	298182	Tyrp1
GO:0018345	protein palmitoylation	40.4238	0.00437059	0.0902925	246326	Zdhhc2
GO:0018345	protein palmitoylation	40.4238	0.00437059	0.0902925	298184	Zdhhc21
GO:0032793	positive regulation of CREB transcription factor activity	40.4238	0.00437059	0.0902925	79208	Epha5
GO:0032793	positive regulation of CREB transcription factor activity	40.4238	0.00437059	0.0902925	24718	Reln
GO:0021987	cerebral cortex development	14.5975	0.00465981	0.0941281	24950	Srd5a1
GO:0021987	cerebral cortex development	14.5975	0.00465981	0.0941281	299284	Dicer1
GO:0021987	cerebral cortex development	14.5975	0.00465981	0.0941281	24718	Reln
GO:0008285	negative regulation of cell proliferation	5.11859	0.00488338	0.0964999	24936	Cd9
GO:0008285	negative regulation of cell proliferation	5.11859	0.00488338	0.0964999	65036	Bche
GO:0008285	negative regulation of cell proliferation	5.11859	0.00488338	0.0964999	309377	Sfrp5
GO:0008285	negative regulation of cell proliferation	5.11859	0.00488338	0.0964999	299285	Clmn
GO:0008285	negative regulation of cell proliferation	5.11859	0.00488338	0.0964999	24511	Itgb1
GO:0008285	negative regulation of cell proliferation	5.11859	0.00488338	0.0964999	140586	Sox9
GO:0071397	cellular response to cholesterol	37.5363	0.00508628	0.0967526	313210	Abca1
GO:0071397	cellular response to cholesterol	37.5363	0.00508628	0.0967526	29637	Hmgcs1
GO:0007584	response to nutrient	8.40814	0.00548894	0.0967526	313210	Abca1
GO:0007584	response to nutrient	8.40814	0.00548894	0.0967526	84575	Fads1
GO:0007584	response to nutrient	8.40814	0.00548894	0.0967526	64678	Tfrc
GO:0007584	response to nutrient	8.40814	0.00548894	0.0967526	65036	Bche
GO:0042981	regulation of apoptotic process	8.34141	0.00565227	0.0967526	292935	Htatip2
GO:0042981	regulation of apoptotic process	8.34141	0.00565227	0.0967526	140586	Sox9
GO:0042981	regulation of apoptotic process	8.34141	0.00565227	0.0967526	29665	P2rx7
GO:0042981	regulation of apoptotic process	8.34141	0.00565227	0.0967526	299284	Dicer1
GO:0043434	response to peptide hormone stimulus	8.34141	0.00565227	0.0967526	25096	Pld1
GO:0043434	response to peptide hormone stimulus	8.34141	0.00565227	0.0967526	24772	Cxcl12
GO:0043434	response to peptide hormone stimulus	8.34141	0.00565227	0.0967526	24791	Sparc
GO:0043434	response to peptide hormone stimulus	8.34141	0.00565227	0.0967526	114489	Dag1
GO:0006813	potassium ion transport	13.5907	0.0057326	0.0967526	65195	Kcnd3
GO:0006813	potassium ion transport	13.5907	0.0057326	0.0967526	83629	Slc12a2
GO:0006813	potassium ion transport	13.5907	0.0057326	0.0967526	29718	Kcnj10
GO:0007179	transforming growth factor beta receptor signaling pathway	13.5907	0.0057326	0.0967526	84352	Col1a2
GO:0007179	transforming growth factor beta receptor signaling pathway	13.5907	0.0057326	0.0967526	497010	Eng
GO:0007179	transforming growth factor beta receptor signaling pathway	13.5907	0.0057326	0.0967526	363445	Usp9x
GO:0021766	hippocampus development	13.5907	0.0057326	0.0967526	24950	Srd5a1
GO:0021766	hippocampus development	13.5907	0.0057326	0.0967526	24718	Reln
GO:0021766	hippocampus development	13.5907	0.0057326	0.0967526	79208	Epha5
GO:0006665	sphingolipid metabolic process	35.0339	0.00585412	0.0967526	170907	Serinc5
GO:0006665	sphingolipid metabolic process	35.0339	0.00585412	0.0967526	307855	Fa2h
GO:0043409	negative regulation of MAPK cascade	35.0339	0.00585412	0.0967526	29665	P2rx7
GO:0043409	negative regulation of MAPK cascade	35.0339	0.00585412	0.0967526	114489	Dag1
GO:0000038	very long-chain fatty acid metabolic process	32.8443	0.00667371	0.10282	84356	Abcd2
GO:0000038	very long-chain fatty acid metabolic process	32.8443	0.00667371	0.10282	498728	Elovl2
GO:0001894	tissue homeostasis	32.8443	0.00667371	0.10282	140586	Sox9
GO:0001894	tissue homeostasis	32.8443	0.00667371	0.10282	24511	Itgb1
GO:0021854	hypothalamus development	32.8443	0.00667371	0.10282	24950	Srd5a1
GO:0021854	hypothalamus development	32.8443	0.00667371	0.10282	24718	Reln
GO:0034698	response to gonadotropin stimulus	32.8443	0.00667371	0.10282	29637	Hmgcs1
GO:0034698	response to gonadotropin stimulus	32.8443	0.00667371	0.10282	24511	Itgb1
GO:0051384	response to glucocorticoid stimulus	7.72807	0.00747642	0.111597	58919	Ccnd1
GO:0051384	response to glucocorticoid stimulus	7.72807	0.00747642	0.111597	65036	Bche
GO:0051384	response to glucocorticoid stimulus	7.72807	0.00747642	0.111597	29718	Kcnj10
GO:0051384	response to glucocorticoid stimulus	7.72807	0.00747642	0.111597	24791	Sparc
GO:0001708	cell fate specification	29.1949	0.00846654	0.111597	140586	Sox9
GO:0001708	cell fate specification	29.1949	0.00846654	0.111597	24511	Itgb1
GO:0006950	response to stress	7.45403	0.00852581	0.111597	305577	Ahsa2
GO:0006950	response to stress	7.45403	0.00852581	0.111597	294993	Hspa4l
GO:0006950	response to stress	7.45403	0.00852581	0.111597	84575	Fads1
GO:0006950	response to stress	7.45403	0.00852581	0.111597	29345	Serpinh1
GO:0019233	sensory perception of pain	11.7651	0.00868017	0.111597	24590	Mme
GO:0019233	sensory perception of pain	11.7651	0.00868017	0.111597	50672	Ednrb
GO:0019233	sensory perception of pain	11.7651	0.00868017	0.111597	29665	P2rx7
GO:0010033	response to organic substance	7.40153	0.00874725	0.111597	29665	P2rx7
GO:0010033	response to organic substance	7.40153	0.00874725	0.111597	84575	Fads1
GO:0010033	response to organic substance	7.40153	0.00874725	0.111597	58919	Ccnd1
GO:0010033	response to organic substance	7.40153	0.00874725	0.111597	64678	Tfrc
GO:0032355	response to estradiol stimulus	7.34977	0.00897262	0.111597	24950	Srd5a1
GO:0032355	response to estradiol stimulus	7.34977	0.00897262	0.111597	170512	Ifi27
GO:0032355	response to estradiol stimulus	7.34977	0.00897262	0.111597	58919	Ccnd1
GO:0032355	response to estradiol stimulus	7.34977	0.00897262	0.111597	81818	Vim
GO:0010634	positive regulation of epithelial cell migration	27.6584	0.00943899	0.111597	140586	Sox9
GO:0010634	positive regulation of epithelial cell migration	27.6584	0.00943899	0.111597	25425	Ctsh
GO:0033197	response to vitamin E	27.6584	0.00943899	0.111597	58919	Ccnd1
GO:0033197	response to vitamin E	27.6584	0.00943899	0.111597	29637	Hmgcs1
GO:0042098	T cell proliferation	27.6584	0.00943899	0.111597	24772	Cxcl12
GO:0042098	T cell proliferation	27.6584	0.00943899	0.111597	29665	P2rx7
GO:0050770	regulation of axonogenesis	27.6584	0.00943899	0.111597	305967	Kif13b
GO:0050770	regulation of axonogenesis	27.6584	0.00943899	0.111597	81818	Vim
GO:0010039	response to iron ion	26.2754	0.0104616	0.111597	64678	Tfrc
GO:0010039	response to iron ion	26.2754	0.0104616	0.111597	58919	Ccnd1
GO:0071479	cellular response to ionizing radiation	26.2754	0.0104616	0.111597	24511	Itgb1
GO:0071479	cellular response to ionizing radiation	26.2754	0.0104616	0.111597	25112	Gadd45a
GO:0070371	ERK1 and ERK2 cascade	25.0242	0.011534	0.111597	140586	Sox9
GO:0070371	ERK1 and ERK2 cascade	25.0242	0.011534	0.111597	25425	Ctsh
GO:0045666	positive regulation of neuron differentiation	10.5102	0.0119666	0.111597	24772	Cxcl12
GO:0045666	positive regulation of neuron differentiation	10.5102	0.0119666	0.111597	300811	Bnip2
GO:0045666	positive regulation of neuron differentiation	10.5102	0.0119666	0.111597	24511	Itgb1
GO:0019933	cAMP-mediated signaling	23.8868	0.0126557	0.111597	79208	Epha5
GO:0019933	cAMP-mediated signaling	23.8868	0.0126557	0.111597	140586	Sox9
GO:0048265	response to pain	23.8868	0.0126557	0.111597	24718	Reln
GO:0048265	response to pain	23.8868	0.0126557	0.111597	50672	Ednrb
GO:0051898	negative regulation of protein kinase B signaling cascade	23.8868	0.0126557	0.111597	114489	Dag1
GO:0051898	negative regulation of protein kinase B signaling cascade	23.8868	0.0126557	0.111597	309377	Sfrp5
GO:0007155	cell adhesion	5.05297	0.013164	0.111597	24511	Itgb1
GO:0007155	cell adhesion	5.05297	0.013164	0.111597	85490	Col5a1
GO:0007155	cell adhesion	5.05297	0.013164	0.111597	24936	Cd9
GO:0007155	cell adhesion	5.05297	0.013164	0.111597	192181	Podxl
GO:0007155	cell adhesion	5.05297	0.013164	0.111597	24718	Reln
GO:0030198	extracellular matrix organization	10.1059	0.0133703	0.111597	140586	Sox9
GO:0030198	extracellular matrix organization	10.1059	0.0133703	0.111597	365691	Egflam
GO:0030198	extracellular matrix organization	10.1059	0.0133703	0.111597	25494	Nid1
GO:0008654	phospholipid biosynthetic process	22.8482	0.0138265	0.111597	170907	Serinc5
GO:0008654	phospholipid biosynthetic process	22.8482	0.0138265	0.111597	25096	Pld1
GO:0014003	oligodendrocyte development	22.8482	0.0138265	0.111597	29718	Kcnj10
GO:0014003	oligodendrocyte development	22.8482	0.0138265	0.111597	24936	Cd9
GO:0071549	cellular response to dexamethasone stimulus	22.8482	0.0138265	0.111597	24950	Srd5a1
GO:0071549	cellular response to dexamethasone stimulus	22.8482	0.0138265	0.111597	24718	Reln
GO:0001501	skeletal system development	9.97801	0.0138596	0.111597	84352	Col1a2
GO:0001501	skeletal system development	9.97801	0.0138596	0.111597	85250	Col5a2
GO:0001501	skeletal system development	9.97801	0.0138596	0.111597	140586	Sox9
GO:0043410	positive regulation of MAPK cascade	9.73164	0.0148707	0.111597	29665	P2rx7
GO:0043410	positive regulation of MAPK cascade	9.73164	0.0148707	0.111597	24511	Itgb1
GO:0043410	positive regulation of MAPK cascade	9.73164	0.0148707	0.111597	300811	Bnip2
GO:0006694	steroid biosynthetic process	21.8962	0.0150459	0.111597	24950	Srd5a1
GO:0006694	steroid biosynthetic process	21.8962	0.0150459	0.111597	289456	Hsd17b11
GO:0030318	melanocyte differentiation	21.8962	0.0150459	0.111597	298182	Tyrp1
GO:0030318	melanocyte differentiation	21.8962	0.0150459	0.111597	50672	Ednrb
GO:0001949	sebaceous gland cell differentiation	262.754	0.0152233	0.111597	307855	Fa2h
GO:0002683	negative regulation of immune system process	262.754	0.0152233	0.111597	140586	Sox9
GO:0002764	immune response-regulating signaling pathway	262.754	0.0152233	0.111597	25425	Ctsh
GO:0006042	glucosamine biosynthetic process	262.754	0.0152233	0.111597	297417	Gfpt1
GO:0006710	androgen catabolic process	262.754	0.0152233	0.111597	289456	Hsd17b11
GO:0007497	posterior midgut development	262.754	0.0152233	0.111597	50672	Ednrb
GO:0009132	nucleoside diphosphate metabolic process	262.754	0.0152233	0.111597	361413	Nudt7
GO:0009637	response to blue light	262.754	0.0152233	0.111597	29718	Kcnj10
GO:0009645	response to low light intensity stimulus	262.754	0.0152233	0.111597	29637	Hmgcs1
GO:0014016	neuroblast differentiation	262.754	0.0152233	0.111597	65036	Bche
GO:0021511	spinal cord patterning	262.754	0.0152233	0.111597	24718	Reln
GO:0021682	nerve maturation	262.754	0.0152233	0.111597	114489	Dag1
GO:0030258	lipid modification	262.754	0.0152233	0.111597	307855	Fa2h
GO:0030844	positive regulation of intermediate filament depolymerization	262.754	0.0152233	0.111597	25491	Nes
GO:0031204	posttranslational protein targeting to membrane, translocation	262.754	0.0152233	0.111597	309858	Sec63
GO:0032594	protein transport within lipid bilayer	262.754	0.0152233	0.111597	24511	Itgb1
GO:0033387	putrescine biosynthetic process from ornithine	262.754	0.0152233	0.111597	24609	Odc1
GO:0035622	intrahepatic bile duct development	262.754	0.0152233	0.111597	140586	Sox9
GO:0035645	enteric smooth muscle cell differentiation	262.754	0.0152233	0.111597	50672	Ednrb
GO:0038027	apolipoprotein A-I-mediated signaling pathway	262.754	0.0152233	0.111597	313210	Abca1
GO:0043438	acetoacetic acid metabolic process	262.754	0.0152233	0.111597	298182	Tyrp1
GO:0044254	multicellular organismal protein catabolic process	262.754	0.0152233	0.111597	29665	P2rx7
GO:0045112	integrin biosynthetic process	262.754	0.0152233	0.111597	85490	Col5a1
GO:0045795	positive regulation of cell volume	262.754	0.0152233	0.111597	83629	Slc12a2
GO:0046690	response to tellurium ion	262.754	0.0152233	0.111597	29637	Hmgcs1
GO:0048058	compound eye corneal lens development	262.754	0.0152233	0.111597	287478	Ctns
GO:0048749	compound eye development	262.754	0.0152233	0.111597	363455	Chrdl1
GO:0051025	negative regulation of immunoglobulin secretion	262.754	0.0152233	0.111597	361749	Il33
GO:0051300	spindle pole body organization	262.754	0.0152233	0.111597	300811	Bnip2
GO:0060404	axonemal microtubule depolymerization	262.754	0.0152233	0.111597	303659	Kif19
GO:0060448	dichotomous subdivision of terminal units involved in lung branching	262.754	0.0152233	0.111597	25425	Ctsh
GO:0060517	epithelial cell proliferation involved in prostatic bud elongation	262.754	0.0152233	0.111597	140586	Sox9
GO:0060784	regulation of cell proliferation involved in tissue homeostasis	262.754	0.0152233	0.111597	140586	Sox9
GO:0070173	regulation of enamel mineralization	262.754	0.0152233	0.111597	299284	Dicer1
GO:0070462	plus-end specific microtubule depolymerization	262.754	0.0152233	0.111597	303659	Kif19
GO:0071335	hair follicle cell proliferation	262.754	0.0152233	0.111597	299284	Dicer1
GO:0072175	epithelial tube formation	262.754	0.0152233	0.111597	192181	Podxl
GO:1900147	regulation of Schwann cell migration	262.754	0.0152233	0.111597	81818	Vim
GO:2000057	negative regulation of Wnt receptor signaling pathway involved in digestive tract morphogenesis	262.754	0.0152233	0.111597	309377	Sfrp5
GO:0016197	endosomal transport	21.0204	0.0163135	0.11769	305861	Ap5m1
GO:0016197	endosomal transport	21.0204	0.0163135	0.11769	313210	Abca1
GO:0032091	negative regulation of protein binding	21.0204	0.0163135	0.11769	25491	Nes
GO:0032091	negative regulation of protein binding	21.0204	0.0163135	0.11769	116554	Mapk8
GO:0032869	cellular response to insulin stimulus	9.38409	0.01647	0.117884	24950	Srd5a1
GO:0032869	cellular response to insulin stimulus	9.38409	0.01647	0.117884	297417	Gfpt1
GO:0032869	cellular response to insulin stimulus	9.38409	0.01647	0.117884	686098	Sorbs1
GO:0009612	response to mechanical stimulus	9.27368	0.0170254	0.120907	29665	P2rx7
GO:0009612	response to mechanical stimulus	9.27368	0.0170254	0.120907	24772	Cxcl12
GO:0009612	response to mechanical stimulus	9.27368	0.0170254	0.120907	24718	Reln
GO:0009267	cellular response to starvation	20.2119	0.0176289	0.122326	84575	Fads1
GO:0009267	cellular response to starvation	20.2119	0.0176289	0.122326	24950	Srd5a1
GO:0060135	maternal process involved in female pregnancy	20.2119	0.0176289	0.122326	24511	Itgb1
GO:0060135	maternal process involved in female pregnancy	20.2119	0.0176289	0.122326	170512	Ifi27
GO:0072593	reactive oxygen species metabolic process	20.2119	0.0176289	0.122326	309460	Sh3pxd2a
GO:0072593	reactive oxygen species metabolic process	20.2119	0.0176289	0.122326	29665	P2rx7
GO:0001837	epithelial to mesenchymal transition	19.4633	0.0189918	0.130785	293860	Flna
GO:0001837	epithelial to mesenchymal transition	19.4633	0.0189918	0.130785	140586	Sox9
GO:0007200	phospholipase C-activating G-protein coupled receptor signaling pathway	18.7682	0.0204018	0.138398	29335	Oprk1
GO:0007200	phospholipase C-activating G-protein coupled receptor signaling pathway	18.7682	0.0204018	0.138398	50672	Ednrb
GO:0032956	regulation of actin cytoskeleton organization	18.7682	0.0204018	0.138398	79208	Epha5
GO:0032956	regulation of actin cytoskeleton organization	18.7682	0.0204018	0.138398	192179	Gpm6b
GO:0007616	long-term memory	18.121	0.0218586	0.146157	24718	Reln
GO:0007616	long-term memory	18.121	0.0218586	0.146157	287478	Ctns
GO:0007568	aging	5.56094	0.0241833	0.146157	84575	Fads1
GO:0007568	aging	5.56094	0.0241833	0.146157	64678	Tfrc
GO:0007568	aging	5.56094	0.0241833	0.146157	81818	Vim
GO:0007568	aging	5.56094	0.0241833	0.146157	50672	Ednrb
GO:0030501	positive regulation of bone mineralization	16.9519	0.0249107	0.146157	192179	Gpm6b
GO:0030501	positive regulation of bone mineralization	16.9519	0.0249107	0.146157	29665	P2rx7
GO:0007507	heart development	5.50271	0.0250851	0.146157	303068	Adam19
GO:0007507	heart development	5.50271	0.0250851	0.146157	24791	Sparc
GO:0007507	heart development	5.50271	0.0250851	0.146157	140586	Sox9
GO:0007507	heart development	5.50271	0.0250851	0.146157	497010	Eng
GO:0008584	male gonad development	8.0435	0.0252917	0.146157	29637	Hmgcs1
GO:0008584	male gonad development	8.0435	0.0252917	0.146157	140586	Sox9
GO:0008584	male gonad development	8.0435	0.0252917	0.146157	24950	Srd5a1
GO:0007266	Rho protein signal transduction	16.4221	0.0265053	0.146157	300783	Ptplad1
GO:0007266	Rho protein signal transduction	16.4221	0.0265053	0.146157	84352	Col1a2
GO:0051602	response to electrical stimulus	16.4221	0.0265053	0.146157	24718	Reln
GO:0051602	response to electrical stimulus	16.4221	0.0265053	0.146157	29665	P2rx7
GO:0046686	response to cadmium ion	15.9245	0.0281452	0.146157	116554	Mapk8
GO:0046686	response to cadmium ion	15.9245	0.0281452	0.146157	24791	Sparc
GO:0051412	response to corticosterone stimulus	15.4561	0.02983	0.146157	24718	Reln
GO:0051412	response to corticosterone stimulus	15.4561	0.02983	0.146157	58919	Ccnd1
GO:0051930	regulation of sensory perception of pain	15.4561	0.02983	0.146157	29718	Kcnj10
GO:0051930	regulation of sensory perception of pain	15.4561	0.02983	0.146157	50672	Ednrb
GO:0001300	chronological cell aging	131.377	0.0303891	0.146157	497010	Eng
GO:0002790	peptide secretion	131.377	0.0303891	0.146157	313210	Abca1
GO:0002826	negative regulation of T-helper 1 type immune response	131.377	0.0303891	0.146157	361749	Il33
GO:0003170	heart valve development	131.377	0.0303891	0.146157	140586	Sox9
GO:0003188	heart valve formation	131.377	0.0303891	0.146157	140586	Sox9
GO:0003413	chondrocyte differentiation involved in endochondral bone morphogenesis	131.377	0.0303891	0.146157	140586	Sox9
GO:0003415	chondrocyte hypertrophy	131.377	0.0303891	0.146157	140586	Sox9
GO:0006596	polyamine biosynthetic process	131.377	0.0303891	0.146157	58961	Azin1
GO:0006649	phospholipid transfer to membrane	131.377	0.0303891	0.146157	29665	P2rx7
GO:0006682	galactosylceramide biosynthetic process	131.377	0.0303891	0.146157	50555	Ugt8
GO:0009446	putrescine biosynthetic process	131.377	0.0303891	0.146157	24609	Odc1
GO:0010025	wax biosynthetic process	131.377	0.0303891	0.146157	293173	Far1
GO:0010070	zygote asymmetric cell division	131.377	0.0303891	0.146157	299284	Dicer1
GO:0010813	neuropeptide catabolic process	131.377	0.0303891	0.146157	25425	Ctsh
GO:0014040	positive regulation of Schwann cell differentiation	131.377	0.0303891	0.146157	299284	Dicer1
GO:0014043	negative regulation of neuron maturation	131.377	0.0303891	0.146157	50672	Ednrb
GO:0015811	L-cystine transport	131.377	0.0303891	0.146157	287478	Ctns
GO:0016340	calcium-dependent cell-matrix adhesion	131.377	0.0303891	0.146157	114489	Dag1
GO:0019100	male germ-line sex determination	131.377	0.0303891	0.146157	140586	Sox9
GO:0032290	peripheral nervous system myelin formation	131.377	0.0303891	0.146157	299284	Dicer1
GO:0032484	Ral protein signal transduction	131.377	0.0303891	0.146157	296211	Ralgapa2
GO:0042634	regulation of hair cycle	131.377	0.0303891	0.146157	307855	Fa2h
GO:0043132	NAD transport	131.377	0.0303891	0.146157	29665	P2rx7
GO:0046168	glycerol-3-phosphate catabolic process	131.377	0.0303891	0.146157	60666	Gpd1
GO:0046486	glycerolipid metabolic process	131.377	0.0303891	0.146157	60666	Gpd1
GO:0046931	pore complex assembly	131.377	0.0303891	0.146157	29665	P2rx7
GO:0048713	regulation of oligodendrocyte differentiation	131.377	0.0303891	0.146157	299284	Dicer1
GO:0048842	positive regulation of axon extension involved in axon guidance	131.377	0.0303891	0.146157	24772	Cxcl12
GO:0048858	cell projection morphogenesis	131.377	0.0303891	0.146157	25491	Nes
GO:0051128	regulation of cellular component organization	131.377	0.0303891	0.146157	85490	Col5a1
GO:0051170	nuclear import	131.377	0.0303891	0.146157	292935	Htatip2
GO:0051495	positive regulation of cytoskeleton organization	131.377	0.0303891	0.146157	29665	P2rx7
GO:0055094	response to lipoprotein particle stimulus	131.377	0.0303891	0.146157	29637	Hmgcs1
GO:0060221	retinal rod cell differentiation	131.377	0.0303891	0.146157	140586	Sox9
GO:0060350	endochondral bone morphogenesis	131.377	0.0303891	0.146157	140586	Sox9
GO:0061138	morphogenesis of a branching epithelium	131.377	0.0303891	0.146157	140586	Sox9
GO:0070168	negative regulation of biomineral tissue development	131.377	0.0303891	0.146157	140586	Sox9
GO:0070278	extracellular matrix constituent secretion	131.377	0.0303891	0.146157	497010	Eng
GO:0070483	detection of hypoxia	131.377	0.0303891	0.146157	497010	Eng
GO:0071492	cellular response to UV-A	131.377	0.0303891	0.146157	24590	Mme
GO:0072190	ureter urothelium development	131.377	0.0303891	0.146157	140586	Sox9
GO:0086100	endothelin receptor signaling pathway	131.377	0.0303891	0.146157	50672	Ednrb
GO:2000630	positive regulation of miRNA metabolic process	131.377	0.0303891	0.146157	299284	Dicer1
GO:2000741	positive regulation of mesenchymal stem cell differentiation	131.377	0.0303891	0.146157	140586	Sox9
GO:2001222	regulation of neuron migration	131.377	0.0303891	0.146157	310062	Zswim6
GO:0043473	pigmentation	15.0145	0.0315593	0.150987	298182	Tyrp1
GO:0043473	pigmentation	15.0145	0.0315593	0.150987	50672	Ednrb
GO:0000086	G2/M transition of mitotic cell cycle	14.5975	0.0333328	0.156183	25112	Gadd45a
GO:0000086	G2/M transition of mitotic cell cycle	14.5975	0.0333328	0.156183	25491	Nes
GO:0007254	JNK cascade	14.5975	0.0333328	0.156183	300783	Ptplad1
GO:0007254	JNK cascade	14.5975	0.0333328	0.156183	116554	Mapk8
GO:0016358	dendrite development	14.5975	0.0333328	0.156183	24718	Reln
GO:0016358	dendrite development	14.5975	0.0333328	0.156183	315840	Myo6
GO:0048754	branching morphogenesis of an epithelial tube	14.5975	0.0333328	0.156183	310207	Sema5a
GO:0048754	branching morphogenesis of an epithelial tube	14.5975	0.0333328	0.156183	299284	Dicer1
GO:0060348	bone development	14.2029	0.0351501	0.162824	24791	Sparc
GO:0060348	bone development	14.2029	0.0351501	0.162824	24950	Srd5a1
GO:0007628	adult walking behavior	13.8292	0.0370108	0.162824	29718	Kcnj10
GO:0007628	adult walking behavior	13.8292	0.0370108	0.162824	287478	Ctns
GO:0009314	response to radiation	13.8292	0.0370108	0.162824	24772	Cxcl12
GO:0009314	response to radiation	13.8292	0.0370108	0.162824	81818	Vim
GO:0071230	cellular response to amino acid stimulus	13.8292	0.0370108	0.162824	84352	Col1a2
GO:0071230	cellular response to amino acid stimulus	13.8292	0.0370108	0.162824	85250	Col5a2
GO:0010043	response to zinc ion	13.4746	0.0389146	0.162824	81818	Vim
GO:0010043	response to zinc ion	13.4746	0.0389146	0.162824	29665	P2rx7
GO:0043085	positive regulation of catalytic activity	13.4746	0.0389146	0.162824	29665	P2rx7
GO:0043085	positive regulation of catalytic activity	13.4746	0.0389146	0.162824	58961	Azin1
GO:0043086	negative regulation of catalytic activity	13.4746	0.0389146	0.162824	114906	Pkia
GO:0043086	negative regulation of catalytic activity	13.4746	0.0389146	0.162824	25491	Nes
GO:0032755	positive regulation of interleukin-6 production	12.8173	0.0428501	0.162824	29665	P2rx7
GO:0032755	positive regulation of interleukin-6 production	12.8173	0.0428501	0.162824	361749	Il33
GO:0000320	re-entry into mitotic cell cycle	87.5848	0.0454974	0.162824	58919	Ccnd1
GO:0001573	ganglioside metabolic process	87.5848	0.0454974	0.162824	362800	Itgb8
GO:0003179	heart valve morphogenesis	87.5848	0.0454974	0.162824	140586	Sox9
GO:0003273	cell migration involved in endocardial cushion formation	87.5848	0.0454974	0.162824	497010	Eng
GO:0006116	NADH oxidation	87.5848	0.0454974	0.162824	60666	Gpd1
GO:0006582	melanin metabolic process	87.5848	0.0454974	0.162824	298182	Tyrp1
GO:0006595	polyamine metabolic process	87.5848	0.0454974	0.162824	24609	Odc1
GO:0006607	NLS-bearing substrate import into nucleus	87.5848	0.0454974	0.162824	114489	Dag1
GO:0006636	unsaturated fatty acid biosynthetic process	87.5848	0.0454974	0.162824	84575	Fads1
GO:0006688	glycosphingolipid biosynthetic process	87.5848	0.0454974	0.162824	50555	Ugt8
GO:0007098	centrosome cycle	87.5848	0.0454974	0.162824	25112	Gadd45a
GO:0007161	calcium-independent cell-matrix adhesion	87.5848	0.0454974	0.162824	24511	Itgb1
GO:0007638	mechanosensory behavior	87.5848	0.0454974	0.162824	362733	Etv1
GO:0010626	negative regulation of Schwann cell proliferation	87.5848	0.0454974	0.162824	299284	Dicer1
GO:0010866	regulation of triglyceride biosynthetic process	87.5848	0.0454974	0.162824	311617	Fitm2
GO:0018230	peptidyl-L-cysteine S-palmitoylation	87.5848	0.0454974	0.162824	298184	Zdhhc21
GO:0021769	orbitofrontal cortex development	87.5848	0.0454974	0.162824	24718	Reln
GO:0021800	cerebral cortex tangential migration	87.5848	0.0454974	0.162824	24718	Reln
GO:0030422	production of siRNA involved in RNA interference	87.5848	0.0454974	0.162824	299284	Dicer1
GO:0030423	targeting of mRNA for destruction involved in RNA interference	87.5848	0.0454974	0.162824	299284	Dicer1
GO:0030835	negative regulation of actin filament depolymerization	87.5848	0.0454974	0.162824	317435	Shroom2
GO:0031344	regulation of cell projection organization	87.5848	0.0454974	0.162824	295619	Ermn
GO:0031345	negative regulation of cell projection organization	87.5848	0.0454974	0.162824	24511	Itgb1
GO:0031620	regulation of fever generation	87.5848	0.0454974	0.162824	50672	Ednrb
GO:0032269	negative regulation of cellular protein metabolic process	87.5848	0.0454974	0.162824	50672	Ednrb
GO:0032286	central nervous system myelin maintenance	87.5848	0.0454974	0.162824	307855	Fa2h
GO:0032534	regulation of microvillus assembly	87.5848	0.0454974	0.162824	192181	Podxl
GO:0035196	production of miRNAs involved in gene silencing by miRNA	87.5848	0.0454974	0.162824	299284	Dicer1
GO:0035989	tendon development	87.5848	0.0454974	0.162824	85490	Col5a1
GO:0038026	reelin-mediated signaling pathway	87.5848	0.0454974	0.162824	24718	Reln
GO:0042045	epithelial fluid transport	87.5848	0.0454974	0.162824	50672	Ednrb
GO:0042747	circadian sleep/wake cycle, REM sleep	87.5848	0.0454974	0.162824	24950	Srd5a1
GO:0045919	positive regulation of cytolysis	87.5848	0.0454974	0.162824	29665	P2rx7
GO:0046474	glycerophospholipid biosynthetic process	87.5848	0.0454974	0.162824	293173	Far1
GO:0050717	positive regulation of interleukin-1 alpha secretion	87.5848	0.0454974	0.162824	29665	P2rx7
GO:0051046	regulation of secretion	87.5848	0.0454974	0.162824	315840	Myo6
GO:0051220	cytoplasmic sequestering of protein	87.5848	0.0454974	0.162824	293860	Flna
GO:0051935	L-glutamate uptake involved in synaptic transmission	87.5848	0.0454974	0.162824	29718	Kcnj10
GO:0055099	response to high density lipoprotein particle stimulus	87.5848	0.0454974	0.162824	313210	Abca1
GO:0060020	Bergmann glial cell differentiation	87.5848	0.0454974	0.162824	81818	Vim
GO:0060178	regulation of exocyst localization	87.5848	0.0454974	0.162824	296211	Ralgapa2
GO:0060576	intestinal epithelial cell development	87.5848	0.0454974	0.162824	299284	Dicer1
GO:0060729	intestinal epithelial structure maintenance	87.5848	0.0454974	0.162824	140586	Sox9
GO:0070634	transepithelial ammonium transport	87.5848	0.0454974	0.162824	83629	Slc12a2
GO:0072034	renal vesicle induction	87.5848	0.0454974	0.162824	140586	Sox9
GO:0072197	ureter morphogenesis	87.5848	0.0454974	0.162824	140586	Sox9
GO:0085029	extracellular matrix assembly	87.5848	0.0454974	0.162824	192179	Gpm6b
GO:0090045	positive regulation of deacetylase activity	87.5848	0.0454974	0.162824	116554	Mapk8
GO:2000017	positive regulation of determination of dorsal identity	87.5848	0.0454974	0.162824	116554	Mapk8
GO:2000041	negative regulation of planar cell polarity pathway involved in axis elongation	87.5848	0.0454974	0.162824	309377	Sfrp5
GO:2000138	positive regulation of cell proliferation involved in heart morphogenesis	87.5848	0.0454974	0.162824	140586	Sox9
GO:2000969	positive regulation of alpha-amino-3-hydroxy-5-methyl-4-isoxazole propionate selective glutamate receptor activity	87.5848	0.0454974	0.162824	24718	Reln
GO:0010468	regulation of gene expression	6.40864	0.0469727	0.167444	24718	Reln
GO:0010468	regulation of gene expression	6.40864	0.0469727	0.167444	299284	Dicer1
GO:0010468	regulation of gene expression	6.40864	0.0469727	0.167444	116554	Mapk8
GO:0022900	electron transport chain	11.9434	0.0490679	0.173551	84575	Fads1
GO:0022900	electron transport chain	11.9434	0.0490679	0.173551	307855	Fa2h
GO:0071300	cellular response to retinoic acid	11.9434	0.0490679	0.173551	313210	Abca1
GO:0071300	cellular response to retinoic acid	11.9434	0.0490679	0.173551	140586	Sox9
GO:0032880	regulation of protein localization	11.181	0.0556549	0.179279	116554	Mapk8
GO:0032880	regulation of protein localization	11.181	0.0556549	0.179279	296211	Ralgapa2
GO:0043588	skin development	11.181	0.0556549	0.179279	85490	Col5a1
GO:0043588	skin development	11.181	0.0556549	0.179279	85250	Col5a2
GO:0007165	signal transduction	3.48481	0.0600726	0.179279	310207	Sema5a
GO:0007165	signal transduction	3.48481	0.0600726	0.179279	116554	Mapk8
GO:0007165	signal transduction	3.48481	0.0600726	0.179279	304893	Rasal2
GO:0007165	signal transduction	3.48481	0.0600726	0.179279	140586	Sox9
GO:0007165	signal transduction	3.48481	0.0600726	0.179279	24791	Sparc
GO:0008344	adult locomotory behavior	10.7247	0.0602468	0.179279	24772	Cxcl12
GO:0008344	adult locomotory behavior	10.7247	0.0602468	0.179279	361549	Lgi4
GO:0048545	response to steroid hormone stimulus	10.7247	0.0602468	0.179279	58919	Ccnd1
GO:0048545	response to steroid hormone stimulus	10.7247	0.0602468	0.179279	116554	Mapk8
GO:0001845	phagolysosome assembly	65.6886	0.0605486	0.179279	29665	P2rx7
GO:0002175	protein localization to paranode region of axon	65.6886	0.0605486	0.179279	50555	Ugt8
GO:0002686	negative regulation of leukocyte migration	65.6886	0.0605486	0.179279	361749	Il33
GO:0006047	UDP-N-acetylglucosamine metabolic process	65.6886	0.0605486	0.179279	297417	Gfpt1
GO:0006497	protein lipidation	65.6886	0.0605486	0.179279	313210	Abca1
GO:0006900	membrane budding	65.6886	0.0605486	0.179279	29665	P2rx7
GO:0008611	ether lipid biosynthetic process	65.6886	0.0605486	0.179279	293173	Far1
GO:0010815	bradykinin catabolic process	65.6886	0.0605486	0.179279	25425	Ctsh
GO:0014826	vein smooth muscle contraction	65.6886	0.0605486	0.179279	50672	Ednrb
GO:0021782	glial cell development	65.6886	0.0605486	0.179279	361549	Lgi4
GO:0022009	central nervous system vasculogenesis	65.6886	0.0605486	0.179279	497010	Eng
GO:0022617	extracellular matrix disassembly	65.6886	0.0605486	0.179279	497010	Eng
GO:0031063	regulation of histone deacetylation	65.6886	0.0605486	0.179279	116554	Mapk8
GO:0032489	regulation of Cdc42 protein signal transduction	65.6886	0.0605486	0.179279	313210	Abca1
GO:0032754	positive regulation of interleukin-5 production	65.6886	0.0605486	0.179279	361749	Il33
GO:0032859	activation of Ral GTPase activity	65.6886	0.0605486	0.179279	296211	Ralgapa2
GO:0033631	cell-cell adhesion mediated by integrin	65.6886	0.0605486	0.179279	24511	Itgb1
GO:0034435	cholesterol esterification	65.6886	0.0605486	0.179279	246074	Scd1
GO:0034625	fatty acid elongation, monounsaturated fatty acid	65.6886	0.0605486	0.179279	679532	Elovl1
GO:0034626	fatty acid elongation, polyunsaturated fatty acid	65.6886	0.0605486	0.179279	498728	Elovl2
GO:0038003	opioid receptor signaling pathway	65.6886	0.0605486	0.179279	29335	Oprk1
GO:0045069	regulation of viral genome replication	65.6886	0.0605486	0.179279	299284	Dicer1
GO:0045217	cell-cell junction maintenance	65.6886	0.0605486	0.179279	317435	Shroom2
GO:0046449	creatinine metabolic process	65.6886	0.0605486	0.179279	24590	Mme
GO:0046533	negative regulation of photoreceptor cell differentiation	65.6886	0.0605486	0.179279	140586	Sox9
GO:0048845	venous blood vessel morphogenesis	65.6886	0.0605486	0.179279	497010	Eng
GO:0050702	interleukin-1 beta secretion	65.6886	0.0605486	0.179279	313210	Abca1
GO:0050807	regulation of synapse organization	65.6886	0.0605486	0.179279	680404	C1ql3
GO:0051612	negative regulation of serotonin uptake	65.6886	0.0605486	0.179279	192179	Gpm6b
GO:0051964	negative regulation of synapse assembly	65.6886	0.0605486	0.179279	79208	Epha5
GO:0055098	response to low-density lipoprotein particle stimulus	65.6886	0.0605486	0.179279	313210	Abca1
GO:0060018	astrocyte fate commitment	65.6886	0.0605486	0.179279	140586	Sox9
GO:0060075	regulation of resting membrane potential	65.6886	0.0605486	0.179279	29718	Kcnj10
GO:0060155	platelet dense granule organization	65.6886	0.0605486	0.179279	313210	Abca1
GO:0060512	prostate gland morphogenesis	65.6886	0.0605486	0.179279	140586	Sox9
GO:0070141	response to UV-A	65.6886	0.0605486	0.179279	58919	Ccnd1
GO:0071394	cellular response to testosterone stimulus	65.6886	0.0605486	0.179279	24950	Srd5a1
GO:0071504	cellular response to heparin	65.6886	0.0605486	0.179279	140586	Sox9
GO:0071711	basement membrane organization	65.6886	0.0605486	0.179279	114489	Dag1
GO:0071872	cellular response to epinephrine stimulus	65.6886	0.0605486	0.179279	24950	Srd5a1
GO:0072289	metanephric nephron tubule formation	65.6886	0.0605486	0.179279	140586	Sox9
GO:0090175	regulation of establishment of planar polarity	65.6886	0.0605486	0.179279	309377	Sfrp5
GO:1900273	positive regulation of long-term synaptic potentiation	65.6886	0.0605486	0.179279	24718	Reln
GO:2000107	negative regulation of leukocyte apoptotic process	65.6886	0.0605486	0.179279	24772	Cxcl12
GO:2001046	positive regulation of integrin-mediated signaling pathway	65.6886	0.0605486	0.179279	360468	Emp2
GO:0000082	G1/S transition of mitotic cell cycle	10.5102	0.0626019	0.184757	58919	Ccnd1
GO:0000082	G1/S transition of mitotic cell cycle	10.5102	0.0626019	0.184757	24511	Itgb1
GO:0042127	regulation of cell proliferation	5.63045	0.0663065	0.195057	24791	Sparc
GO:0042127	regulation of cell proliferation	5.63045	0.0663065	0.195057	307855	Fa2h
GO:0042127	regulation of cell proliferation	5.63045	0.0663065	0.195057	140586	Sox9
GO:0045471	response to ethanol	5.55115	0.0688319	0.196758	58919	Ccnd1
GO:0045471	response to ethanol	5.55115	0.0688319	0.196758	24791	Sparc
GO:0045471	response to ethanol	5.55115	0.0688319	0.196758	24718	Reln
GO:0006469	negative regulation of protein kinase activity	9.91526	0.0699001	0.196758	25112	Gadd45a
GO:0006469	negative regulation of protein kinase activity	9.91526	0.0699001	0.196758	114906	Pkia
GO:0045444	fat cell differentiation	9.91526	0.0699001	0.196758	58919	Ccnd1
GO:0045444	fat cell differentiation	9.91526	0.0699001	0.196758	81818	Vim
GO:0002830	positive regulation of type 2 immune response	52.5509	0.0755429	0.196758	361749	Il33
GO:0006658	phosphatidylserine metabolic process	52.5509	0.0755429	0.196758	170907	Serinc5
GO:0007195	adenylate cyclase-inhibiting dopamine receptor signaling pathway	52.5509	0.0755429	0.196758	293860	Flna
GO:0007258	JUN phosphorylation	52.5509	0.0755429	0.196758	116554	Mapk8
GO:0010107	potassium ion import	52.5509	0.0755429	0.196758	29718	Kcnj10
GO:0010890	positive regulation of sequestering of triglyceride	52.5509	0.0755429	0.196758	311617	Fitm2
GO:0014074	response to purine-containing compound	52.5509	0.0755429	0.196758	29637	Hmgcs1
GO:0018101	peptidyl-citrulline biosynthetic process from peptidyl-arginine	52.5509	0.0755429	0.196758	29511	Padi2
GO:0019367	fatty acid elongation, saturated fatty acid	52.5509	0.0755429	0.196758	679532	Elovl1
GO:0019695	choline metabolic process	52.5509	0.0755429	0.196758	65036	Bche
GO:0030540	female genitalia development	52.5509	0.0755429	0.196758	24950	Srd5a1
GO:0030947	regulation of vascular endothelial growth factor receptor signaling pathway	52.5509	0.0755429	0.196758	309499	Myof
GO:0031638	zymogen activation	52.5509	0.0755429	0.196758	25425	Ctsh
GO:0032736	positive regulation of interleukin-13 production	52.5509	0.0755429	0.196758	361749	Il33
GO:0033601	positive regulation of mammary gland epithelial cell proliferation	52.5509	0.0755429	0.196758	58919	Ccnd1
GO:0033619	membrane protein proteolysis	52.5509	0.0755429	0.196758	25425	Ctsh
GO:0033634	positive regulation of cell-cell adhesion mediated by integrin	52.5509	0.0755429	0.196758	192181	Podxl
GO:0034380	high-density lipoprotein particle assembly	52.5509	0.0755429	0.196758	313210	Abca1
GO:0035336	long-chain fatty-acyl-CoA metabolic process	52.5509	0.0755429	0.196758	293173	Far1
GO:0035356	cellular triglyceride homeostasis	52.5509	0.0755429	0.196758	311617	Fitm2
GO:0045719	negative regulation of glycogen biosynthetic process	52.5509	0.0755429	0.196758	297417	Gfpt1
GO:0046661	male sex differentiation	52.5509	0.0755429	0.196758	24950	Srd5a1
GO:0048733	sebaceous gland development	52.5509	0.0755429	0.196758	298184	Zdhhc21
GO:0050913	sensory perception of bitter taste	52.5509	0.0755429	0.196758	25679	Itpr3
GO:0050916	sensory perception of sweet taste	52.5509	0.0755429	0.196758	25679	Itpr3
GO:0060028	convergent extension involved in axis elongation	52.5509	0.0755429	0.196758	309377	Sfrp5
GO:0060763	mammary duct terminal end bud growth	52.5509	0.0755429	0.196758	83629	Slc12a2
GO:0061003	positive regulation of dendritic spine morphogenesis	52.5509	0.0755429	0.196758	24718	Reln
GO:0070307	lens fiber cell development	52.5509	0.0755429	0.196758	81818	Vim
GO:0071493	cellular response to UV-B	52.5509	0.0755429	0.196758	24590	Mme
GO:0071559	response to transforming growth factor beta stimulus	52.5509	0.0755429	0.196758	24511	Itgb1
GO:0071679	commissural neuron axon guidance	52.5509	0.0755429	0.196758	114489	Dag1
GO:0072015	glomerular visceral epithelial cell development	52.5509	0.0755429	0.196758	192181	Podxl
GO:0097114	N-methyl-D-aspartate receptor clustering	52.5509	0.0755429	0.196758	24718	Reln
GO:0097119	postsynaptic density protein 95 clustering	52.5509	0.0755429	0.196758	24718	Reln
GO:0097120	receptor localization to synapse	52.5509	0.0755429	0.196758	24718	Reln
GO:2000009	negative regulation of protein localization to cell surface	52.5509	0.0755429	0.196758	192179	Gpm6b
GO:0008217	regulation of blood pressure	9.38409	0.0775407	0.201384	84352	Col1a2
GO:0008217	regulation of blood pressure	9.38409	0.0775407	0.201384	50672	Ednrb
GO:0001568	blood vessel development	9.21945	0.0801621	0.207599	84352	Col1a2
GO:0001568	blood vessel development	9.21945	0.0801621	0.207599	85490	Col5a1
GO:0030154	cell differentiation	3.87829	0.081375	0.210142	140586	Sox9
GO:0030154	cell differentiation	3.87829	0.081375	0.210142	192179	Gpm6b
GO:0030154	cell differentiation	3.87829	0.081375	0.210142	24950	Srd5a1
GO:0030154	cell differentiation	3.87829	0.081375	0.210142	79209	Frk
GO:0043433	negative regulation of sequence-specific DNA binding transcription factor activity	9.0605	0.0828203	0.211976	309377	Sfrp5
GO:0043433	negative regulation of sequence-specific DNA binding transcription factor activity	9.0605	0.0828203	0.211976	293860	Flna
GO:0051289	protein homotetramerization	8.75848	0.0882458	0.211976	297417	Gfpt1
GO:0051289	protein homotetramerization	8.75848	0.0882458	0.211976	29718	Kcnj10
GO:0006002	fructose 6-phosphate metabolic process	43.7924	0.0904804	0.211976	297417	Gfpt1
GO:0006072	glycerol-3-phosphate metabolic process	43.7924	0.0904804	0.211976	60666	Gpd1
GO:0006518	peptide metabolic process	43.7924	0.0904804	0.211976	24590	Mme
GO:0006654	phosphatidic acid biosynthetic process	43.7924	0.0904804	0.211976	25096	Pld1
GO:0007016	cytoskeletal anchoring at plasma membrane	43.7924	0.0904804	0.211976	114489	Dag1
GO:0010564	regulation of cell cycle process	43.7924	0.0904804	0.211976	140586	Sox9
GO:0014054	positive regulation of gamma-aminobutyric acid secretion	43.7924	0.0904804	0.211976	29665	P2rx7
GO:0015696	ammonium transport	43.7924	0.0904804	0.211976	83629	Slc12a2
GO:0019800	peptide cross-linking via chondroitin 4-sulfate glycosaminoglycan	43.7924	0.0904804	0.211976	365691	Egflam
GO:0021517	ventral spinal cord development	43.7924	0.0904804	0.211976	24718	Reln
GO:0021554	optic nerve development	43.7924	0.0904804	0.211976	29718	Kcnj10
GO:0021889	olfactory bulb interneuron differentiation	43.7924	0.0904804	0.211976	299284	Dicer1
GO:0030321	transepithelial chloride transport	43.7924	0.0904804	0.211976	83629	Slc12a2
GO:0030857	negative regulation of epithelial cell differentiation	43.7924	0.0904804	0.211976	58919	Ccnd1
GO:0030916	otic vesicle formation	43.7924	0.0904804	0.211976	140586	Sox9
GO:0031643	positive regulation of myelination	43.7924	0.0904804	0.211976	299284	Dicer1
GO:0032060	bleb assembly	43.7924	0.0904804	0.211976	29665	P2rx7
GO:0032308	positive regulation of prostaglandin secretion	43.7924	0.0904804	0.211976	29665	P2rx7
GO:0032354	response to follicle-stimulating hormone stimulus	43.7924	0.0904804	0.211976	24950	Srd5a1
GO:0032367	intracellular cholesterol transport	43.7924	0.0904804	0.211976	313210	Abca1
GO:0032963	collagen metabolic process	43.7924	0.0904804	0.211976	29665	P2rx7
GO:0042063	gliogenesis	43.7924	0.0904804	0.211976	361549	Lgi4
GO:0042158	lipoprotein biosynthetic process	43.7924	0.0904804	0.211976	313210	Abca1
GO:0042308	negative regulation of protein import into nucleus	43.7924	0.0904804	0.211976	114906	Pkia
GO:0050917	sensory perception of umami taste	43.7924	0.0904804	0.211976	25679	Itpr3
GO:0051385	response to mineralocorticoid stimulus	43.7924	0.0904804	0.211976	29718	Kcnj10
GO:0051604	protein maturation	43.7924	0.0904804	0.211976	29345	Serpinh1
GO:0051893	regulation of focal adhesion assembly	43.7924	0.0904804	0.211976	192179	Gpm6b
GO:0051901	positive regulation of mitochondrial depolarization	43.7924	0.0904804	0.211976	29665	P2rx7
GO:0051938	L-glutamate import	43.7924	0.0904804	0.211976	29718	Kcnj10
GO:0055075	potassium ion homeostasis	43.7924	0.0904804	0.211976	29718	Kcnj10
GO:0060008	Sertoli cell differentiation	43.7924	0.0904804	0.211976	140586	Sox9
GO:0060253	negative regulation of glial cell proliferation	43.7924	0.0904804	0.211976	299284	Dicer1
GO:0060394	negative regulation of pathway-restricted SMAD protein phosphorylation	43.7924	0.0904804	0.211976	497010	Eng
GO:0007018	microtubule-based movement	8.6149	0.0910124	0.212129	303659	Kif19
GO:0007018	microtubule-based movement	8.6149	0.0910124	0.212129	305967	Kif13b
GO:0007613	memory	8.6149	0.0910124	0.212129	25679	Itpr3
GO:0007613	memory	8.6149	0.0910124	0.212129	24718	Reln
GO:0010243	response to organic nitrogen	8.47595	0.0938145	0.218101	58919	Ccnd1
GO:0010243	response to organic nitrogen	8.47595	0.0938145	0.218101	29637	Hmgcs1
GO:0000902	cell morphogenesis	8.21107	0.0995241	0.225881	29665	P2rx7
GO:0000902	cell morphogenesis	8.21107	0.0995241	0.225881	317435	Shroom2
GO:0009408	response to heat	8.21107	0.0995241	0.225881	116554	Mapk8
GO:0009408	response to heat	8.21107	0.0995241	0.225881	24772	Cxcl12
GO:0048839	inner ear development	8.21107	0.0995241	0.225881	24791	Sparc
GO:0048839	inner ear development	8.21107	0.0995241	0.225881	315840	Myo6
GO:0071407	cellular response to organic cyclic compound	8.21107	0.0995241	0.225881	24950	Srd5a1
GO:0071407	cellular response to organic cyclic compound	8.21107	0.0995241	0.225881	29637	Hmgcs1
GO:0000904	cell morphogenesis involved in differentiation	37.5363	0.105361	0.225881	24718	Reln
GO:0001667	ameboidal cell migration	37.5363	0.105361	0.225881	24772	Cxcl12
GO:0001778	plasma membrane repair	37.5363	0.105361	0.225881	309499	Myof
GO:0001913	T cell mediated cytotoxicity	37.5363	0.105361	0.225881	25425	Ctsh
GO:0009414	response to water deprivation	37.5363	0.105361	0.225881	24936	Cd9
GO:0014009	glial cell proliferation	37.5363	0.105361	0.225881	361549	Lgi4
GO:0014047	glutamate secretion	37.5363	0.105361	0.225881	315840	Myo6
GO:0015695	organic cation transport	37.5363	0.105361	0.225881	29665	P2rx7
GO:0015825	L-serine transport	37.5363	0.105361	0.225881	170907	Serinc5
GO:0019227	neuronal action potential propagation	37.5363	0.105361	0.225881	298487	Cldn19
GO:0019934	cGMP-mediated signaling	37.5363	0.105361	0.225881	50672	Ednrb
GO:0022029	telencephalon cell migration	37.5363	0.105361	0.225881	24772	Cxcl12
GO:0030850	prostate gland development	37.5363	0.105361	0.225881	140586	Sox9
GO:0031054	pre-miRNA processing	37.5363	0.105361	0.225881	299284	Dicer1
GO:0032287	peripheral nervous system myelin maintenance	37.5363	0.105361	0.225881	307855	Fa2h
GO:0033603	positive regulation of dopamine secretion	37.5363	0.105361	0.225881	24772	Cxcl12
GO:0034389	lipid particle organization	37.5363	0.105361	0.225881	311617	Fitm2
GO:0042760	very long-chain fatty acid catabolic process	37.5363	0.105361	0.225881	84356	Abcd2
GO:0043297	apical junction assembly	37.5363	0.105361	0.225881	298487	Cldn19
GO:0048251	elastic fiber assembly	37.5363	0.105361	0.225881	24582	Myh11
GO:0048739	cardiac muscle fiber development	37.5363	0.105361	0.225881	24582	Myh11
GO:0051024	positive regulation of immunoglobulin secretion	37.5363	0.105361	0.225881	361749	Il33
GO:0051347	positive regulation of transferase activity	37.5363	0.105361	0.225881	170907	Serinc5
GO:0072089	stem cell proliferation	37.5363	0.105361	0.225881	25491	Nes
GO:0090184	positive regulation of kidney development	37.5363	0.105361	0.225881	140586	Sox9
GO:0090197	positive regulation of chemokine secretion	37.5363	0.105361	0.225881	361749	Il33
GO:2000020	positive regulation of male gonad development	37.5363	0.105361	0.225881	140586	Sox9
GO:2000179	positive regulation of neural precursor cell proliferation	37.5363	0.105361	0.225881	25491	Nes
GO:2001235	positive regulation of apoptotic signaling pathway	37.5363	0.105361	0.225881	116554	Mapk8
GO:0051260	protein homooligomerization	4.69204	0.106523	0.227833	65195	Kcnd3
GO:0051260	protein homooligomerization	4.69204	0.106523	0.227833	499209	Kctd21
GO:0051260	protein homooligomerization	4.69204	0.106523	0.227833	25679	Itpr3
GO:0007154	cell communication	7.72807	0.111356	0.237055	25096	Pld1
GO:0007154	cell communication	7.72807	0.111356	0.237055	309460	Sh3pxd2a
GO:0007229	integrin-mediated signaling pathway	7.72807	0.111356	0.237055	362800	Itgb8
GO:0007229	integrin-mediated signaling pathway	7.72807	0.111356	0.237055	24511	Itgb1
GO:0031667	response to nutrient levels	7.61607	0.114398	0.240899	25491	Nes
GO:0031667	response to nutrient levels	7.61607	0.114398	0.240899	24511	Itgb1
GO:0032526	response to retinoic acid	7.61607	0.114398	0.240899	25425	Ctsh
GO:0032526	response to retinoic acid	7.61607	0.114398	0.240899	64678	Tfrc
GO:0001763	morphogenesis of a branching structure	32.8443	0.120186	0.240899	295619	Ermn
GO:0002011	morphogenesis of an epithelial sheet	32.8443	0.120186	0.240899	114489	Dag1
GO:0003084	positive regulation of systemic arterial blood pressure	32.8443	0.120186	0.240899	497010	Eng
GO:0006702	androgen biosynthetic process	32.8443	0.120186	0.240899	24950	Srd5a1
GO:0007567	parturition	32.8443	0.120186	0.240899	84586	Fgl2
GO:0010389	regulation of G2/M transition of mitotic cell cycle	32.8443	0.120186	0.240899	114906	Pkia
GO:0014002	astrocyte development	32.8443	0.120186	0.240899	81818	Vim
GO:0030858	positive regulation of epithelial cell differentiation	32.8443	0.120186	0.240899	140586	Sox9
GO:0032000	positive regulation of fatty acid beta-oxidation	32.8443	0.120186	0.240899	84356	Abcd2
GO:0032731	positive regulation of interleukin-1 beta production	32.8443	0.120186	0.240899	29665	P2rx7
GO:0032836	glomerular basement membrane development	32.8443	0.120186	0.240899	25494	Nid1
GO:0034405	response to fluid shear stress	32.8443	0.120186	0.240899	29665	P2rx7
GO:0035590	purinergic nucleotide receptor signaling pathway	32.8443	0.120186	0.240899	29665	P2rx7
GO:0042428	serotonin metabolic process	32.8443	0.120186	0.240899	24950	Srd5a1
GO:0042487	regulation of odontogenesis of dentin-containing tooth	32.8443	0.120186	0.240899	299284	Dicer1
GO:0042993	positive regulation of transcription factor import into nucleus	32.8443	0.120186	0.240899	293860	Flna
GO:0043279	response to alkaloid	32.8443	0.120186	0.240899	65036	Bche
GO:0046889	positive regulation of lipid biosynthetic process	32.8443	0.120186	0.240899	686098	Sorbs1
GO:0051001	negative regulation of nitric-oxide synthase activity	32.8443	0.120186	0.240899	497010	Eng
GO:0055013	cardiac muscle cell development	32.8443	0.120186	0.240899	299284	Dicer1
GO:0055091	phospholipid homeostasis	32.8443	0.120186	0.240899	313210	Abca1
GO:0060119	inner ear receptor cell development	32.8443	0.120186	0.240899	299284	Dicer1
GO:0060997	dendritic spine morphogenesis	32.8443	0.120186	0.240899	79208	Epha5
GO:0090129	positive regulation of synapse maturation	32.8443	0.120186	0.240899	24718	Reln
GO:0010976	positive regulation of neuron projection development	7.40153	0.120582	0.240899	24511	Itgb1
GO:0010976	positive regulation of neuron projection development	7.40153	0.120582	0.240899	24718	Reln
GO:0035264	multicellular organism growth	7.40153	0.120582	0.240899	299284	Dicer1
GO:0035264	multicellular organism growth	7.40153	0.120582	0.240899	83629	Slc12a2
GO:0007010	cytoskeleton organization	7.29873	0.123722	0.246631	311617	Fitm2
GO:0007010	cytoskeleton organization	7.29873	0.123722	0.246631	50555	Ugt8
GO:0030336	negative regulation of cell migration	7.19875	0.126895	0.252402	114489	Dag1
GO:0030336	negative regulation of cell migration	7.19875	0.126895	0.252402	497010	Eng
GO:0003203	endocardial cushion morphogenesis	29.1949	0.134955	0.25557	140586	Sox9
GO:0006972	hyperosmotic response	29.1949	0.134955	0.25557	83629	Slc12a2
GO:0007009	plasma membrane organization	29.1949	0.134955	0.25557	29665	P2rx7
GO:0007342	fusion of sperm to egg plasma membrane	29.1949	0.134955	0.25557	24936	Cd9
GO:0008088	axon cargo transport	29.1949	0.134955	0.25557	50555	Ugt8
GO:0010467	gene expression	29.1949	0.134955	0.25557	29665	P2rx7
GO:0010952	positive regulation of peptidase activity	29.1949	0.134955	0.25557	25425	Ctsh
GO:0014049	positive regulation of glutamate secretion	29.1949	0.134955	0.25557	29665	P2rx7
GO:0015914	phospholipid transport	29.1949	0.134955	0.25557	313210	Abca1
GO:0019048	virus-host interaction	29.1949	0.134955	0.25557	114489	Dag1
GO:0022010	central nervous system myelination	29.1949	0.134955	0.25557	29718	Kcnj10
GO:0030148	sphingolipid biosynthetic process	29.1949	0.134955	0.25557	679532	Elovl1
GO:0031571	mitotic G1 DNA damage checkpoint	29.1949	0.134955	0.25557	58919	Ccnd1
GO:0035414	negative regulation of catenin import into nucleus	29.1949	0.134955	0.25557	309377	Sfrp5
GO:0043206	extracellular fibril organization	29.1949	0.134955	0.25557	85490	Col5a1
GO:0045103	intermediate filament-based process	29.1949	0.134955	0.25557	81818	Vim
GO:0048246	macrophage chemotaxis	29.1949	0.134955	0.25557	50672	Ednrb
GO:0050435	beta-amyloid metabolic process	29.1949	0.134955	0.25557	24590	Mme
GO:0051764	actin crosslink formation	29.1949	0.134955	0.25557	293860	Flna
GO:0060252	positive regulation of glial cell proliferation	29.1949	0.134955	0.25557	81818	Vim
GO:0060402	calcium ion transport into cytosol	29.1949	0.134955	0.25557	25679	Itpr3
GO:0060406	positive regulation of penile erection	29.1949	0.134955	0.25557	50672	Ednrb
GO:0090399	replicative senescence	29.1949	0.134955	0.25557	24590	Mme
GO:0071363	cellular response to growth factor stimulus	6.91459	0.136605	0.258157	24950	Srd5a1
GO:0071363	cellular response to growth factor stimulus	6.91459	0.136605	0.258157	24791	Sparc
GO:0050731	positive regulation of peptidyl-tyrosine phosphorylation	6.73729	0.143234	0.268338	24511	Itgb1
GO:0050731	positive regulation of peptidyl-tyrosine phosphorylation	6.73729	0.143234	0.268338	24718	Reln
GO:0006954	inflammatory response	4.1707	0.143539	0.268338	29718	Kcnj10
GO:0006954	inflammatory response	4.1707	0.143539	0.268338	116554	Mapk8
GO:0006954	inflammatory response	4.1707	0.143539	0.268338	29665	P2rx7
GO:0007050	cell cycle arrest	6.65201	0.146594	0.268338	25112	Gadd45a
GO:0007050	cell cycle arrest	6.65201	0.146594	0.268338	315427	Sesn3
GO:0060070	canonical Wnt receptor signaling pathway	6.65201	0.146594	0.268338	309377	Sfrp5
GO:0060070	canonical Wnt receptor signaling pathway	6.65201	0.146594	0.268338	58919	Ccnd1
GO:0090090	negative regulation of canonical Wnt receptor signaling pathway	6.65201	0.146594	0.268338	140586	Sox9
GO:0090090	negative regulation of canonical Wnt receptor signaling pathway	6.65201	0.146594	0.268338	309377	Sfrp5
GO:0006465	signal peptide processing	26.2754	0.149667	0.268338	680782	Spcs3
GO:0006734	NADH metabolic process	26.2754	0.149667	0.268338	60666	Gpd1
GO:0006884	cell volume homeostasis	26.2754	0.149667	0.268338	29665	P2rx7
GO:0016101	diterpenoid metabolic process	26.2754	0.149667	0.268338	24950	Srd5a1
GO:0021675	nerve development	26.2754	0.149667	0.268338	299284	Dicer1
GO:0031953	negative regulation of protein autophosphorylation	26.2754	0.149667	0.268338	497010	Eng
GO:0033598	mammary gland epithelial cell proliferation	26.2754	0.149667	0.268338	58919	Ccnd1
GO:0034616	response to laminar fluid shear stress	26.2754	0.149667	0.268338	313210	Abca1
GO:0042438	melanin biosynthetic process	26.2754	0.149667	0.268338	298182	Tyrp1
GO:0042551	neuron maturation	26.2754	0.149667	0.268338	361549	Lgi4
GO:0042770	signal transduction in response to DNA damage	26.2754	0.149667	0.268338	25112	Gadd45a
GO:0042789	mRNA transcription from RNA polymerase II promoter	26.2754	0.149667	0.268338	293860	Flna
GO:0043032	positive regulation of macrophage activation	26.2754	0.149667	0.268338	361749	Il33
GO:0043149	stress fiber assembly	26.2754	0.149667	0.268338	686098	Sorbs1
GO:0045737	positive regulation of cyclin-dependent protein kinase activity	26.2754	0.149667	0.268338	58919	Ccnd1
GO:0045779	negative regulation of bone resorption	26.2754	0.149667	0.268338	29665	P2rx7
GO:0048016	inositol phosphate-mediated signaling	26.2754	0.149667	0.268338	25679	Itpr3
GO:0048730	epidermis morphogenesis	26.2754	0.149667	0.268338	299284	Dicer1
GO:0050805	negative regulation of synaptic transmission	26.2754	0.149667	0.268338	65036	Bche
GO:0061036	positive regulation of cartilage development	26.2754	0.149667	0.268338	140586	Sox9
GO:0090307	spindle assembly involved in mitosis	26.2754	0.149667	0.268338	293860	Flna
GO:0032868	response to insulin stimulus	6.40864	0.156855	0.278158	84575	Fads1
GO:0032868	response to insulin stimulus	6.40864	0.156855	0.278158	297417	Gfpt1
GO:0007626	locomotory behavior	6.33143	0.160335	0.278158	315840	Myo6
GO:0007626	locomotory behavior	6.33143	0.160335	0.278158	24718	Reln
GO:0003094	glomerular filtration	23.8868	0.164324	0.278158	192181	Podxl
GO:0010042	response to manganese ion	23.8868	0.164324	0.278158	64678	Tfrc
GO:0010875	positive regulation of cholesterol efflux	23.8868	0.164324	0.278158	313210	Abca1
GO:0030238	male sex determination	23.8868	0.164324	0.278158	140586	Sox9
GO:0030903	notochord development	23.8868	0.164324	0.278158	140586	Sox9
GO:0031076	embryonic camera-type eye development	23.8868	0.164324	0.278158	25491	Nes
GO:0031960	response to corticosteroid stimulus	23.8868	0.164324	0.278158	497010	Eng
GO:0033591	response to L-ascorbic acid	23.8868	0.164324	0.278158	24791	Sparc
GO:0033700	phospholipid efflux	23.8868	0.164324	0.278158	313210	Abca1
GO:0034453	microtubule anchoring	23.8868	0.164324	0.278158	114489	Dag1
GO:0035313	wound healing, spreading of epidermal cells	23.8868	0.164324	0.278158	85490	Col5a1
GO:0035815	positive regulation of renal sodium excretion	23.8868	0.164324	0.278158	50672	Ednrb
GO:0042448	progesterone metabolic process	23.8868	0.164324	0.278158	24950	Srd5a1
GO:0043508	negative regulation of JUN kinase activity	23.8868	0.164324	0.278158	309377	Sfrp5
GO:0043691	reverse cholesterol transport	23.8868	0.164324	0.278158	313210	Abca1
GO:0050795	regulation of behavior	23.8868	0.164324	0.278158	24718	Reln
GO:0060009	Sertoli cell development	23.8868	0.164324	0.278158	140586	Sox9
GO:0060081	membrane hyperpolarization	23.8868	0.164324	0.278158	29718	Kcnj10
GO:0060174	limb bud formation	23.8868	0.164324	0.278158	140586	Sox9
GO:0061178	regulation of insulin secretion involved in cellular response to glucose stimulus	23.8868	0.164324	0.278158	79208	Epha5
GO:0070208	protein heterotrimerization	23.8868	0.164324	0.278158	84352	Col1a2
GO:0070830	tight junction assembly	23.8868	0.164324	0.278158	24511	Itgb1
GO:0071257	cellular response to electrical stimulus	23.8868	0.164324	0.278158	315840	Myo6
GO:0071901	negative regulation of protein serine/threonine kinase activity	23.8868	0.164324	0.278158	114906	Pkia
GO:0090026	positive regulation of monocyte chemotaxis	23.8868	0.164324	0.278158	24772	Cxcl12
GO:0097067	cellular response to thyroid hormone stimulus	23.8868	0.164324	0.278158	25425	Ctsh
GO:2000045	regulation of G1/S transition of mitotic cell cycle	23.8868	0.164324	0.278158	58919	Ccnd1
GO:2000310	regulation of N-methyl-D-aspartate selective glutamate receptor activity	23.8868	0.164324	0.278158	24718	Reln
GO:0007218	neuropeptide signaling pathway	6.18246	0.167382	0.282807	689257	Gpr133
GO:0007218	neuropeptide signaling pathway	6.18246	0.167382	0.282807	308376	Gpr126
GO:0000122	negative regulation of transcription from RNA polymerase II promoter	2.63281	0.170945	0.288291	299284	Dicer1
GO:0000122	negative regulation of transcription from RNA polymerase II promoter	2.63281	0.170945	0.288291	114906	Pkia
GO:0000122	negative regulation of transcription from RNA polymerase II promoter	2.63281	0.170945	0.288291	317312	Mospd1
GO:0000122	negative regulation of transcription from RNA polymerase II promoter	2.63281	0.170945	0.288291	50672	Ednrb
GO:0000122	negative regulation of transcription from RNA polymerase II promoter	2.63281	0.170945	0.288291	497010	Eng
GO:0045766	positive regulation of angiogenesis	5.97169	0.178166	0.291476	25425	Ctsh
GO:0045766	positive regulation of angiogenesis	5.97169	0.178166	0.291476	170926	Cysltr2
GO:0006807	nitrogen compound metabolic process	21.8962	0.178926	0.291476	309858	Sec63
GO:0007271	synaptic transmission, cholinergic	21.8962	0.178926	0.291476	65036	Bche
GO:0008610	lipid biosynthetic process	21.8962	0.178926	0.291476	246074	Scd1
GO:0014850	response to muscle activity	21.8962	0.178926	0.291476	24950	Srd5a1
GO:0016051	carbohydrate biosynthetic process	21.8962	0.178926	0.291476	297417	Gfpt1
GO:0017085	response to insecticide	21.8962	0.178926	0.291476	24718	Reln
GO:0030330	DNA damage response, signal transduction by p53 class mediator	21.8962	0.178926	0.291476	315840	Myo6
GO:0032331	negative regulation of chondrocyte differentiation	21.8962	0.178926	0.291476	140586	Sox9
GO:0035810	positive regulation of urine volume	21.8962	0.178926	0.291476	50672	Ednrb
GO:0042403	thyroid hormone metabolic process	21.8962	0.178926	0.291476	24718	Reln
GO:0043129	surfactant homeostasis	21.8962	0.178926	0.291476	25425	Ctsh
GO:0043589	skin morphogenesis	21.8962	0.178926	0.291476	84352	Col1a2
GO:0045662	negative regulation of myoblast differentiation	21.8962	0.178926	0.291476	140586	Sox9
GO:0046827	positive regulation of protein export from nucleus	21.8962	0.178926	0.291476	290280	Xpo4
GO:0050872	white fat cell differentiation	21.8962	0.178926	0.291476	246074	Scd1
GO:0070723	response to cholesterol	21.8962	0.178926	0.291476	29637	Hmgcs1
GO:0071372	cellular response to follicle-stimulating hormone stimulus	21.8962	0.178926	0.291476	29637	Hmgcs1
GO:2000463	positive regulation of excitatory postsynaptic membrane potential	21.8962	0.178926	0.291476	24718	Reln
GO:0006816	calcium ion transport	5.90459	0.181817	0.295655	25679	Itpr3
GO:0006816	calcium ion transport	5.90459	0.181817	0.295655	29665	P2rx7
GO:0055114	oxidation-reduction process	3.75363	0.186313	0.302426	24950	Srd5a1
GO:0055114	oxidation-reduction process	3.75363	0.186313	0.302426	60666	Gpd1
GO:0055114	oxidation-reduction process	3.75363	0.186313	0.302426	293173	Far1
GO:0032496	response to lipopolysaccharide	3.73584	0.18849	0.303217	29665	P2rx7
GO:0032496	response to lipopolysaccharide	3.73584	0.18849	0.303217	24791	Sparc
GO:0032496	response to lipopolysaccharide	3.73584	0.18849	0.303217	50672	Ednrb
GO:0031100	organ regeneration	5.71205	0.192933	0.303217	24772	Cxcl12
GO:0031100	organ regeneration	5.71205	0.192933	0.303217	58919	Ccnd1
GO:0002042	cell migration involved in sprouting angiogenesis	20.2119	0.193472	0.303217	24511	Itgb1
GO:0002250	adaptive immune response	20.2119	0.193472	0.303217	25425	Ctsh
GO:0006541	glutamine metabolic process	20.2119	0.193472	0.303217	297417	Gfpt1
GO:0009629	response to gravity	20.2119	0.193472	0.303217	24791	Sparc
GO:0021794	thalamus development	20.2119	0.193472	0.303217	24950	Srd5a1
GO:0022408	negative regulation of cell-cell adhesion	20.2119	0.193472	0.303217	192181	Podxl
GO:0031641	regulation of myelination	20.2119	0.193472	0.303217	299284	Dicer1
GO:0032753	positive regulation of interleukin-4 production	20.2119	0.193472	0.303217	361749	Il33
GO:0035418	protein localization to synapse	20.2119	0.193472	0.303217	24718	Reln
GO:0043403	skeletal muscle tissue regeneration	20.2119	0.193472	0.303217	81818	Vim
GO:0045022	early endosome to late endosome transport	20.2119	0.193472	0.303217	293860	Flna
GO:0048870	cell motility	20.2119	0.193472	0.303217	497010	Eng
GO:0050718	positive regulation of interleukin-1 beta secretion	20.2119	0.193472	0.303217	29665	P2rx7
GO:0060444	branching involved in mammary gland duct morphogenesis	20.2119	0.193472	0.303217	83629	Slc12a2
GO:0060445	branching involved in salivary gland morphogenesis	20.2119	0.193472	0.303217	114489	Dag1
GO:0060992	response to fungicide	20.2119	0.193472	0.303217	24950	Srd5a1
GO:0071305	cellular response to vitamin D	20.2119	0.193472	0.303217	24511	Itgb1
GO:0090179	planar cell polarity pathway involved in neural tube closure	20.2119	0.193472	0.303217	309377	Sfrp5
GO:0009725	response to hormone stimulus	5.65063	0.196693	0.307734	24718	Reln
GO:0009725	response to hormone stimulus	5.65063	0.196693	0.307734	29637	Hmgcs1
GO:0034097	response to cytokine stimulus	5.53167	0.204291	0.315842	170512	Ifi27
GO:0034097	response to cytokine stimulus	5.53167	0.204291	0.315842	24791	Sparc
GO:0001655	urogenital system development	18.7682	0.207963	0.315842	24950	Srd5a1
GO:0002063	chondrocyte development	18.7682	0.207963	0.315842	140586	Sox9
GO:0006801	superoxide metabolic process	18.7682	0.207963	0.315842	309460	Sh3pxd2a
GO:0006911	phagocytosis, engulfment	18.7682	0.207963	0.315842	313210	Abca1
GO:0006939	smooth muscle contraction	18.7682	0.207963	0.315842	24582	Myh11
GO:0010524	positive regulation of calcium ion transport into cytosol	18.7682	0.207963	0.315842	29665	P2rx7
GO:0014032	neural crest cell development	18.7682	0.207963	0.315842	140586	Sox9
GO:0021542	dentate gyrus development	18.7682	0.207963	0.315842	24718	Reln
GO:0031116	positive regulation of microtubule polymerization	18.7682	0.207963	0.315842	116554	Mapk8
GO:0045109	intermediate filament organization	18.7682	0.207963	0.315842	81818	Vim
GO:0045725	positive regulation of glycogen biosynthetic process	18.7682	0.207963	0.315842	686098	Sorbs1
GO:0045744	negative regulation of G-protein coupled receptor protein signaling pathway	18.7682	0.207963	0.315842	29480	Rgs4
GO:0048066	developmental pigmentation	18.7682	0.207963	0.315842	50672	Ednrb
GO:0050678	regulation of epithelial cell proliferation	18.7682	0.207963	0.315842	50672	Ednrb
GO:0060416	response to growth hormone stimulus	18.7682	0.207963	0.315842	24950	Srd5a1
GO:0071392	cellular response to estradiol stimulus	18.7682	0.207963	0.315842	24950	Srd5a1
GO:0051607	defense response to virus	5.47405	0.208129	0.315842	29335	Oprk1
GO:0051607	defense response to virus	5.47405	0.208129	0.315842	299284	Dicer1
GO:0042060	wound healing	5.41762	0.211993	0.320635	24791	Sparc
GO:0042060	wound healing	5.41762	0.211993	0.320635	497010	Eng
GO:0071222	cellular response to lipopolysaccharide	5.41762	0.211993	0.320635	313210	Abca1
GO:0071222	cellular response to lipopolysaccharide	5.41762	0.211993	0.320635	50672	Ednrb
GO:0043627	response to estrogen stimulus	5.36233	0.215883	0.325976	24950	Srd5a1
GO:0043627	response to estrogen stimulus	5.36233	0.215883	0.325976	58919	Ccnd1
GO:0007494	midgut development	17.517	0.2224	0.32979	24718	Reln
GO:0007625	grooming behavior	17.517	0.2224	0.32979	287478	Ctns
GO:0023014	signal transduction by phosphorylation	17.517	0.2224	0.32979	116554	Mapk8
GO:0030502	negative regulation of bone mineralization	17.517	0.2224	0.32979	140586	Sox9
GO:0032008	positive regulation of TOR signaling cascade	17.517	0.2224	0.32979	24718	Reln
GO:0033327	Leydig cell differentiation	17.517	0.2224	0.32979	58919	Ccnd1
GO:0045780	positive regulation of bone resorption	17.517	0.2224	0.32979	64678	Tfrc
GO:0045807	positive regulation of endocytosis	17.517	0.2224	0.32979	24511	Itgb1
GO:0050930	induction of positive chemotaxis	17.517	0.2224	0.32979	24772	Cxcl12
GO:0051593	response to folic acid	17.517	0.2224	0.32979	65036	Bche
GO:0090004	positive regulation of establishment of protein localization to plasma membrane	17.517	0.2224	0.32979	686098	Sorbs1
GO:0045944	positive regulation of transcription from RNA polymerase II promoter	2.20493	0.226404	0.335181	140586	Sox9
GO:0045944	positive regulation of transcription from RNA polymerase II promoter	2.20493	0.226404	0.335181	497010	Eng
GO:0045944	positive regulation of transcription from RNA polymerase II promoter	2.20493	0.226404	0.335181	317312	Mospd1
GO:0045944	positive regulation of transcription from RNA polymerase II promoter	2.20493	0.226404	0.335181	361749	Il33
GO:0045944	positive regulation of transcription from RNA polymerase II promoter	2.20493	0.226404	0.335181	299284	Dicer1
GO:0045944	positive regulation of transcription from RNA polymerase II promoter	2.20493	0.226404	0.335181	315840	Myo6
GO:0001764	neuron migration	5.20306	0.227703	0.336555	24772	Cxcl12
GO:0001764	neuron migration	5.20306	0.227703	0.336555	24718	Reln
GO:0001709	cell fate determination	16.4221	0.236781	0.342185	363455	Chrdl1
GO:0001954	positive regulation of cell-matrix adhesion	16.4221	0.236781	0.342185	360468	Emp2
GO:0010269	response to selenium ion	16.4221	0.236781	0.342185	81818	Vim
GO:0019835	cytolysis	16.4221	0.236781	0.342185	29665	P2rx7
GO:0022604	regulation of cell morphogenesis	16.4221	0.236781	0.342185	311617	Fitm2
GO:0032320	positive regulation of Ras GTPase activity	16.4221	0.236781	0.342185	304893	Rasal2
GO:0032332	positive regulation of chondrocyte differentiation	16.4221	0.236781	0.342185	140586	Sox9
GO:0042491	auditory receptor cell differentiation	16.4221	0.236781	0.342185	315840	Myo6
GO:0046513	ceramide biosynthetic process	16.4221	0.236781	0.342185	29665	P2rx7
GO:0048745	smooth muscle tissue development	16.4221	0.236781	0.342185	497010	Eng
GO:0050767	regulation of neurogenesis	16.4221	0.236781	0.342185	299284	Dicer1
GO:0051146	striated muscle cell differentiation	16.4221	0.236781	0.342185	300811	Bnip2
GO:0072001	renal system development	16.4221	0.236781	0.342185	309858	Sec63
GO:2000811	negative regulation of anoikis	16.4221	0.236781	0.342185	24511	Itgb1
GO:0001916	positive regulation of T cell mediated cytotoxicity	15.4561	0.251109	0.357211	29665	P2rx7
GO:0008209	androgen metabolic process	15.4561	0.251109	0.357211	24950	Srd5a1
GO:0017015	regulation of transforming growth factor beta receptor signaling pathway	15.4561	0.251109	0.357211	497010	Eng
GO:0032314	regulation of Rac GTPase activity	15.4561	0.251109	0.357211	79208	Epha5
GO:0032855	positive regulation of Rac GTPase activity	15.4561	0.251109	0.357211	312912	Prex2
GO:0043113	receptor clustering	15.4561	0.251109	0.357211	293860	Flna
GO:0048041	focal adhesion assembly	15.4561	0.251109	0.357211	686098	Sorbs1
GO:0048484	enteric nervous system development	15.4561	0.251109	0.357211	50672	Ednrb
GO:0050910	detection of mechanical stimulus involved in sensory perception of sound	15.4561	0.251109	0.357211	83629	Slc12a2
GO:0071364	cellular response to epidermal growth factor stimulus	15.4561	0.251109	0.357211	140586	Sox9
GO:0001666	response to hypoxia	3.25729	0.262079	0.371698	24772	Cxcl12
GO:0001666	response to hypoxia	3.25729	0.262079	0.371698	64678	Tfrc
GO:0001666	response to hypoxia	3.25729	0.262079	0.371698	497010	Eng
GO:0002028	regulation of sodium ion transport	14.5975	0.265382	0.371698	29665	P2rx7
GO:0009395	phospholipid catabolic process	14.5975	0.265382	0.371698	25096	Pld1
GO:0021522	spinal cord motor neuron differentiation	14.5975	0.265382	0.371698	299284	Dicer1
GO:0042310	vasoconstriction	14.5975	0.265382	0.371698	50672	Ednrb
GO:0045184	establishment of protein localization	14.5975	0.265382	0.371698	293860	Flna
GO:0046697	decidualization	14.5975	0.265382	0.371698	81818	Vim
GO:0048546	digestive tract morphogenesis	14.5975	0.265382	0.371698	309377	Sfrp5
GO:0070098	chemokine-mediated signaling pathway	14.5975	0.265382	0.371698	24772	Cxcl12
GO:0071805	potassium ion transmembrane transport	14.5975	0.265382	0.371698	29718	Kcnj10
GO:0016079	synaptic vesicle exocytosis	13.8292	0.279601	0.383344	29665	P2rx7
GO:0019369	arachidonic acid metabolic process	13.8292	0.279601	0.383344	84575	Fads1
GO:0030279	negative regulation of ossification	13.8292	0.279601	0.383344	140586	Sox9
GO:0030539	male genitalia development	13.8292	0.279601	0.383344	24950	Srd5a1
GO:0031648	protein destabilization	13.8292	0.279601	0.383344	25425	Ctsh
GO:0031668	cellular response to extracellular stimulus	13.8292	0.279601	0.383344	29665	P2rx7
GO:0032026	response to magnesium ion	13.8292	0.279601	0.383344	58919	Ccnd1
GO:0033198	response to ATP	13.8292	0.279601	0.383344	29665	P2rx7
GO:0034394	protein localization to cell surface	13.8292	0.279601	0.383344	293860	Flna
GO:0044130	negative regulation of growth of symbiont in host	13.8292	0.279601	0.383344	246074	Scd1
GO:0045765	regulation of angiogenesis	13.8292	0.279601	0.383344	292935	Htatip2
GO:0045778	positive regulation of ossification	13.8292	0.279601	0.383344	29665	P2rx7
GO:0060441	epithelial tube branching involved in lung morphogenesis	13.8292	0.279601	0.383344	114489	Dag1
GO:0061098	positive regulation of protein tyrosine kinase activity	13.8292	0.279601	0.383344	24718	Reln
GO:0001101	response to acid	13.1377	0.293766	0.39678	29637	Hmgcs1
GO:0001502	cartilage condensation	13.1377	0.293766	0.39678	140586	Sox9
GO:0006970	response to osmotic stress	13.1377	0.293766	0.39678	116554	Mapk8
GO:0010001	glial cell differentiation	13.1377	0.293766	0.39678	24718	Reln
GO:0010226	response to lithium ion	13.1377	0.293766	0.39678	24718	Reln
GO:0010259	multicellular organismal aging	13.1377	0.293766	0.39678	309858	Sec63
GO:0048873	homeostasis of number of cells within a tissue	13.1377	0.293766	0.39678	29665	P2rx7
GO:0050890	cognition	13.1377	0.293766	0.39678	287478	Ctns
GO:0051225	spindle assembly	13.1377	0.293766	0.39678	299284	Dicer1
GO:0051968	positive regulation of synaptic transmission, glutamatergic	13.1377	0.293766	0.39678	24718	Reln
GO:0030324	lung development	4.41604	0.303037	0.408696	24791	Sparc
GO:0030324	lung development	4.41604	0.303037	0.408696	299284	Dicer1
GO:0043065	positive regulation of apoptotic process	3.05528	0.304484	0.409752	24511	Itgb1
GO:0043065	positive regulation of apoptotic process	3.05528	0.304484	0.409752	116554	Mapk8
GO:0043065	positive regulation of apoptotic process	3.05528	0.304484	0.409752	29665	P2rx7
GO:0001822	kidney development	4.37924	0.307429	0.409752	24590	Mme
GO:0001822	kidney development	4.37924	0.307429	0.409752	24609	Odc1
GO:0006094	gluconeogenesis	12.5121	0.307878	0.409752	60666	Gpd1
GO:0007214	gamma-aminobutyric acid signaling pathway	12.5121	0.307878	0.409752	83629	Slc12a2
GO:0036342	post-anal tail morphogenesis	12.5121	0.307878	0.409752	309377	Sfrp5
GO:0044344	cellular response to fibroblast growth factor stimulus	12.5121	0.307878	0.409752	81818	Vim
GO:0046580	negative regulation of Ras protein signal transduction	12.5121	0.307878	0.409752	304893	Rasal2
GO:0060749	mammary gland alveolus development	12.5121	0.307878	0.409752	58919	Ccnd1
GO:0071345	cellular response to cytokine stimulus	12.5121	0.307878	0.409752	24590	Mme
GO:0006885	regulation of pH	11.9434	0.321936	0.422279	50672	Ednrb
GO:0007173	epidermal growth factor receptor signaling pathway	11.9434	0.321936	0.422279	140586	Sox9
GO:0008299	isoprenoid biosynthetic process	11.9434	0.321936	0.422279	29637	Hmgcs1
GO:0008406	gonad development	11.9434	0.321936	0.422279	309377	Sfrp5
GO:0030301	cholesterol transport	11.9434	0.321936	0.422279	313210	Abca1
GO:0042177	negative regulation of protein catabolic process	11.9434	0.321936	0.422279	293860	Flna
GO:0048844	artery morphogenesis	11.9434	0.321936	0.422279	497010	Eng
GO:0050714	positive regulation of protein secretion	11.9434	0.321936	0.422279	29665	P2rx7
GO:0090103	cochlea morphogenesis	11.9434	0.321936	0.422279	140586	Sox9
GO:0090190	positive regulation of branching involved in ureteric bud morphogenesis	11.9434	0.321936	0.422279	140586	Sox9
GO:0030182	neuron differentiation	4.20407	0.329684	0.431819	363455	Chrdl1
GO:0030182	neuron differentiation	4.20407	0.329684	0.431819	25491	Nes
GO:0007159	leukocyte cell-cell adhesion	11.4241	0.335941	0.433764	24511	Itgb1
GO:0008045	motor neuron axon guidance	11.4241	0.335941	0.433764	24772	Cxcl12
GO:0010165	response to X-ray	11.4241	0.335941	0.433764	58919	Ccnd1
GO:0019228	regulation of action potential in neuron	11.4241	0.335941	0.433764	29665	P2rx7
GO:0031018	endocrine pancreas development	11.4241	0.335941	0.433764	140586	Sox9
GO:0033344	cholesterol efflux	11.4241	0.335941	0.433764	313210	Abca1
GO:0043029	T cell homeostasis	11.4241	0.335941	0.433764	29665	P2rx7
GO:0045214	sarcomere organization	11.4241	0.335941	0.433764	24511	Itgb1
GO:0050900	leukocyte migration	11.4241	0.335941	0.433764	192181	Podxl
GO:0051899	membrane depolarization	11.4241	0.335941	0.433764	29665	P2rx7
GO:0007204	elevation of cytosolic calcium ion concentration	4.13786	0.338721	0.436734	25679	Itpr3
GO:0007204	elevation of cytosolic calcium ion concentration	4.13786	0.338721	0.436734	50672	Ednrb
GO:0001824	blastocyst development	10.9481	0.349893	0.444207	300811	Bnip2
GO:0006695	cholesterol biosynthetic process	10.9481	0.349893	0.444207	29637	Hmgcs1
GO:0007249	I-kappaB kinase/NF-kappaB cascade	10.9481	0.349893	0.444207	300783	Ptplad1
GO:0032689	negative regulation of interferon-gamma production	10.9481	0.349893	0.444207	361749	Il33
GO:0033280	response to vitamin D	10.9481	0.349893	0.444207	81818	Vim
GO:0034605	cellular response to heat	10.9481	0.349893	0.444207	309499	Myof
GO:0048709	oligodendrocyte differentiation	10.9481	0.349893	0.444207	140586	Sox9
GO:0051297	centrosome organization	10.9481	0.349893	0.444207	300811	Bnip2
GO:0055007	cardiac muscle cell differentiation	10.9481	0.349893	0.444207	24511	Itgb1
GO:0060326	cell chemotaxis	10.9481	0.349893	0.444207	497010	Eng
GO:0070542	response to fatty acid	10.9481	0.349893	0.444207	24718	Reln
GO:0001937	negative regulation of endothelial cell proliferation	10.5102	0.363792	0.455491	497010	Eng
GO:0006986	response to unfolded protein	10.5102	0.363792	0.455491	294993	Hspa4l
GO:0010862	positive regulation of pathway-restricted SMAD protein phosphorylation	10.5102	0.363792	0.455491	497010	Eng
GO:0030968	endoplasmic reticulum unfolded protein response	10.5102	0.363792	0.455491	58919	Ccnd1
GO:0042311	vasodilation	10.5102	0.363792	0.455491	50672	Ednrb
GO:0046688	response to copper ion	10.5102	0.363792	0.455491	64678	Tfrc
GO:0048013	ephrin receptor signaling pathway	10.5102	0.363792	0.455491	79208	Epha5
GO:0050804	regulation of synaptic transmission	10.5102	0.363792	0.455491	24718	Reln
GO:0051017	actin filament bundle assembly	10.5102	0.363792	0.455491	317435	Shroom2
GO:0097190	apoptotic signaling pathway	10.5102	0.363792	0.455491	170512	Ifi27
GO:0055085	transmembrane transport	3.95119	0.366276	0.457971	29665	P2rx7
GO:0055085	transmembrane transport	3.95119	0.366276	0.457971	301388	Mfsd6
GO:0010288	response to lead ion	10.1059	0.377638	0.467675	24791	Sparc
GO:0021510	spinal cord development	10.1059	0.377638	0.467675	24950	Srd5a1
GO:0030316	osteoclast differentiation	10.1059	0.377638	0.467675	64678	Tfrc
GO:0031069	hair follicle morphogenesis	10.1059	0.377638	0.467675	299284	Dicer1
GO:0042157	lipoprotein metabolic process	10.1059	0.377638	0.467675	313210	Abca1
GO:0050808	synapse organization	10.1059	0.377638	0.467675	66027	Drp2
GO:0060291	long-term synaptic potentiation	10.1059	0.377638	0.467675	25679	Itpr3
GO:0015758	glucose transport	9.73164	0.391432	0.48213	686098	Sorbs1
GO:0048536	spleen development	9.73164	0.391432	0.48213	299284	Dicer1
GO:0050873	brown fat cell differentiation	9.73164	0.391432	0.48213	246074	Scd1
GO:2000379	positive regulation of reactive oxygen species metabolic process	9.73164	0.391432	0.48213	25112	Gadd45a
GO:0001654	eye development	9.38409	0.405174	0.495031	363455	Chrdl1
GO:0007162	negative regulation of cell adhesion	9.38409	0.405174	0.495031	192181	Podxl
GO:0008306	associative learning	9.38409	0.405174	0.495031	24718	Reln
GO:0016579	protein deubiquitination	9.38409	0.405174	0.495031	363445	Usp9x
GO:0033189	response to vitamin A	9.38409	0.405174	0.495031	84575	Fads1
GO:0046034	ATP metabolic process	9.38409	0.405174	0.495031	287478	Ctns
GO:0007422	peripheral nervous system development	9.0605	0.418864	0.510385	50672	Ednrb
GO:0045664	regulation of neuron differentiation	9.0605	0.418864	0.510385	299284	Dicer1
GO:0006928	cellular component movement	8.75848	0.432502	0.522798	24936	Cd9
GO:0018107	peptidyl-threonine phosphorylation	8.75848	0.432502	0.522798	116554	Mapk8
GO:0030513	positive regulation of BMP signaling pathway	8.75848	0.432502	0.522798	497010	Eng
GO:0046326	positive regulation of glucose import	8.75848	0.432502	0.522798	686098	Sorbs1
GO:0048169	regulation of long-term neuronal synaptic plasticity	8.75848	0.432502	0.522798	29718	Kcnj10
GO:0051209	release of sequestered calcium ion into cytosol	8.75848	0.432502	0.522798	29665	P2rx7
GO:0006953	acute-phase response	8.47595	0.446089	0.534953	64678	Tfrc
GO:0007040	lysosome organization	8.47595	0.446089	0.534953	313210	Abca1
GO:0007281	germ cell development	8.47595	0.446089	0.534953	24772	Cxcl12
GO:0021983	pituitary gland development	8.47595	0.446089	0.534953	24950	Srd5a1
GO:0043491	protein kinase B signaling cascade	8.47595	0.446089	0.534953	140586	Sox9
GO:0050715	positive regulation of cytokine secretion	8.47595	0.446089	0.534953	29665	P2rx7
GO:0001525	angiogenesis	3.45729	0.457494	0.547572	497010	Eng
GO:0001525	angiogenesis	3.45729	0.457494	0.547572	299284	Dicer1
GO:0001755	neural crest cell migration	8.21107	0.459623	0.547572	50672	Ednrb
GO:0001944	vasculature development	8.21107	0.459623	0.547572	309377	Sfrp5
GO:0010977	negative regulation of neuron projection development	8.21107	0.459623	0.547572	81818	Vim
GO:0035116	embryonic hindlimb morphogenesis	8.21107	0.459623	0.547572	299284	Dicer1
GO:0006974	response to DNA damage stimulus	3.41239	0.46741	0.55612	25112	Gadd45a
GO:0006974	response to DNA damage stimulus	3.41239	0.46741	0.55612	58919	Ccnd1
GO:0001932	regulation of protein phosphorylation	7.96225	0.473107	0.558512	299284	Dicer1
GO:0003333	amino acid transmembrane transport	7.96225	0.473107	0.558512	287478	Ctns
GO:0006749	glutathione metabolic process	7.96225	0.473107	0.558512	287478	Ctns
GO:0007416	synapse assembly	7.96225	0.473107	0.558512	315840	Myo6
GO:0009617	response to bacterium	7.96225	0.473107	0.558512	29665	P2rx7
GO:0045596	negative regulation of cell differentiation	7.96225	0.473107	0.558512	24511	Itgb1
GO:0006355	regulation of transcription, DNA-dependent	1.92918	0.478054	0.56362	497010	Eng
GO:0006355	regulation of transcription, DNA-dependent	1.92918	0.478054	0.56362	312516	Gmcl1
GO:0006355	regulation of transcription, DNA-dependent	1.92918	0.478054	0.56362	499900	Zfp133
GO:0006355	regulation of transcription, DNA-dependent	1.92918	0.478054	0.56362	140586	Sox9
GO:0006355	regulation of transcription, DNA-dependent	1.92918	0.478054	0.56362	116554	Mapk8
GO:0010035	response to inorganic substance	7.72807	0.48654	0.571401	64678	Tfrc
GO:0030155	regulation of cell adhesion	7.72807	0.48654	0.571401	140586	Sox9
GO:0048565	digestive tract development	7.72807	0.48654	0.571401	299284	Dicer1
GO:0002053	positive regulation of mesenchymal cell proliferation	7.50727	0.499922	0.581111	140586	Sox9
GO:0006605	protein targeting	7.50727	0.499922	0.581111	315840	Myo6
GO:0008277	regulation of G-protein coupled receptor protein signaling pathway	7.50727	0.499922	0.581111	24511	Itgb1
GO:0030879	mammary gland development	7.50727	0.499922	0.581111	140586	Sox9
GO:0035019	somatic stem cell maintenance	7.50727	0.499922	0.581111	140586	Sox9
GO:0035176	social behavior	7.50727	0.499922	0.581111	24718	Reln
GO:0051924	regulation of calcium ion transport	7.50727	0.499922	0.581111	24772	Cxcl12
GO:0071310	cellular response to organic substance	7.50727	0.499922	0.581111	58919	Ccnd1
GO:0001656	metanephros development	7.29873	0.513253	0.594327	25425	Ctsh
GO:0006396	RNA processing	7.29873	0.513253	0.594327	299284	Dicer1
GO:0038032	termination of G-protein coupled receptor signaling pathway	7.29873	0.513253	0.594327	29480	Rgs4
GO:0006635	fatty acid beta-oxidation	7.10147	0.526533	0.607384	84356	Abcd2
GO:0010942	positive regulation of cell death	7.10147	0.526533	0.607384	170926	Cysltr2
GO:0045732	positive regulation of protein catabolic process	7.10147	0.526533	0.607384	140586	Sox9
GO:0007399	nervous system development	3.14676	0.53313	0.614214	192179	Gpm6b
GO:0007399	nervous system development	3.14676	0.53313	0.614214	25491	Nes
GO:0009411	response to UV	6.91459	0.539764	0.620285	116554	Mapk8
GO:0071560	cellular response to transforming growth factor beta stimulus	6.91459	0.539764	0.620285	140586	Sox9
GO:0045727	positive regulation of translation	6.73729	0.552944	0.633828	305317	Guf1
GO:0048678	response to axon injury	6.73729	0.552944	0.633828	24718	Reln
GO:0006869	lipid transport	6.56886	0.566074	0.646434	361686	Osbpl5
GO:0007517	muscle organ development	6.56886	0.566074	0.646434	362733	Etv1
GO:0048167	regulation of synaptic plasticity	6.56886	0.566074	0.646434	315840	Myo6
GO:0007005	mitochondrion organization	6.40864	0.579155	0.658065	29665	P2rx7
GO:0007015	actin filament organization	6.40864	0.579155	0.658065	295619	Ermn
GO:0031532	actin cytoskeleton reorganization	6.40864	0.579155	0.658065	293860	Flna
GO:0050729	positive regulation of inflammatory response	6.40864	0.579155	0.658065	361749	Il33
GO:0008219	cell death	6.25606	0.592186	0.670357	29665	P2rx7
GO:0016485	protein processing	6.25606	0.592186	0.670357	29665	P2rx7
GO:0048705	skeletal system morphogenesis	6.25606	0.592186	0.670357	29665	P2rx7
GO:0045740	positive regulation of DNA replication	6.11057	0.605168	0.683351	116554	Mapk8
GO:0048666	neuron development	6.11057	0.605168	0.683351	79208	Epha5
GO:0006468	protein phosphorylation	2.23304	0.608394	0.686141	29665	P2rx7
GO:0006468	protein phosphorylation	2.23304	0.608394	0.686141	58919	Ccnd1
GO:0006468	protein phosphorylation	2.23304	0.608394	0.686141	116554	Mapk8
GO:0001658	branching involved in ureteric bud morphogenesis	5.97169	0.6181	0.691086	140586	Sox9
GO:0003007	heart morphogenesis	5.97169	0.6181	0.691086	85490	Col5a1
GO:0007612	learning	5.97169	0.6181	0.691086	65036	Bche
GO:0008542	visual learning	5.97169	0.6181	0.691086	287478	Ctns
GO:0030819	positive regulation of cAMP biosynthetic process	5.97169	0.6181	0.691086	313210	Abca1
GO:0035094	response to nicotine	5.97169	0.6181	0.691086	59324	Kcnk1
GO:0043547	positive regulation of GTPase activity	5.97169	0.6181	0.691086	29480	Rgs4
GO:0008286	insulin receptor signaling pathway	5.83899	0.630984	0.70376	686098	Sorbs1
GO:0042787	protein ubiquitination involved in ubiquitin-dependent protein catabolic process	5.83899	0.630984	0.70376	362377	Herc3
GO:0006338	chromatin remodeling	5.71205	0.643818	0.712827	140586	Sox9
GO:0030178	negative regulation of Wnt receptor signaling pathway	5.71205	0.643818	0.712827	58919	Ccnd1
GO:0032570	response to progesterone stimulus	5.71205	0.643818	0.712827	24718	Reln
GO:0033574	response to testosterone stimulus	5.71205	0.643818	0.712827	24950	Srd5a1
GO:0043200	response to amino acid stimulus	5.71205	0.643818	0.712827	24718	Reln
GO:0051056	regulation of small GTPase mediated signal transduction	5.71205	0.643818	0.712827	296211	Ralgapa2
GO:0001947	heart looping	5.59052	0.656605	0.721709	497010	Eng
GO:0006812	cation transport	5.59052	0.656605	0.721709	29665	P2rx7
GO:0006879	cellular iron ion homeostasis	5.59052	0.656605	0.721709	64678	Tfrc
GO:0030162	regulation of proteolysis	5.59052	0.656605	0.721709	29345	Serpinh1
GO:0030334	regulation of cell migration	5.59052	0.656605	0.721709	24772	Cxcl12
GO:0051259	protein oligomerization	5.59052	0.656605	0.721709	29665	P2rx7
GO:0019827	stem cell maintenance	5.47405	0.669342	0.731289	299284	Dicer1
GO:0030509	BMP signaling pathway	5.47405	0.669342	0.731289	363445	Usp9x
GO:0045860	positive regulation of protein kinase activity	5.47405	0.669342	0.731289	24718	Reln
GO:0050680	negative regulation of epithelial cell proliferation	5.47405	0.669342	0.731289	140586	Sox9
GO:0071347	cellular response to interleukin-1	5.47405	0.669342	0.731289	140586	Sox9
GO:0006821	chloride transport	5.36233	0.682032	0.743366	83629	Slc12a2
GO:0042632	cholesterol homeostasis	5.36233	0.682032	0.743366	313210	Abca1
GO:0007275	multicellular organismal development	2.66756	0.691605	0.752897	317435	Shroom2
GO:0007275	multicellular organismal development	2.66756	0.691605	0.752897	64471	Plekhb1
GO:0010212	response to ionizing radiation	5.15205	0.707267	0.768107	25491	Nes
GO:0014823	response to activity	5.15205	0.707267	0.768107	24511	Itgb1
GO:0006357	regulation of transcription from RNA polymerase II promoter	2.60153	0.718735	0.77963	498385	Lcorl
GO:0006357	regulation of transcription from RNA polymerase II promoter	2.60153	0.718735	0.77963	140586	Sox9
GO:0001938	positive regulation of endothelial cell proliferation	4.86582	0.744762	0.804025	24772	Cxcl12
GO:0007595	lactation	4.86582	0.744762	0.804025	58919	Ccnd1
GO:0008203	cholesterol metabolic process	4.86582	0.744762	0.804025	313210	Abca1
GO:0071356	cellular response to tumor necrosis factor	4.86582	0.744762	0.804025	60666	Gpd1
GO:0006461	protein complex assembly	4.69204	0.769523	0.828787	140586	Sox9
GO:0045665	negative regulation of neuron differentiation	4.69204	0.769523	0.828787	24511	Itgb1
GO:0030326	embryonic limb morphogenesis	4.60973	0.781833	0.840054	299284	Dicer1
GO:0045454	cell redox homeostasis	4.60973	0.781833	0.840054	296182	Tmx4
GO:0006955	immune response	2.44423	0.789986	0.847813	24772	Cxcl12
GO:0006955	immune response	2.44423	0.789986	0.847813	29335	Oprk1
GO:0006631	fatty acid metabolic process	4.53025	0.794096	0.850216	307855	Fa2h
GO:0018108	peptidyl-tyrosine phosphorylation	4.53025	0.794096	0.850216	24718	Reln
GO:0060041	retina development in camera-type eye	4.30745	0.830608	0.888262	140586	Sox9
GO:0050821	protein stabilization	4.23797	0.842687	0.899064	293860	Flna
GO:0070588	calcium ion transmembrane transport	4.23797	0.842687	0.899064	25679	Itpr3
GO:0050679	positive regulation of epithelial cell proliferation	4.1707	0.854719	0.910832	140586	Sox9
GO:0001570	vasculogenesis	4.10554	0.866707	0.919296	497010	Eng
GO:0010951	negative regulation of endopeptidase activity	4.10554	0.866707	0.919296	29345	Serpinh1
GO:0042391	regulation of membrane potential	4.10554	0.866707	0.919296	29718	Kcnj10
GO:0045165	cell fate commitment	4.10554	0.866707	0.919296	140586	Sox9
GO:0008152	metabolic process	2.28482	0.873199	0.925102	24609	Odc1
GO:0008152	metabolic process	2.28482	0.873199	0.925102	24582	Myh11
GO:0042542	response to hydrogen peroxide	4.04238	0.878649	0.929792	116554	Mapk8
GO:0035556	intracellular signal transduction	2.22673	0.906705	0.958366	289324	Cnih4
GO:0035556	intracellular signal transduction	2.22673	0.906705	0.958366	312912	Prex2
GO:0000187	activation of MAPK activity	3.86404	0.914203	0.964049	29665	P2rx7
GO:0007166	cell surface receptor signaling pathway	3.86404	0.914203	0.964049	29665	P2rx7
GO:0042384	cilium assembly	3.80803	0.925965	0.974192	293860	Flna
GO:0042472	inner ear morphogenesis	3.80803	0.925965	0.974192	315840	Myo6
GO:0051216	cartilage development	3.75363	0.937682	0.985379	140586	Sox9
GO:0051591	response to cAMP	3.70077	0.949355	0.996494	24791	Sparc
GO:0018105	peptidyl-serine phosphorylation	3.64937	0.960984	1	116554	Mapk8
GO:0001701	in utero embryonic development	2.12757	0.968356	1	406166	Egfl8
GO:0001701	in utero embryonic development	2.12757	0.968356	1	24511	Itgb1
GO:0006814	sodium ion transport	3.55073	0.984109	1	83629	Slc12a2
GO:0006874	cellular calcium ion homeostasis	3.55073	0.984109	1	24511	Itgb1
GO:0006919	activation of cysteine-type endopeptidase activity involved in apoptotic process	3.55073	0.984109	1	170512	Ifi27
GO:0007417	central nervous system development	3.41239	1	1	24718	Reln
GO:0006470	protein dephosphorylation	3.12803	1	1	362238	Dusp15
GO:0009615	response to virus	3.12803	1	1	24609	Odc1
GO:0030900	forebrain development	3.12803	1	1	24718	Reln
GO:0015031	protein transport	1.93915	1	1	252889	Tmed7
GO:0015031	protein transport	1.93915	1	1	192179	Gpm6b
GO:0007601	visual perception	3.09123	1	1	29718	Kcnj10
GO:0008360	regulation of cell shape	3.09123	1	1	295619	Ermn
GO:0051291	protein heterooligomerization	3.05528	1	1	25679	Itpr3
GO:0006897	endocytosis	2.98585	1	1	315840	Myo6
GO:0009791	post-embryonic development	2.98585	1	1	299284	Dicer1
GO:0070374	positive regulation of ERK1 and ERK2 cascade	2.9523	1	1	170926	Cysltr2
GO:0007409	axonogenesis	2.91949	1	1	25613	Ptprz1
GO:0007283	spermatogenesis	1.85692	1	1	25425	Ctsh
GO:0007283	spermatogenesis	1.85692	1	1	140586	Sox9
GO:0034220	ion transmembrane transport	2.76584	1	1	29665	P2rx7
GO:0009636	response to toxic substance	2.73702	1	1	24718	Reln
GO:0006334	nucleosome assembly	2.70881	1	1	140586	Sox9
GO:0009749	response to glucose stimulus	2.70881	1	1	367313	Col6a3
GO:0006810	transport	2.62754	1	1	84356	Abcd2
GO:0007605	sensory perception of sound	2.60153	1	1	315840	Myo6
GO:0006457	protein folding	2.57602	1	1	294993	Hspa4l
GO:0005975	carbohydrate metabolic process	2.50242	1	1	60666	Gpd1
GO:0007268	synaptic transmission	2.38868	1	1	315840	Myo6
GO:0016055	Wnt receptor signaling pathway	2.26512	1	1	58919	Ccnd1
GO:0030036	actin cytoskeleton organization	2.26512	1	1	293860	Flna
GO:0006366	transcription from RNA polymerase II promoter	2.22673	1	1	498385	Lcorl
GO:0016192	vesicle-mediated transport	2.18962	1	1	305861	Ap5m1
GO:0043123	positive regulation of I-kappaB kinase/NF-kappaB cascade	2.11899	1	1	293860	Flna
GO:0009790	embryo development	2.10204	1	1	309377	Sfrp5
GO:0006915	apoptotic process	1.4679	1	1	299284	Dicer1
GO:0006915	apoptotic process	1.4679	1	1	300811	Bnip2
GO:0006511	ubiquitin-dependent protein catabolic process	1.89032	1	1	363445	Usp9x
GO:0051301	cell division	1.72865	1	1	58919	Ccnd1
GO:0006886	intracellular protein transport	1.57338	1	1	305861	Ap5m1
GO:0008283	cell proliferation	1.42029	1	1	299284	Dicer1
GO:0045893	positive regulation of transcription, DNA-dependent	1.06163	1	1	140586	Sox9
GO:0045893	positive regulation of transcription, DNA-dependent	1.06163	1	1	362733	Etv1
GO:0006351	transcription, DNA-dependent	0.821107	1	1	140586	Sox9
GO:0006351	transcription, DNA-dependent	0.821107	1	1	361749	Il33
GO:0006412	translation	0.684256	1	1	305317	Guf1
GO:0007186	G-protein coupled receptor signaling pathway	0.903557	1	1	25679	Itpr3
GO:0007186	G-protein coupled receptor signaling pathway	0.903557	1	1	312912	Prex2
GO:0007186	G-protein coupled receptor signaling pathway	0.903557	1	1	50672	Ednrb
GO:0007186	G-protein coupled receptor signaling pathway	0.903557	1	1	313210	Abca1
GO:0007186	G-protein coupled receptor signaling pathway	0.903557	1	1	170926	Cysltr2
GO:0045892	negative regulation of transcription, DNA-dependent	0.625606	1	1	140586	Sox9
