# Supplementary material for: Comprehensive analysis of differentially expressed microRNAs and mRNAs in dorsal root ganglia from streptozotocin-induced diabetic rats
Source: PLoS One. 2018 Aug 17;13(8):e0202696. doi: 10.1371/journal.pone.0202696 (PMC6097669; doi:10.1371/journal.pone.0202696)
Supplement: S7 Table — Information on upregulated and downregulated pathways. (XLSX) [file pone.0202696.s008.xlsx]

## Sheet: upregulated pathway
path_id	path_name	path_diffgene_count	path_gene_count	enrichment	pvalue	FDR
04066	HIF-1 signaling pathway	3	122	11.3903	0.00956439	0.507827
04080	Neuroactive ligand-receptor interaction	4	290	6.38905	0.0147196	0.507827
01100	Metabolic pathways	8	1272	2.91325	0.0253618	0.558882
04020	Calcium signaling pathway	3	193	7.2001	0.0342354	0.558882
04520	Adherens junction	2	74	12.5191	0.0450494	0.558882
05220	Chronic myeloid leukemia	2	77	12.0313	0.0485984	0.558882
04010	MAPK signaling pathway	3	265	5.24384	0.0796718	0.785336
04120	Ubiquitin mediated proteolysis	2	136	6.81186	0.140494	1
04514	Cell adhesion molecules (CAMs)	2	175	5.29378	0.220843	1
00053	Ascorbate and aldarate metabolism	1	27	17.1558	0.226794	1
05202	Transcriptional misregulation in cancer	2	179	5.17549	0.229821	1
00030	Pentose phosphate pathway	1	28	16.5431	0.234945	1
00512	Mucin type O-Glycan biosynthesis	1	28	16.5431	0.234945	1
04140	Regulation of autophagy	1	29	15.9726	0.243078	1
05219	Bladder cancer	1	37	12.5191	0.307522	1
04960	Aldosterone-regulated sodium reabsorption	1	41	11.2977	0.339332	1
00600	Sphingolipid metabolism	1	47	9.85545	0.38654	1
04978	Mineral absorption	1	47	9.85545	0.38654	1
00510	N-Glycan biosynthesis	1	51	9.08247	0.417676	1
04330	Notch signaling pathway	1	51	9.08247	0.417676	1
04930	Type II diabetes mellitus	1	51	9.08247	0.417676	1
04913	Ovarian steroidogenesis	1	57	8.12642	0.463884	1
04730	Long-term depression	1	62	7.47107	0.501939	1
04622	RIG-I-like receptor signaling pathway	1	63	7.35248	0.509501	1
05214	Glioma	1	64	7.2376	0.517047	1
00562	Inositol phosphate metabolism	1	67	6.91353	0.539589	1
04664	Fc epsilon RI signaling pathway	1	71	6.52403	0.56942	1
05218	Melanoma	1	71	6.52403	0.56942	1
04971	Gastric acid secretion	1	73	6.34529	0.58424	1
04115	p53 signaling pathway	1	75	6.17608	0.598996	1
04970	Salivary secretion	1	78	5.93854	0.621013	1
00010	Glycolysis / Gluconeogenesis	1	81	5.71859	0.642888	1
03018	RNA degradation	1	81	5.71859	0.642888	1
05132	Salmonella infection	1	81	5.71859	0.642888	1
04070	Phosphatidylinositol signaling system	1	82	5.64886	0.650149	1
04151	PI3K-Akt signaling pathway	2	344	2.69306	0.681214	1
05215	Prostate cancer	1	88	5.26371	0.693388	1
01230	Biosynthesis of amino acids	1	90	5.14674	0.707677	1
04012	ErbB signaling pathway	1	90	5.14674	0.707677	1
00564	Glycerophospholipid metabolism	1	91	5.09018	0.714799	1
04064	NF-kappa B signaling pathway	1	94	4.92773	0.736074	1
05032	Morphine addiction	1	94	4.92773	0.736074	1
04666	Fc gamma R-mediated phagocytosis	1	95	4.87585	0.743135	1
04620	Toll-like receptor signaling pathway	1	96	4.82506	0.750181	1
04972	Pancreatic secretion	1	98	4.72659	0.764228	1
00240	Pyrimidine metabolism	1	109	4.2496	0.840418	1
04725	Cholinergic synapse	1	113	4.09917	0.867681	1
04660	T cell receptor signaling pathway	1	116	3.99316	0.887975	1
04724	Glutamatergic synapse	1	121	3.82815	0.921511	1
04270	Vascular smooth muscle contraction	1	124	3.73553	0.94146	1
04726	Serotonergic synapse	1	125	3.70565	0.948081	1
04110	Cell cycle	1	126	3.67624	0.954688	1
05160	Hepatitis C	1	127	3.64729	0.961281	1
04380	Osteoclast differentiation	1	131	3.53593	0.987512	1
04910	Insulin signaling pathway	1	143	3.2392	1	1
05161	Hepatitis B	1	143	3.2392	1	1
05012	Parkinson's disease	1	164	2.82443	1	1
04062	Chemokine signaling pathway	1	180	2.57337	1	1
05034	Alcoholism	1	182	2.54509	1	1
05152	Tuberculosis	1	186	2.49036	1	1
03010	Ribosome	1	197	2.3513	1	1
05168	Herpes simplex infection	1	218	2.1248	1	1
05205	Proteoglycans in cancer	1	228	2.03161	1	1
05169	Epstein-Barr virus infection	1	232	1.99658	1	1
04144	Endocytosis	1	236	1.96274	1	1
05203	Viral carcinogenesis	1	239	1.9381	1	1
05166	HTLV-I infection	1	305	1.51871	1	1
05200	Pathways in cancer	1	331	1.39941	1	1
04740	Olfactory transduction	1	1202	0.385363	1	1

## Sheet: upregulated genes
path_id	path_name	enrichment	pvalue	FDR	gene_id	gene_name
04066	HIF-1 signaling pathway	11.3903	0.00956439	0.507827	24334	Eno2
04066	HIF-1 signaling pathway	11.3903	0.00956439	0.507827	24954	Insr
04066	HIF-1 signaling pathway	11.3903	0.00956439	0.507827	114851	Cdkn1a
04080	Neuroactive ligand-receptor interaction	6.38905	0.0147196	0.507827	81812	Thra
04080	Neuroactive ligand-receptor interaction	6.38905	0.0147196	0.507827	29316	Adora2b
04080	Neuroactive ligand-receptor interaction	6.38905	0.0147196	0.507827	29555	Vipr2
04080	Neuroactive ligand-receptor interaction	6.38905	0.0147196	0.507827	29256	Oprl1
01100	Metabolic pathways	2.91325	0.0253618	0.558882	367252	Mgat4a
01100	Metabolic pathways	2.91325	0.0253618	0.558882	29750	Galnt7
01100	Metabolic pathways	2.91325	0.0253618	0.558882	313339	Acer2
01100	Metabolic pathways	2.91325	0.0253618	0.558882	140693	Plcd4
01100	Metabolic pathways	2.91325	0.0253618	0.558882	25106	Rgn
01100	Metabolic pathways	2.91325	0.0253618	0.558882	293620	Ptdss2
01100	Metabolic pathways	2.91325	0.0253618	0.558882	24334	Eno2
01100	Metabolic pathways	2.91325	0.0253618	0.558882	619580	Ctps2
04020	Calcium signaling pathway	7.2001	0.0342354	0.558882	29600	Atp2b4
04020	Calcium signaling pathway	7.2001	0.0342354	0.558882	29316	Adora2b
04020	Calcium signaling pathway	7.2001	0.0342354	0.558882	140693	Plcd4
04520	Adherens junction	12.5191	0.0450494	0.558882	24954	Insr
04520	Adherens junction	12.5191	0.0450494	0.558882	192183	Pvrl1
05220	Chronic myeloid leukemia	12.0313	0.0485984	0.558882	114851	Cdkn1a
05220	Chronic myeloid leukemia	12.0313	0.0485984	0.558882	84477	Gab2
04010	MAPK signaling pathway	5.24384	0.0796718	0.785336	499497	Mef2c
04010	MAPK signaling pathway	5.24384	0.0796718	0.785336	114856	Dusp1
04010	MAPK signaling pathway	5.24384	0.0796718	0.785336	29434	Rasgrp1
04120	Ubiquitin mediated proteolysis	6.81186	0.140494	1	306004	Rhobtb2
04120	Ubiquitin mediated proteolysis	6.81186	0.140494	1	295704	Ube2l6
04514	Cell adhesion molecules (CAMs)	5.29378	0.220843	1	499342	Cd274
04514	Cell adhesion molecules (CAMs)	5.29378	0.220843	1	192183	Pvrl1
00053	Ascorbate and aldarate metabolism	17.1558	0.226794	1	25106	Rgn
05202	Transcriptional misregulation in cancer	5.17549	0.229821	1	499497	Mef2c
05202	Transcriptional misregulation in cancer	5.17549	0.229821	1	114851	Cdkn1a
00030	Pentose phosphate pathway	16.5431	0.234945	1	25106	Rgn
00512	Mucin type O-Glycan biosynthesis	16.5431	0.234945	1	29750	Galnt7
04140	Regulation of autophagy	15.9726	0.243078	1	361321	Atg12
05219	Bladder cancer	12.5191	0.307522	1	114851	Cdkn1a
04960	Aldosterone-regulated sodium reabsorption	11.2977	0.339332	1	24954	Insr
00600	Sphingolipid metabolism	9.85545	0.38654	1	313339	Acer2
04978	Mineral absorption	9.85545	0.38654	1	295669	Cybrd1
00510	N-Glycan biosynthesis	9.08247	0.417676	1	367252	Mgat4a
04330	Notch signaling pathway	9.08247	0.417676	1	311332	Dll4
04930	Type II diabetes mellitus	9.08247	0.417676	1	24954	Insr
04913	Ovarian steroidogenesis	8.12642	0.463884	1	24954	Insr
04730	Long-term depression	7.47107	0.501939	1	25740	Gnaz
04622	RIG-I-like receptor signaling pathway	7.35248	0.509501	1	361321	Atg12
05214	Glioma	7.2376	0.517047	1	114851	Cdkn1a
00562	Inositol phosphate metabolism	6.91353	0.539589	1	140693	Plcd4
04664	Fc epsilon RI signaling pathway	6.52403	0.56942	1	84477	Gab2
05218	Melanoma	6.52403	0.56942	1	114851	Cdkn1a
04971	Gastric acid secretion	6.34529	0.58424	1	29712	Kcnj2
04115	p53 signaling pathway	6.17608	0.598996	1	114851	Cdkn1a
04970	Salivary secretion	5.93854	0.621013	1	29600	Atp2b4
00010	Glycolysis / Gluconeogenesis	5.71859	0.642888	1	24334	Eno2
03018	RNA degradation	5.71859	0.642888	1	24334	Eno2
05132	Salmonella infection	5.71859	0.642888	1	29469	Lbp
04070	Phosphatidylinositol signaling system	5.64886	0.650149	1	140693	Plcd4
04151	PI3K-Akt signaling pathway	2.69306	0.681214	1	24954	Insr
04151	PI3K-Akt signaling pathway	2.69306	0.681214	1	114851	Cdkn1a
05215	Prostate cancer	5.26371	0.693388	1	114851	Cdkn1a
01230	Biosynthesis of amino acids	5.14674	0.707677	1	24334	Eno2
04012	ErbB signaling pathway	5.14674	0.707677	1	114851	Cdkn1a
00564	Glycerophospholipid metabolism	5.09018	0.714799	1	293620	Ptdss2
04064	NF-kappa B signaling pathway	4.92773	0.736074	1	29469	Lbp
05032	Morphine addiction	4.92773	0.736074	1	25372	Adrbk2
04666	Fc gamma R-mediated phagocytosis	4.87585	0.743135	1	84477	Gab2
04620	Toll-like receptor signaling pathway	4.82506	0.750181	1	29469	Lbp
04972	Pancreatic secretion	4.72659	0.764228	1	29600	Atp2b4
00240	Pyrimidine metabolism	4.2496	0.840418	1	619580	Ctps2
04725	Cholinergic synapse	4.09917	0.867681	1	29712	Kcnj2
04660	T cell receptor signaling pathway	3.99316	0.887975	1	29434	Rasgrp1
04724	Glutamatergic synapse	3.82815	0.921511	1	25372	Adrbk2
04270	Vascular smooth muscle contraction	3.73553	0.94146	1	29316	Adora2b
04726	Serotonergic synapse	3.70565	0.948081	1	114856	Dusp1
04110	Cell cycle	3.67624	0.954688	1	114851	Cdkn1a
05160	Hepatitis C	3.64729	0.961281	1	114851	Cdkn1a
04380	Osteoclast differentiation	3.53593	0.987512	1	84477	Gab2
04910	Insulin signaling pathway	3.2392	1	1	24954	Insr
05161	Hepatitis B	3.2392	1	1	114851	Cdkn1a
05012	Parkinson's disease	2.82443	1	1	295704	Ube2l6
04062	Chemokine signaling pathway	2.57337	1	1	25372	Adrbk2
05034	Alcoholism	2.54509	1	1	29316	Adora2b
05152	Tuberculosis	2.49036	1	1	29469	Lbp
03010	Ribosome	2.3513	1	1	64638	Rpl28
05168	Herpes simplex infection	2.1248	1	1	192183	Pvrl1
05205	Proteoglycans in cancer	2.03161	1	1	114851	Cdkn1a
05169	Epstein-Barr virus infection	1.99658	1	1	114851	Cdkn1a
04144	Endocytosis	1.96274	1	1	25372	Adrbk2
05203	Viral carcinogenesis	1.9381	1	1	114851	Cdkn1a
05166	HTLV-I infection	1.51871	1	1	114851	Cdkn1a
05200	Pathways in cancer	1.39941	1	1	114851	Cdkn1a
04740	Olfactory transduction	0.385363	1	1	25372	Adrbk2

## Sheet: downregulated pathways
path_id	path_name	path_diffgene_count	path_gene_count	enrichment	pvalue	FDR
04512	ECM-receptor interaction	8	87	24.1613	6.75575e-09	8.51224e-07
04510	Focal adhesion	10	208	12.6324	3.4321e-08	2.16222e-06
01040	Biosynthesis of unsaturated fatty acids	4	27	38.9266	1.32782e-05	0.000557684
04974	Protein digestion and absorption	5	90	14.5975	0.000101914	0.00321029
04151	PI3K-Akt signaling pathway	8	344	6.11057	0.000226743	0.00571392
00564	Glycerophospholipid metabolism	4	91	11.5496	0.00167309	0.0351349
04360	Axon guidance	4	136	7.72807	0.00747642	0.134576
05212	Pancreatic cancer	3	67	11.7651	0.00868017	0.136713
05412	Arrhythmogenic right ventricular cardiomyopathy (ARVC)	3	74	10.6522	0.0115198	0.150779
04115	p53 signaling pathway	3	75	10.5102	0.0119666	0.150779
03320	PPAR signaling pathway	3	78	10.1059	0.0133703	0.152653
03060	Protein export	2	24	21.8962	0.0150459	0.152653
05410	Hypertrophic cardiomyopathy (HCM)	3	84	9.38409	0.01647	0.152653
04640	Hematopoietic cell lineage	3	85	9.27368	0.0170254	0.152653
00062	Fatty acid elongation	2	27	19.4633	0.0189918	0.152653
05414	Dilated cardiomyopathy	3	90	8.75848	0.0199722	0.152653
04912	GnRH signaling pathway	3	91	8.66223	0.0205961	0.152653
04020	Calcium signaling pathway	4	193	5.44569	0.026009	0.182063
05416	Viral myocarditis	3	110	7.16603	0.0347197	0.224191
05146	Amoebiasis	3	111	7.10147	0.0355859	0.224191
00565	Ether lipid metabolism	2	41	12.8173	0.0428501	0.246113
04670	Leukocyte transendothelial migration	3	119	6.62406	0.0429721	0.246113
05205	Proteoglycans in cancer	4	228	4.60973	0.0459768	0.251873
02010	ABC transporters	2	46	11.4241	0.0534188	0.280449
04310	Wnt signaling pathway	3	148	5.3261	0.076728	0.386709
04080	Neuroactive ligand-receptor interaction	4	290	3.6242	0.101175	0.474658
04141	Protein processing in endoplasmic reticulum	3	165	4.77735	0.101713	0.474658
05210	Colorectal cancer	2	68	7.72807	0.111356	0.499651
04514	Cell adhesion molecules (CAMs)	3	175	4.50436	0.118212	0.499651
05164	Influenza A	3	177	4.45346	0.121672	0.499651
05133	Pertussis	2	72	7.29873	0.123722	0.499651
04971	Gastric acid secretion	2	73	7.19875	0.126895	0.499651
04970	Salivary secretion	2	78	6.73729	0.143234	0.546892
00072	Synthesis and degradation of ketone bodies	1	10	26.2754	0.149667	0.552259
05132	Salmonella infection	2	81	6.48776	0.153405	0.552259
04146	Peroxisome	2	83	6.33143	0.160335	0.561173
05222	Small cell lung cancer	2	91	5.77482	0.189201	0.644305
04916	Melanogenesis	2	98	5.36233	0.215883	0.697468
04972	Pancreatic secretion	2	98	5.36233	0.215883	0.697468
04723	Retrograde endocannabinoid signaling	2	105	5.00485	0.243805	0.749822
04144	Endocytosis	3	236	3.3401	0.246935	0.749822
01100	Metabolic pathways	9	1272	1.85911	0.249941	0.749822
04724	Glutamatergic synapse	2	121	4.34305	0.31184	0.836841
00900	Terpenoid backbone biosynthesis	1	22	11.9434	0.321936	0.836841
04614	Renin-angiotensin system	1	22	11.9434	0.321936	0.836841
04010	MAPK signaling pathway	3	265	2.97458	0.32393	0.836841
04270	Vascular smooth muscle contraction	2	124	4.23797	0.325194	0.836841
04110	Cell cycle	2	126	4.1707	0.334193	0.836841
05145	Toxoplasmosis	2	126	4.1707	0.334193	0.836841
04142	Lysosome	2	127	4.13786	0.338721	0.836841
05160	Hepatitis C	2	127	4.13786	0.338721	0.836841
04728	Dopaminergic synapse	2	132	3.98113	0.361639	0.876279
04530	Tight junction	2	138	3.80803	0.389722	0.92651
04910	Insulin signaling pathway	2	143	3.67489	0.413581	0.942444
05161	Hepatitis B	2	143	3.67489	0.413581	0.942444
00650	Butanoate metabolism	1	29	9.0605	0.418864	0.942444
05216	Thyroid cancer	1	30	8.75848	0.432502	0.956057
00250	Alanine, aspartate and glutamate metabolism	1	33	7.96225	0.473107	1
05219	Bladder cancer	1	37	7.10147	0.526533	1
05200	Pathways in cancer	3	331	2.38146	0.531107	1
00350	Tyrosine metabolism	1	39	6.73729	0.552944	1
04975	Fat digestion and absorption	1	40	6.56886	0.566074	1
00620	Pyruvate metabolism	1	44	5.97169	0.6181	1
00600	Sphingolipid metabolism	1	47	5.59052	0.656605	1
00520	Amino sugar and nucleotide sugar metabolism	1	48	5.47405	0.669342	1
04145	Phagosome	2	196	2.68117	0.686199	1
04672	Intestinal immune network for IgA production	1	50	5.25509	0.694673	1
04930	Type II diabetes mellitus	1	51	5.15205	0.707267	1
00280	Valine, leucine and isoleucine degradation	1	52	5.05297	0.719813	1
05213	Endometrial cancer	1	52	5.05297	0.719813	1
05223	Non-small cell lung cancer	1	54	4.86582	0.744762	1
00561	Glycerolipid metabolism	1	55	4.77735	0.757166	1
00330	Arginine and proline metabolism	1	56	4.69204	0.769523	1
04621	NOD-like receptor signaling pathway	1	56	4.69204	0.769523	1
04623	Cytosolic DNA-sensing pathway	1	57	4.60973	0.781833	1
05221	Acute myeloid leukemia	1	57	4.60973	0.781833	1
05010	Alzheimer's disease	2	214	2.45565	0.784473	1
00480	Glutathione metabolism	1	58	4.53025	0.794096	1
00140	Steroid hormone biosynthesis	1	59	4.45346	0.806313	1
04810	Regulation of actin cytoskeleton	2	219	2.39958	0.812086	1
04730	Long-term depression	1	62	4.23797	0.842687	1
04622	RIG-I-like receptor signaling pathway	1	63	4.1707	0.854719	1
04742	Taste transduction	1	63	4.1707	0.854719	1
05214	Glioma	1	64	4.10554	0.866707	1
05169	Epstein-Barr virus infection	2	232	2.26512	0.884356	1
04664	Fc epsilon RI signaling pathway	1	71	3.70077	0.949355	1
04720	Long-term potentiation	1	71	3.70077	0.949355	1
05218	Melanoma	1	71	3.70077	0.949355	1
04920	Adipocytokine signaling pathway	1	73	3.59938	0.972568	1
04520	Adherens junction	1	74	3.55073	0.984109	1
05140	Leishmaniasis	1	74	3.55073	0.984109	1
05220	Chronic myeloid leukemia	1	77	3.41239	1	1
05100	Bacterial invasion of epithelial cells	1	79	3.326	1	1
03018	RNA degradation	1	81	3.24388	1	1
04070	Phosphatidylinositol signaling system	1	82	3.20432	1	1
00590	Arachidonic acid metabolism	1	86	3.05528	1	1
04914	Progesterone-mediated oocyte maturation	1	86	3.05528	1	1
04911	Insulin secretion	1	88	2.98585	1	1
05215	Prostate cancer	1	88	2.98585	1	1
04540	Gap junction	1	89	2.9523	1	1
04012	ErbB signaling pathway	1	90	2.91949	1	1
05323	Rheumatoid arthritis	1	91	2.88741	1	1
04064	NF-kappa B signaling pathway	1	94	2.79526	1	1
04666	Fc gamma R-mediated phagocytosis	1	95	2.76584	1	1
04620	Toll-like receptor signaling pathway	1	96	2.73702	1	1
04915	Estrogen signaling pathway	1	97	2.70881	1	1
04713	Circadian entrainment	1	98	2.68117	1	1
05166	HTLV-I infection	2	305	1.72298	1	1
05142	Chagas disease (American trypanosomiasis)	1	107	2.45565	1	1
04725	Cholinergic synapse	1	113	2.32526	1	1
04114	Oocyte meiosis	1	114	2.30486	1	1
04066	HIF-1 signaling pathway	1	122	2.15372	1	1
04722	Neurotrophin signaling pathway	1	123	2.13621	1	1
04726	Serotonergic synapse	1	125	2.10204	1	1
04380	Osteoclast differentiation	1	131	2.00576	1	1
04120	Ubiquitin mediated proteolysis	1	136	1.93202	1	1
05162	Measles	1	140	1.87682	1	1
04630	Jak-STAT signaling pathway	1	145	1.8121	1	1
04390	Hippo signaling pathway	1	159	1.65254	1	1
05202	Transcriptional misregulation in cancer	1	179	1.4679	1	1
04062	Chemokine signaling pathway	1	180	1.45975	1	1
05034	Alcoholism	1	182	1.44371	1	1
05152	Tuberculosis	1	186	1.41266	1	1
04060	Cytokine-cytokine receptor interaction	1	215	1.22211	1	1
05168	Herpes simplex infection	1	218	1.2053	1	1
05203	Viral carcinogenesis	1	239	1.09939	1	1

## Sheet: downregulated genes
path_id	path_name	enrichment	pvalue	FDR	gene_id	gene_name
04512	ECM-receptor interaction	24.1613	6.75575e-09	8.51224e-07	24718	Reln
04512	ECM-receptor interaction	24.1613	6.75575e-09	8.51224e-07	362800	Itgb8
04512	ECM-receptor interaction	24.1613	6.75575e-09	8.51224e-07	114489	Dag1
04512	ECM-receptor interaction	24.1613	6.75575e-09	8.51224e-07	24511	Itgb1
04512	ECM-receptor interaction	24.1613	6.75575e-09	8.51224e-07	85250	Col5a2
04512	ECM-receptor interaction	24.1613	6.75575e-09	8.51224e-07	85490	Col5a1
04512	ECM-receptor interaction	24.1613	6.75575e-09	8.51224e-07	367313	Col6a3
04512	ECM-receptor interaction	24.1613	6.75575e-09	8.51224e-07	84352	Col1a2
04510	Focal adhesion	12.6324	3.4321e-08	2.16222e-06	85250	Col5a2
04510	Focal adhesion	12.6324	3.4321e-08	2.16222e-06	85490	Col5a1
04510	Focal adhesion	12.6324	3.4321e-08	2.16222e-06	367313	Col6a3
04510	Focal adhesion	12.6324	3.4321e-08	2.16222e-06	58919	Ccnd1
04510	Focal adhesion	12.6324	3.4321e-08	2.16222e-06	84352	Col1a2
04510	Focal adhesion	12.6324	3.4321e-08	2.16222e-06	293860	Flna
04510	Focal adhesion	12.6324	3.4321e-08	2.16222e-06	116554	Mapk8
04510	Focal adhesion	12.6324	3.4321e-08	2.16222e-06	24511	Itgb1
04510	Focal adhesion	12.6324	3.4321e-08	2.16222e-06	24718	Reln
04510	Focal adhesion	12.6324	3.4321e-08	2.16222e-06	362800	Itgb8
01040	Biosynthesis of unsaturated fatty acids	38.9266	1.32782e-05	0.000557684	84575	Fads1
01040	Biosynthesis of unsaturated fatty acids	38.9266	1.32782e-05	0.000557684	246074	Scd1
01040	Biosynthesis of unsaturated fatty acids	38.9266	1.32782e-05	0.000557684	498728	Elovl2
01040	Biosynthesis of unsaturated fatty acids	38.9266	1.32782e-05	0.000557684	83792	Scd
04974	Protein digestion and absorption	14.5975	0.000101914	0.00321029	85250	Col5a2
04974	Protein digestion and absorption	14.5975	0.000101914	0.00321029	85490	Col5a1
04974	Protein digestion and absorption	14.5975	0.000101914	0.00321029	24590	Mme
04974	Protein digestion and absorption	14.5975	0.000101914	0.00321029	84352	Col1a2
04974	Protein digestion and absorption	14.5975	0.000101914	0.00321029	367313	Col6a3
04151	PI3K-Akt signaling pathway	6.11057	0.000226743	0.00571392	58919	Ccnd1
04151	PI3K-Akt signaling pathway	6.11057	0.000226743	0.00571392	362800	Itgb8
04151	PI3K-Akt signaling pathway	6.11057	0.000226743	0.00571392	367313	Col6a3
04151	PI3K-Akt signaling pathway	6.11057	0.000226743	0.00571392	84352	Col1a2
04151	PI3K-Akt signaling pathway	6.11057	0.000226743	0.00571392	85250	Col5a2
04151	PI3K-Akt signaling pathway	6.11057	0.000226743	0.00571392	85490	Col5a1
04151	PI3K-Akt signaling pathway	6.11057	0.000226743	0.00571392	24718	Reln
04151	PI3K-Akt signaling pathway	6.11057	0.000226743	0.00571392	24511	Itgb1
00564	Glycerophospholipid metabolism	11.5496	0.00167309	0.0351349	60666	Gpd1
00564	Glycerophospholipid metabolism	11.5496	0.00167309	0.0351349	362713	Seli
00564	Glycerophospholipid metabolism	11.5496	0.00167309	0.0351349	25096	Pld1
00564	Glycerophospholipid metabolism	11.5496	0.00167309	0.0351349	498741	Mboat1
04360	Axon guidance	7.72807	0.00747642	0.134576	310207	Sema5a
04360	Axon guidance	7.72807	0.00747642	0.134576	24772	Cxcl12
04360	Axon guidance	7.72807	0.00747642	0.134576	79208	Epha5
04360	Axon guidance	7.72807	0.00747642	0.134576	24511	Itgb1
05212	Pancreatic cancer	11.7651	0.00868017	0.136713	116554	Mapk8
05212	Pancreatic cancer	11.7651	0.00868017	0.136713	58919	Ccnd1
05212	Pancreatic cancer	11.7651	0.00868017	0.136713	25096	Pld1
05412	Arrhythmogenic right ventricular cardiomyopathy (ARVC)	10.6522	0.0115198	0.150779	24511	Itgb1
05412	Arrhythmogenic right ventricular cardiomyopathy (ARVC)	10.6522	0.0115198	0.150779	362800	Itgb8
05412	Arrhythmogenic right ventricular cardiomyopathy (ARVC)	10.6522	0.0115198	0.150779	114489	Dag1
04115	p53 signaling pathway	10.5102	0.0119666	0.150779	25112	Gadd45a
04115	p53 signaling pathway	10.5102	0.0119666	0.150779	58919	Ccnd1
04115	p53 signaling pathway	10.5102	0.0119666	0.150779	315427	Sesn3
03320	PPAR signaling pathway	10.1059	0.0133703	0.152653	83792	Scd
03320	PPAR signaling pathway	10.1059	0.0133703	0.152653	686098	Sorbs1
03320	PPAR signaling pathway	10.1059	0.0133703	0.152653	246074	Scd1
03060	Protein export	21.8962	0.0150459	0.152653	680782	Spcs3
03060	Protein export	21.8962	0.0150459	0.152653	309858	Sec63
05410	Hypertrophic cardiomyopathy (HCM)	9.38409	0.01647	0.152653	362800	Itgb8
05410	Hypertrophic cardiomyopathy (HCM)	9.38409	0.01647	0.152653	24511	Itgb1
05410	Hypertrophic cardiomyopathy (HCM)	9.38409	0.01647	0.152653	114489	Dag1
04640	Hematopoietic cell lineage	9.27368	0.0170254	0.152653	24590	Mme
04640	Hematopoietic cell lineage	9.27368	0.0170254	0.152653	64678	Tfrc
04640	Hematopoietic cell lineage	9.27368	0.0170254	0.152653	24936	Cd9
00062	Fatty acid elongation	19.4633	0.0189918	0.152653	679532	Elovl1
00062	Fatty acid elongation	19.4633	0.0189918	0.152653	498728	Elovl2
05414	Dilated cardiomyopathy	8.75848	0.0199722	0.152653	362800	Itgb8
05414	Dilated cardiomyopathy	8.75848	0.0199722	0.152653	114489	Dag1
05414	Dilated cardiomyopathy	8.75848	0.0199722	0.152653	24511	Itgb1
04912	GnRH signaling pathway	8.66223	0.0205961	0.152653	116554	Mapk8
04912	GnRH signaling pathway	8.66223	0.0205961	0.152653	25096	Pld1
04912	GnRH signaling pathway	8.66223	0.0205961	0.152653	25679	Itpr3
04020	Calcium signaling pathway	5.44569	0.026009	0.182063	25679	Itpr3
04020	Calcium signaling pathway	5.44569	0.026009	0.182063	170926	Cysltr2
04020	Calcium signaling pathway	5.44569	0.026009	0.182063	50672	Ednrb
04020	Calcium signaling pathway	5.44569	0.026009	0.182063	29665	P2rx7
05416	Viral myocarditis	7.16603	0.0347197	0.224191	24582	Myh11
05416	Viral myocarditis	7.16603	0.0347197	0.224191	114489	Dag1
05416	Viral myocarditis	7.16603	0.0347197	0.224191	58919	Ccnd1
05146	Amoebiasis	7.10147	0.0355859	0.224191	85490	Col5a1
05146	Amoebiasis	7.10147	0.0355859	0.224191	84352	Col1a2
05146	Amoebiasis	7.10147	0.0355859	0.224191	85250	Col5a2
00565	Ether lipid metabolism	12.8173	0.0428501	0.246113	362713	Seli
00565	Ether lipid metabolism	12.8173	0.0428501	0.246113	25096	Pld1
04670	Leukocyte transendothelial migration	6.62406	0.0429721	0.246113	24772	Cxcl12
04670	Leukocyte transendothelial migration	6.62406	0.0429721	0.246113	298487	Cldn19
04670	Leukocyte transendothelial migration	6.62406	0.0429721	0.246113	24511	Itgb1
05205	Proteoglycans in cancer	4.60973	0.0459768	0.251873	58919	Ccnd1
05205	Proteoglycans in cancer	4.60973	0.0459768	0.251873	293860	Flna
05205	Proteoglycans in cancer	4.60973	0.0459768	0.251873	25679	Itpr3
05205	Proteoglycans in cancer	4.60973	0.0459768	0.251873	24511	Itgb1
02010	ABC transporters	11.4241	0.0534188	0.280449	313210	Abca1
02010	ABC transporters	11.4241	0.0534188	0.280449	84356	Abcd2
04310	Wnt signaling pathway	5.3261	0.076728	0.386709	309377	Sfrp5
04310	Wnt signaling pathway	5.3261	0.076728	0.386709	58919	Ccnd1
04310	Wnt signaling pathway	5.3261	0.076728	0.386709	116554	Mapk8
04080	Neuroactive ligand-receptor interaction	3.6242	0.101175	0.474658	50672	Ednrb
04080	Neuroactive ligand-receptor interaction	3.6242	0.101175	0.474658	29665	P2rx7
04080	Neuroactive ligand-receptor interaction	3.6242	0.101175	0.474658	29335	Oprk1
04080	Neuroactive ligand-receptor interaction	3.6242	0.101175	0.474658	170926	Cysltr2
04141	Protein processing in endoplasmic reticulum	4.77735	0.101713	0.474658	309858	Sec63
04141	Protein processing in endoplasmic reticulum	4.77735	0.101713	0.474658	294993	Hspa4l
04141	Protein processing in endoplasmic reticulum	4.77735	0.101713	0.474658	116554	Mapk8
05210	Colorectal cancer	7.72807	0.111356	0.499651	58919	Ccnd1
05210	Colorectal cancer	7.72807	0.111356	0.499651	116554	Mapk8
04514	Cell adhesion molecules (CAMs)	4.50436	0.118212	0.499651	298487	Cldn19
04514	Cell adhesion molecules (CAMs)	4.50436	0.118212	0.499651	362800	Itgb8
04514	Cell adhesion molecules (CAMs)	4.50436	0.118212	0.499651	24511	Itgb1
05164	Influenza A	4.45346	0.121672	0.499651	289089	Ivns1abp
05164	Influenza A	4.45346	0.121672	0.499651	361749	Il33
05164	Influenza A	4.45346	0.121672	0.499651	116554	Mapk8
05133	Pertussis	7.29873	0.123722	0.499651	24511	Itgb1
05133	Pertussis	7.29873	0.123722	0.499651	116554	Mapk8
04971	Gastric acid secretion	7.19875	0.126895	0.499651	29718	Kcnj10
04971	Gastric acid secretion	7.19875	0.126895	0.499651	25679	Itpr3
04970	Salivary secretion	6.73729	0.143234	0.546892	83629	Slc12a2
04970	Salivary secretion	6.73729	0.143234	0.546892	25679	Itpr3
00072	Synthesis and degradation of ketone bodies	26.2754	0.149667	0.552259	29637	Hmgcs1
05132	Salmonella infection	6.48776	0.153405	0.552259	293860	Flna
05132	Salmonella infection	6.48776	0.153405	0.552259	116554	Mapk8
04146	Peroxisome	6.33143	0.160335	0.561173	293173	Far1
04146	Peroxisome	6.33143	0.160335	0.561173	84356	Abcd2
05222	Small cell lung cancer	5.77482	0.189201	0.644305	24511	Itgb1
05222	Small cell lung cancer	5.77482	0.189201	0.644305	58919	Ccnd1
04916	Melanogenesis	5.36233	0.215883	0.697468	50672	Ednrb
04916	Melanogenesis	5.36233	0.215883	0.697468	298182	Tyrp1
04972	Pancreatic secretion	5.36233	0.215883	0.697468	83629	Slc12a2
04972	Pancreatic secretion	5.36233	0.215883	0.697468	25679	Itpr3
04723	Retrograde endocannabinoid signaling	5.00485	0.243805	0.749822	25679	Itpr3
04723	Retrograde endocannabinoid signaling	5.00485	0.243805	0.749822	116554	Mapk8
04144	Endocytosis	3.3401	0.246935	0.749822	64678	Tfrc
04144	Endocytosis	3.3401	0.246935	0.749822	25096	Pld1
04144	Endocytosis	3.3401	0.246935	0.749822	362118	Mvb12b
01100	Metabolic pathways	1.85911	0.249941	0.749822	362713	Seli
01100	Metabolic pathways	1.85911	0.249941	0.749822	24609	Odc1
01100	Metabolic pathways	1.85911	0.249941	0.749822	310848	Cyp2u1
01100	Metabolic pathways	1.85911	0.249941	0.749822	297417	Gfpt1
01100	Metabolic pathways	1.85911	0.249941	0.749822	50555	Ugt8
01100	Metabolic pathways	1.85911	0.249941	0.749822	498741	Mboat1
01100	Metabolic pathways	1.85911	0.249941	0.749822	25096	Pld1
01100	Metabolic pathways	1.85911	0.249941	0.749822	298182	Tyrp1
01100	Metabolic pathways	1.85911	0.249941	0.749822	29637	Hmgcs1
04724	Glutamatergic synapse	4.34305	0.31184	0.836841	25679	Itpr3
04724	Glutamatergic synapse	4.34305	0.31184	0.836841	25096	Pld1
00900	Terpenoid backbone biosynthesis	11.9434	0.321936	0.836841	29637	Hmgcs1
04614	Renin-angiotensin system	11.9434	0.321936	0.836841	24590	Mme
04010	MAPK signaling pathway	2.97458	0.32393	0.836841	116554	Mapk8
04010	MAPK signaling pathway	2.97458	0.32393	0.836841	293860	Flna
04010	MAPK signaling pathway	2.97458	0.32393	0.836841	25112	Gadd45a
04270	Vascular smooth muscle contraction	4.23797	0.325194	0.836841	25679	Itpr3
04270	Vascular smooth muscle contraction	4.23797	0.325194	0.836841	24582	Myh11
04110	Cell cycle	4.1707	0.334193	0.836841	25112	Gadd45a
04110	Cell cycle	4.1707	0.334193	0.836841	58919	Ccnd1
05145	Toxoplasmosis	4.1707	0.334193	0.836841	116554	Mapk8
05145	Toxoplasmosis	4.1707	0.334193	0.836841	24511	Itgb1
04142	Lysosome	4.13786	0.338721	0.836841	287478	Ctns
04142	Lysosome	4.13786	0.338721	0.836841	25425	Ctsh
05160	Hepatitis C	4.13786	0.338721	0.836841	298487	Cldn19
05160	Hepatitis C	4.13786	0.338721	0.836841	116554	Mapk8
04728	Dopaminergic synapse	3.98113	0.361639	0.876279	116554	Mapk8
04728	Dopaminergic synapse	3.98113	0.361639	0.876279	25679	Itpr3
04530	Tight junction	3.80803	0.389722	0.92651	298487	Cldn19
04530	Tight junction	3.80803	0.389722	0.92651	24582	Myh11
04910	Insulin signaling pathway	3.67489	0.413581	0.942444	686098	Sorbs1
04910	Insulin signaling pathway	3.67489	0.413581	0.942444	116554	Mapk8
05161	Hepatitis B	3.67489	0.413581	0.942444	58919	Ccnd1
05161	Hepatitis B	3.67489	0.413581	0.942444	116554	Mapk8
00650	Butanoate metabolism	9.0605	0.418864	0.942444	29637	Hmgcs1
05216	Thyroid cancer	8.75848	0.432502	0.956057	58919	Ccnd1
00250	Alanine, aspartate and glutamate metabolism	7.96225	0.473107	1	297417	Gfpt1
05219	Bladder cancer	7.10147	0.526533	1	58919	Ccnd1
05200	Pathways in cancer	2.38146	0.531107	1	116554	Mapk8
05200	Pathways in cancer	2.38146	0.531107	1	58919	Ccnd1
05200	Pathways in cancer	2.38146	0.531107	1	24511	Itgb1
00350	Tyrosine metabolism	6.73729	0.552944	1	298182	Tyrp1
04975	Fat digestion and absorption	6.56886	0.566074	1	313210	Abca1
00620	Pyruvate metabolism	5.97169	0.6181	1	364224	Acyp2
00600	Sphingolipid metabolism	5.59052	0.656605	1	50555	Ugt8
00520	Amino sugar and nucleotide sugar metabolism	5.47405	0.669342	1	297417	Gfpt1
04145	Phagosome	2.68117	0.686199	1	64678	Tfrc
04145	Phagosome	2.68117	0.686199	1	24511	Itgb1
04672	Intestinal immune network for IgA production	5.25509	0.694673	1	24772	Cxcl12
04930	Type II diabetes mellitus	5.15205	0.707267	1	116554	Mapk8
00280	Valine, leucine and isoleucine degradation	5.05297	0.719813	1	29637	Hmgcs1
05213	Endometrial cancer	5.05297	0.719813	1	58919	Ccnd1
05223	Non-small cell lung cancer	4.86582	0.744762	1	58919	Ccnd1
00561	Glycerolipid metabolism	4.77735	0.757166	1	498741	Mboat1
00330	Arginine and proline metabolism	4.69204	0.769523	1	24609	Odc1
04621	NOD-like receptor signaling pathway	4.69204	0.769523	1	116554	Mapk8
04623	Cytosolic DNA-sensing pathway	4.60973	0.781833	1	361749	Il33
05221	Acute myeloid leukemia	4.60973	0.781833	1	58919	Ccnd1
05010	Alzheimer's disease	2.45565	0.784473	1	25679	Itpr3
05010	Alzheimer's disease	2.45565	0.784473	1	24590	Mme
00480	Glutathione metabolism	4.53025	0.794096	1	24609	Odc1
00140	Steroid hormone biosynthesis	4.45346	0.806313	1	24950	Srd5a1
04810	Regulation of actin cytoskeleton	2.39958	0.812086	1	362800	Itgb8
04810	Regulation of actin cytoskeleton	2.39958	0.812086	1	24511	Itgb1
04730	Long-term depression	4.23797	0.842687	1	25679	Itpr3
04622	RIG-I-like receptor signaling pathway	4.1707	0.854719	1	116554	Mapk8
04742	Taste transduction	4.1707	0.854719	1	25679	Itpr3
05214	Glioma	4.10554	0.866707	1	58919	Ccnd1
05169	Epstein-Barr virus infection	2.26512	0.884356	1	116554	Mapk8
05169	Epstein-Barr virus infection	2.26512	0.884356	1	81818	Vim
04664	Fc epsilon RI signaling pathway	3.70077	0.949355	1	116554	Mapk8
04720	Long-term potentiation	3.70077	0.949355	1	25679	Itpr3
05218	Melanoma	3.70077	0.949355	1	58919	Ccnd1
04920	Adipocytokine signaling pathway	3.59938	0.972568	1	116554	Mapk8
04520	Adherens junction	3.55073	0.984109	1	686098	Sorbs1
05140	Leishmaniasis	3.55073	0.984109	1	24511	Itgb1
05220	Chronic myeloid leukemia	3.41239	1	1	58919	Ccnd1
05100	Bacterial invasion of epithelial cells	3.326	1	1	24511	Itgb1
03018	RNA degradation	3.24388	1	1	294595	Ttc37
04070	Phosphatidylinositol signaling system	3.20432	1	1	25679	Itpr3
00590	Arachidonic acid metabolism	3.05528	1	1	310848	Cyp2u1
04914	Progesterone-mediated oocyte maturation	3.05528	1	1	116554	Mapk8
04911	Insulin secretion	2.98585	1	1	25679	Itpr3
05215	Prostate cancer	2.98585	1	1	58919	Ccnd1
04540	Gap junction	2.9523	1	1	25679	Itpr3
04012	ErbB signaling pathway	2.91949	1	1	116554	Mapk8
05323	Rheumatoid arthritis	2.88741	1	1	24772	Cxcl12
04064	NF-kappa B signaling pathway	2.79526	1	1	24772	Cxcl12
04666	Fc gamma R-mediated phagocytosis	2.76584	1	1	25096	Pld1
04620	Toll-like receptor signaling pathway	2.73702	1	1	116554	Mapk8
04915	Estrogen signaling pathway	2.70881	1	1	25679	Itpr3
04713	Circadian entrainment	2.68117	1	1	25679	Itpr3
05166	HTLV-I infection	1.72298	1	1	58919	Ccnd1
05166	HTLV-I infection	1.72298	1	1	116554	Mapk8
05142	Chagas disease (American trypanosomiasis)	2.45565	1	1	116554	Mapk8
04725	Cholinergic synapse	2.32526	1	1	25679	Itpr3
04114	Oocyte meiosis	2.30486	1	1	25679	Itpr3
04066	HIF-1 signaling pathway	2.15372	1	1	64678	Tfrc
04722	Neurotrophin signaling pathway	2.13621	1	1	116554	Mapk8
04726	Serotonergic synapse	2.10204	1	1	25679	Itpr3
04380	Osteoclast differentiation	2.00576	1	1	116554	Mapk8
04120	Ubiquitin mediated proteolysis	1.93202	1	1	362377	Herc3
05162	Measles	1.87682	1	1	58919	Ccnd1
04630	Jak-STAT signaling pathway	1.8121	1	1	58919	Ccnd1
04390	Hippo signaling pathway	1.65254	1	1	58919	Ccnd1
05202	Transcriptional misregulation in cancer	1.4679	1	1	362733	Etv1
04062	Chemokine signaling pathway	1.45975	1	1	24772	Cxcl12
05034	Alcoholism	1.44371	1	1	114906	Pkia
05152	Tuberculosis	1.41266	1	1	116554	Mapk8
04060	Cytokine-cytokine receptor interaction	1.22211	1	1	24772	Cxcl12
05168	Herpes simplex infection	1.2053	1	1	116554	Mapk8
05203	Viral carcinogenesis	1.09939	1	1	58919	Ccnd1
