# Supplementary material for: Comprehensive analysis of differentially expressed microRNAs and mRNAs in dorsal root ganglia from streptozotocin-induced diabetic rats
Source: PLoS One. 2018 Aug 17;13(8):e0202696. doi: 10.1371/journal.pone.0202696 (PMC6097669; doi:10.1371/journal.pone.0202696)
Supplement: S8 Table — The relationships and properties of 37 miRNAs and 277 target mRNAs involved in the network. (XLSX) [file pone.0202696.s009.xlsx]

## Sheet: MicroRNA-gene
microRNA	style-miRNA	Gene_symbol	style-gene	Description
rno-miR-344g	down	Fam155b	up	ensembl:novel chromosome:Rnor_5.0:X:70452283:70474813:1 gene:ENSRNOG00000038066 gene_biotype:protein_coding transcript_biotype:protein_coding
rno-miR-344g	down	Atp2b4	up	Rattus norvegicus ATPase, Ca++ transporting, plasma membrane 4 (Atp2b4), mRNA.
rno-miR-344g	down	Dlx3	up	Rattus norvegicus distal-less homeobox 3 (Dlx3), mRNA.
rno-miR-344g	down	Myo1d	up	Rattus norvegicus myosin ID (Myo1d), mRNA.
rno-miR-344g	down	Plekhb2	up	Rattus norvegicus pleckstrin homology domain containing, family B (evectins) member 2 (Plekhb2), mRNA.
rno-miR-344g	down	Acer2	up	Rattus norvegicus alkaline ceramidase 2 (Acer2), mRNA.
rno-miR-344g	down	Plin2	up	Rattus norvegicus perilipin 2 (Plin2), mRNA.
rno-miR-344g	down	Gtf3c5	up	Rattus norvegicus general transcription factor IIIC, polypeptide 5 (Gtf3c5), mRNA.
rno-miR-344g	down	Tpd52l1	up	Rattus norvegicus tumor protein D52-like 1 (Tpd52l1), mRNA.
rno-miR-1-3p	down	Rgn	up	Rattus norvegicus regucalcin (senescence marker protein-30) (Rgn), mRNA.
rno-miR-1-3p	down	LOC100911675	up	cytosolic phospholipase A2-like
rno-miR-1-3p	down	Kcnj2	up	Rattus norvegicus potassium inwardly-rectifying channel, subfamily J, member 2 (Kcnj2), mRNA.
rno-miR-1-3p	down	Acbd4	up	Rattus norvegicus acyl-CoA binding domain containing 4 (Acbd4), mRNA.
rno-miR-1-3p	down	Zbtb4	up	ensembl:novel chromosome:Rnor_5.0:10:56127304:56130811:1 gene:ENSRNOG00000014689 gene_biotype:protein_coding transcript_biotype:protein_coding
rno-miR-1-3p	down	Mgat4a	up	Rattus norvegicus mannosyl (alpha-1,3-)-glycoprotein beta-1,4-N-acetylglucosaminyltransferase, isozyme A (Mgat4a), transcript variant 2, mRNA.
rno-miR-1-3p	down	Acer2	up	Rattus norvegicus alkaline ceramidase 2 (Acer2), mRNA.
rno-miR-1-3p	down	Spsb2	up	Rattus norvegicus splA/ryanodine receptor domain and SOCS box containing 2 (Spsb2), mRNA.
rno-miR-1-3p	down	Ptprt	up	Rattus norvegicus protein tyrosine phosphatase, receptor type, T (Ptprt), mRNA.
rno-miR-205	down	Gnaz	up	Rattus norvegicus guanine nucleotide binding protein (G protein), alpha z polypeptide (Gnaz), mRNA.
rno-miR-205	down	Adrbk2	up	Rattus norvegicus adrenergic, beta, receptor kinase 2 (Adrbk2), mRNA.
rno-miR-205	down	LOC102550455	up	nuclear prelamin A recognition factor-like
rno-miR-205	down	Vipr2	up	Rattus norvegicus vasoactive intestinal peptide receptor 2 (Vipr2), mRNA.
rno-miR-205	down	Rasgef1a	up	ensembl:known chromosome:Rnor_5.0:4:216061395:216070484:1 gene:ENSRNOG00000031671 gene_biotype:protein_coding transcript_biotype:protein_coding
rno-miR-205	down	Oprl1	up	Rattus norvegicus opiate receptor-like 1 (Oprl1), mRNA.
rno-miR-205	down	Rpl28	up	Rattus norvegicus ribosomal protein L28 (Rpl28), mRNA.
rno-miR-219a-2-3p	down	Sncb	up	Rattus norvegicus synuclein, beta (Sncb), mRNA.
rno-miR-219a-2-3p	down	Rhobtb2	up	Rattus norvegicus Rho-related BTB domain containing 2 (Rhobtb2), mRNA.
rno-miR-219a-2-3p	down	Nipal3	up	ensembl:novel chromosome:Rnor_5.0:5:157577172:157606377:-1 gene:ENSRNOG00000037165 gene_biotype:protein_coding transcript_biotype:protein_coding
rno-miR-219a-2-3p	down	Hoxa1	up	ensembl:novel scaffold:Rnor_5.0:AABR06109730.1:26966:28456:-1 gene:ENSRNOG00000046750 gene_biotype:protein_coding transcript_biotype:protein_coding
rno-miR-219a-2-3p	down	Oprl1	up	Rattus norvegicus opiate receptor-like 1 (Oprl1), mRNA.
rno-miR-1949	down	Gnaz	up	Rattus norvegicus guanine nucleotide binding protein (G protein), alpha z polypeptide (Gnaz), mRNA.
rno-miR-1949	down	LOC680428	up	Rattus norvegicus hypothetical protein LOC680428 (LOC680428), mRNA.
rno-miR-1949	down	Mgat4a	up	Rattus norvegicus mannosyl (alpha-1,3-)-glycoprotein beta-1,4-N-acetylglucosaminyltransferase, isozyme A (Mgat4a), transcript variant 2, mRNA.
rno-miR-1949	down	LOC500956	up	Rattus norvegicus hypothetical protein LOC500956 (LOC500956), mRNA.
rno-miR-1949	down	Yrdc	up	Rattus norvegicus yrdC N(6)-threonylcarbamoyltransferase domain containing (Yrdc), mRNA.
rno-miR-1949	down	Oprl1	up	Rattus norvegicus opiate receptor-like 1 (Oprl1), mRNA.
rno-miR-1949	down	Arhgap1	up	Rattus norvegicus Rho GTPase activating protein 1 (Arhgap1), mRNA.
rno-miR-1949	down	Gtf3c5	up	Rattus norvegicus general transcription factor IIIC, polypeptide 5 (Gtf3c5), mRNA.
rno-miR-325-3p	down	Cdkn1a	up	Rattus norvegicus cyclin-dependent kinase inhibitor 1A (Cdkn1a), mRNA.
rno-miR-325-3p	down	N4bp1	up	ensembl:known chromosome:Rnor_5.0:19:32256303:32274348:1 gene:ENSRNOG00000015121 gene_biotype:protein_coding transcript_biotype:protein_coding
rno-miR-325-3p	down	Cnppd1	up	Rattus norvegicus cyclin Pas1/PHO80 domain containing 1 (Cnppd1), mRNA.
rno-miR-325-3p	down	Lbp	up	Rattus norvegicus lipopolysaccharide binding protein (Lbp), mRNA.
rno-miR-325-3p	down	Mef2d	up	Rattus norvegicus myocyte enhancer factor 2D (Mef2d), mRNA.
rno-miR-98-5p	down	Gan	up	Rattus norvegicus gigaxonin (Gan), mRNA.
rno-miR-98-5p	down	Insr	up	Rattus norvegicus insulin receptor (Insr), mRNA.
rno-miR-98-5p	down	Hoxa1	up	ensembl:novel scaffold:Rnor_5.0:AABR06109730.1:26966:28456:-1 gene:ENSRNOG00000046750 gene_biotype:protein_coding transcript_biotype:protein_coding
rno-miR-98-5p	down	Dll4	up	Rattus norvegicus delta-like 4 (Drosophila) (Dll4), mRNA.
rno-miR-363-3p	down	Drgx	up	Rattus norvegicus dorsal root ganglia homeobox (Drgx), mRNA.
rno-miR-363-3p	down	Mef2d	up	Rattus norvegicus myocyte enhancer factor 2D (Mef2d), mRNA.
rno-miR-363-3p	down	C5ar2	up	Rattus norvegicus complement component 5a receptor 2 (C5ar2), mRNA.
rno-miR-6215	down	Dbndd1	up	Rattus norvegicus dysbindin (dystrobrevin binding protein 1) domain containing 1 (Dbndd1), mRNA.
rno-miR-6215	down	Myo1d	up	Rattus norvegicus myosin ID (Myo1d), mRNA.
rno-miR-6215	down	Arhgap1	up	Rattus norvegicus Rho GTPase activating protein 1 (Arhgap1), mRNA.
rno-miR-6215	down	Zc4h2	up	Rattus norvegicus zinc finger, C4H2 domain containing (Zc4h2), mRNA.
rno-miR-6215	down	Tmem59l	up	Rattus norvegicus transmembrane protein 59-like (Tmem59l), mRNA.
rno-miR-3473	down	Dbndd1	up	Rattus norvegicus dysbindin (dystrobrevin binding protein 1) domain containing 1 (Dbndd1), mRNA.
rno-miR-3473	down	N4bp1	up	ensembl:known chromosome:Rnor_5.0:19:32256303:32274348:1 gene:ENSRNOG00000015121 gene_biotype:protein_coding transcript_biotype:protein_coding
rno-miR-3473	down	Afap1l1	up	Rattus norvegicus actin filament associated protein 1-like 1 (Afap1l1), mRNA.
rno-miR-3473	down	Atg12	up	Rattus norvegicus autophagy related 12 (Atg12), mRNA.
rno-miR-3473	down	RGD1562608	up	Rattus norvegicus similar to KIAA1328 protein (RGD1562608), mRNA.
rno-miR-3473	down	LOC102554047	up	60S ribosomal protein L15-like
rno-miR-3473	down	Adrbk2	up	Rattus norvegicus adrenergic, beta, receptor kinase 2 (Adrbk2), mRNA.
rno-miR-3473	down	Cyb5d2	up	Rattus norvegicus cytochrome b5 domain containing 2 (Cyb5d2), mRNA.
rno-miR-3473	down	Crebrf	up	Rattus norvegicus CREB3 regulatory factor (Crebrf), mRNA.
rno-miR-3473	down	Plcd4	up	Rattus norvegicus phospholipase C, delta 4 (Plcd4), mRNA.
rno-miR-3473	down	Pvrl1	up	ensembl:known chromosome:Rnor_5.0:8:46715098:46774064:1 gene:ENSRNOG00000006403 gene_biotype:protein_coding transcript_biotype:protein_coding
rno-miR-3473	down	Nckap5l	up	Rattus norvegicus NCK-associated protein 5-like (Nckap5l), mRNA.
rno-miR-3473	down	H1f0	up	Rattus norvegicus H1 histone family, member 0 (H1f0), mRNA.
rno-miR-3473	down	Nipsnap3b	up	Rattus norvegicus nipsnap homolog 3B (C. elegans) (Nipsnap3b), mRNA.
rno-miR-3473	down	Eno2	up	Rattus norvegicus enolase 2, gamma, neuronal (Eno2), mRNA.
rno-miR-3473	down	Cd163	up	Rattus norvegicus CD163 molecule (Cd163), mRNA.
rno-miR-3473	down	Zbtb46	up	Rattus norvegicus zinc finger and BTB domain containing 46 (Zbtb46), mRNA.
rno-miR-3473	down	Nnat	up	Rattus norvegicus neuronatin (Nnat), transcript variant 3, mRNA.
rno-miR-3473	down	Arhgap1	up	Rattus norvegicus Rho GTPase activating protein 1 (Arhgap1), mRNA.
rno-miR-3473	down	Surf2	up	Rattus norvegicus surfeit 2 (Surf2), mRNA.
rno-miR-3473	down	Med22	up	ensembl:known chromosome:Rnor_5.0:3:10816125:10820477:-1 gene:ENSRNOG00000049749 gene_biotype:protein_coding transcript_biotype:protein_coding
rno-miR-3473	down	Morn4	up	Rattus norvegicus MORN repeat containing 4 (Morn4), mRNA.
rno-miR-3473	down	Snx32	up	ensembl:novel chromosome:Rnor_5.0:1:227804038:227820073:-1 gene:ENSRNOG00000026527 gene_biotype:protein_coding transcript_biotype:protein_coding
rno-miR-3473	down	Aip	up	Rattus norvegicus aryl-hydrocarbon receptor-interacting protein (Aip), mRNA.
rno-miR-3473	down	Gab2	up	Rattus norvegicus GRB2-associated binding protein 2 (Gab2), mRNA.
rno-miR-3473	down	C5ar2	up	Rattus norvegicus complement component 5a receptor 2 (C5ar2), mRNA.
rno-miR-146b-5p	down	Rlim	up	ensembl:known chromosome:Rnor_5.0:X:74567732:74583626:-1 gene:ENSRNOG00000002824 gene_biotype:protein_coding transcript_biotype:protein_coding
rno-miR-146b-5p	down	Chchd10	up	Rattus norvegicus coiled-coil-helix-coiled-coil-helix domain containing 10 (Chchd10), mRNA.
rno-miR-146b-5p	down	RGD1562608	up	Rattus norvegicus similar to KIAA1328 protein (RGD1562608), mRNA.
rno-miR-146b-5p	down	Grb10	up	Rattus norvegicus growth factor receptor bound protein 10 (Grb10), mRNA.
rno-miR-146b-5p	down	Sowahb	up	ensembl:known chromosome:Rnor_5.0:14:16417565:16419868:1 gene:ENSRNOG00000002202 gene_biotype:protein_coding transcript_biotype:protein_coding
rno-miR-146b-5p	down	Kcnj2	up	Rattus norvegicus potassium inwardly-rectifying channel, subfamily J, member 2 (Kcnj2), mRNA.
rno-miR-146b-5p	down	Cybrd1	up	Rattus norvegicus cytochrome b reductase 1 (Cybrd1), mRNA.
rno-let-7f-5p	down	Gan	up	Rattus norvegicus gigaxonin (Gan), mRNA.
rno-let-7f-5p	down	Ica1l	up	Rattus norvegicus islet cell autoantigen 1-like (Ica1l), mRNA.
rno-let-7f-5p	down	Hoxa1	up	ensembl:novel scaffold:Rnor_5.0:AABR06109730.1:26966:28456:-1 gene:ENSRNOG00000046750 gene_biotype:protein_coding transcript_biotype:protein_coding
rno-let-7f-5p	down	Dll4	up	Rattus norvegicus delta-like 4 (Drosophila) (Dll4), mRNA.
rno-let-7f-5p	down	Rasgrp1	up	Rattus norvegicus RAS guanyl releasing protein 1 (calcium and DAG-regulated) (Rasgrp1), mRNA.
rno-miR-9a-3p	down	Tprg1l	up	Rattus norvegicus tumor protein p63 regulated 1-like (Tprg1l), transcript variant 1, mRNA.
rno-miR-384-5p	down	Rlim	up	ensembl:known chromosome:Rnor_5.0:X:74567732:74583626:-1 gene:ENSRNOG00000002824 gene_biotype:protein_coding transcript_biotype:protein_coding
rno-miR-384-5p	down	RGD1562608	up	Rattus norvegicus similar to KIAA1328 protein (RGD1562608), mRNA.
rno-miR-384-5p	down	Pknox2	up	Rattus norvegicus PBX/knotted 1 homeobox 2 (Pknox2), transcript variant 1, mRNA.
rno-miR-384-5p	down	Ttc39a	up	ensembl:known chromosome:Rnor_5.0:5:133091989:133122471:1 gene:ENSRNOG00000047573 gene_biotype:protein_coding transcript_biotype:protein_coding
rno-miR-384-5p	down	Tpd52l1	up	Rattus norvegicus tumor protein D52-like 1 (Tpd52l1), mRNA.
rno-miR-543-3p	down	Rlim	up	ensembl:known chromosome:Rnor_5.0:X:74567732:74583626:-1 gene:ENSRNOG00000002824 gene_biotype:protein_coding transcript_biotype:protein_coding
rno-miR-543-3p	down	Ankmy2	up	Rattus norvegicus ankyrin repeat and MYND domain containing 2 (Ankmy2), mRNA.
rno-miR-543-3p	down	A3galt2	up	Rattus norvegicus alpha 1,3-galactosyltransferase 2 (A3galt2), mRNA.
rno-miR-495	down	Kcnj2	up	Rattus norvegicus potassium inwardly-rectifying channel, subfamily J, member 2 (Kcnj2), mRNA.
rno-miR-495	down	Cd274	up	Rattus norvegicus CD274 molecule (Cd274), mRNA.
rno-miR-495	down	Myod1	up	Rattus norvegicus myogenic differentiation 1 (Myod1), mRNA.
rno-miR-409a-3p	down	Ptdss2	up	Rattus norvegicus phosphatidylserine synthase 2 (Ptdss2), mRNA.
rno-miR-30e-3p	down	Atg12	up	Rattus norvegicus autophagy related 12 (Atg12), mRNA.
rno-miR-30e-3p	down	Adora2b	up	Rattus norvegicus adenosine A2B receptor (Adora2b), mRNA.
rno-miR-30e-3p	down	Crebrf	up	Rattus norvegicus CREB3 regulatory factor (Crebrf), mRNA.
rno-miR-30e-3p	down	Ranbp3l	up	INTERACTS WITH 2 3 7 8-tetrachlorodibenzodioxine AND benzo[a]pyrene AND bis(2-ethylhexyl) phthalate
rno-miR-338-5p	down	Fam155b	up	ensembl:novel chromosome:Rnor_5.0:X:70452283:70474813:1 gene:ENSRNOG00000038066 gene_biotype:protein_coding transcript_biotype:protein_coding
rno-miR-338-5p	down	Cabp7	up	Rattus norvegicus calcium binding protein 7 (Cabp7), mRNA.
rno-miR-338-5p	down	Med13l	up	ensembl:known chromosome:Rnor_5.0:12:45260303:45412655:-1 gene:ENSRNOG00000001120 gene_biotype:protein_coding transcript_biotype:protein_coding
rno-miR-338-5p	down	Dusp1	up	Rattus norvegicus dual specificity phosphatase 1 (Dusp1), mRNA.
rno-miR-338-5p	down	Ptdss2	up	Rattus norvegicus phosphatidylserine synthase 2 (Ptdss2), mRNA.
rno-miR-338-5p	down	Plagl1	up	Rattus norvegicus pleiomorphic adenoma gene-like 1 (Plagl1), mRNA.
rno-miR-196b-5p	down	Pcbp3	up	Rattus norvegicus poly(rC) binding protein 3 (Pcbp3), mRNA.
rno-miR-196b-5p	down	Dda1	up	Rattus norvegicus DET1 and DDB1 associated 1 (Dda1), mRNA.
rno-miR-196b-5p	down	Mgat4a	up	Rattus norvegicus mannosyl (alpha-1,3-)-glycoprotein beta-1,4-N-acetylglucosaminyltransferase, isozyme A (Mgat4a), transcript variant 2, mRNA.
rno-miR-196b-5p	down	Wdr54	up	Rattus norvegicus WD repeat domain 54 (Wdr54), mRNA.
rno-miR-196b-5p	down	Ndor1	up	Rattus norvegicus NADPH dependent diflavin oxidoreductase 1 (Ndor1), mRNA.
rno-miR-196b-5p	down	Lppr5	up	Rattus norvegicus lipid phosphate phosphatase-related protein type 5 (Lppr5), mRNA.
rno-miR-380-3p	down	Lppr5	up	Rattus norvegicus lipid phosphate phosphatase-related protein type 5 (Lppr5), mRNA.
rno-miR-380-3p	down	Mef2c	up	ensembl:known_by_projection chromosome:Rnor_5.0:2:11592404:11680469:1 gene:ENSRNOG00000033134 gene_biotype:protein_coding transcript_biotype:protein_coding
rno-miR-380-3p	down	Rtn2	up	Rattus norvegicus reticulon 2 (Rtn2), mRNA.
rno-miR-672-5p	down	Ctps2	up	Rattus norvegicus CTP synthase 2 (Ctps2), mRNA.
rno-miR-672-5p	down	RGD1565685	up	Rattus norvegicus similar to RIKEN cDNA 1810030O07 (RGD1565685), mRNA.
rno-miR-672-5p	down	Dbndd1	up	Rattus norvegicus dysbindin (dystrobrevin binding protein 1) domain containing 1 (Dbndd1), mRNA.
rno-miR-672-5p	down	Afap1l1	up	Rattus norvegicus actin filament associated protein 1-like 1 (Afap1l1), mRNA.
rno-miR-672-5p	down	Galnt7	up	Rattus norvegicus polypeptide N-acetylgalactosaminyltransferase 7 (Galnt7), mRNA.
rno-miR-672-5p	down	Dda1	up	Rattus norvegicus DET1 and DDB1 associated 1 (Dda1), mRNA.
rno-miR-672-5p	down	LOC102554047	up	60S ribosomal protein L15-like
rno-miR-672-5p	down	Insr	up	Rattus norvegicus insulin receptor (Insr), mRNA.
rno-miR-672-5p	down	Scn3b	up	Rattus norvegicus sodium channel, voltage-gated, type III, beta subunit (Scn3b), mRNA.
rno-miR-672-5p	down	Tmem106c	up	Rattus norvegicus transmembrane protein 106C (Tmem106c), mRNA.
rno-miR-672-5p	down	Foxj2	up	Rattus norvegicus forkhead box J2 (Foxj2), mRNA.
rno-miR-672-5p	down	Hoxa6	up	ensembl:known scaffold:Rnor_5.0:AABR06109730.1:76449:78728:-1 gene:ENSRNOG00000048620 gene_biotype:protein_coding transcript_biotype:protein_coding
rno-miR-672-5p	down	Hoxa1	up	ensembl:novel scaffold:Rnor_5.0:AABR06109730.1:26966:28456:-1 gene:ENSRNOG00000046750 gene_biotype:protein_coding transcript_biotype:protein_coding
rno-miR-672-5p	down	Ptprt	up	Rattus norvegicus protein tyrosine phosphatase, receptor type, T (Ptprt), mRNA.
rno-miR-672-5p	down	Lbp	up	Rattus norvegicus lipopolysaccharide binding protein (Lbp), mRNA.
rno-miR-672-5p	down	Ube2l6	up	Rattus norvegicus ubiquitin-conjugating enzyme E2L 6 (Ube2l6), mRNA.
rno-miR-672-5p	down	Plagl1	up	Rattus norvegicus pleiomorphic adenoma gene-like 1 (Plagl1), mRNA.
rno-miR-672-5p	down	Thra	up	Rattus norvegicus thyroid hormone receptor alpha (Thra), transcript variant TRalpha1, mRNA.
rno-miR-425-5p	up	Epha5	down	Rattus norvegicus EPH receptor A5 (Epha5), transcript variant 1, mRNA.
rno-miR-425-5p	up	Hsd17b11	down	Rattus norvegicus hydroxysteroid (17-beta) dehydrogenase 11 (Hsd17b11), mRNA.
rno-miR-425-5p	up	Slc39a10	down	ensembl:known chromosome:Rnor_5.0:9:59726979:59755749:1 gene:ENSRNOG00000011677 gene_biotype:protein_coding transcript_biotype:protein_coding
rno-miR-425-5p	up	Abca1	down	Rattus norvegicus ATP-binding cassette, subfamily A (ABC1), member 1 (Abca1), mRNA.
rno-miR-425-5p	up	Podxl	down	Rattus norvegicus podocalyxin-like (Podxl), mRNA.
rno-miR-425-5p	up	Ralgapa2	down	ensembl:known_by_projection chromosome:Rnor_5.0:3:146887749:147146568:-1 gene:ENSRNOG00000036964 gene_biotype:protein_coding transcript_biotype:protein_coding
rno-miR-425-5p	up	Tmem56	down	Rattus norvegicus transmembrane protein 56 (Tmem56), mRNA.
rno-miR-425-5p	up	Sema5a	down	Rattus norvegicus sema domain, seven thrombospondin repeats (type 1 and type 1-like), transmembrane domain (TM) and short cytoplasmic domain, (semaphorin) 5A (Sema5a), mRNA.
rno-miR-425-5p	up	Itm2a	down	Rattus norvegicus integral membrane protein 2A (Itm2a), mRNA.
rno-miR-770-3p	up	Zdhhc21	down	Rattus norvegicus zinc finger, DHHC-type containing 21 (Zdhhc21), mRNA.
rno-miR-770-3p	up	Gfpt1	down	Rattus norvegicus glutamine fructose-6-phosphate transaminase 1 (Gfpt1), mRNA.
rno-miR-770-3p	up	Col5a1	down	Rattus norvegicus collagen, type V, alpha 1 (Col5a1), mRNA.
rno-miR-935	up	Gpm6b	down	Rattus norvegicus glycoprotein m6b (Gpm6b), mRNA.
rno-miR-935	up	Podxl	down	Rattus norvegicus podocalyxin-like (Podxl), mRNA.
rno-miR-935	up	Reln	down	Rattus norvegicus reelin (Reln), mRNA.
rno-miR-935	up	Fam212b	down	Rattus norvegicus family with sequence similarity 212, member B (Fam212b), mRNA.
rno-miR-935	up	Sorcs1	down	Rattus norvegicus sortilin-related VPS10 domain containing receptor 1 (Sorcs1), mRNA.
rno-miR-330-5p	up	Ccdc68	down	Rattus norvegicus coiled-coil domain containing 68 (Ccdc68), mRNA.
rno-miR-330-5p	up	Mapk8	down	Rattus norvegicus mitogen-activated protein kinase 8 (Mapk8), mRNA.
rno-miR-330-5p	up	Kif13b	down	Rattus norvegicus kinesin family member 13B (Kif13b), mRNA.
rno-miR-330-5p	up	Kif19	down	Rattus norvegicus kinesin family member 19 (Kif19), mRNA.
rno-miR-330-5p	up	Col5a2	down	Rattus norvegicus collagen, type V, alpha 2 (Col5a2), mRNA.
rno-miR-330-5p	up	Dag1	down	Rattus norvegicus dystroglycan 1 (dystrophin-associated glycoprotein 1) (Dag1), mRNA.
rno-miR-330-5p	up	Gpd1	down	Rattus norvegicus glycerol-3-phosphate dehydrogenase 1 (soluble) (Gpd1), mRNA.
rno-miR-330-5p	up	Dicer1	down	ensembl:known chromosome:Rnor_5.0:6:137590054:137632237:-1 gene:ENSRNOG00000010711 gene_biotype:protein_coding transcript_biotype:protein_coding
rno-miR-330-5p	up	Padi2	down	Rattus norvegicus peptidyl arginine deiminase, type II (Padi2), mRNA.
rno-miR-330-5p	up	Efcab14	down	Rattus norvegicus EF-hand calcium binding domain 14 (Efcab14), mRNA.
rno-miR-330-5p	up	Kank4	down	Rattus norvegicus KN motif and ankyrin repeat domains 4 (Kank4), mRNA.
rno-miR-330-5p	up	Oprk1	down	Rattus norvegicus opioid receptor, kappa 1 (Oprk1), mRNA.
rno-miR-330-5p	up	Gfpt1	down	Rattus norvegicus glutamine fructose-6-phosphate transaminase 1 (Gfpt1), mRNA.
rno-miR-330-5p	up	LOC100910867	down	ensembl:known_by_projection chromosome:Rnor_5.0:4:25445688:25516719:1 gene:ENSRNOG00000006114 gene_biotype:protein_coding transcript_biotype:protein_coding
rno-miR-330-5p	up	Dusp15	down	Rattus norvegicus dual specificity phosphatase 15 (Dusp15), transcript variant 1, mRNA.
rno-miR-330-5p	up	Ermn	down	Rattus norvegicus ermin, ERM-like protein (Ermn), mRNA.
rno-miR-330-5p	up	Col5a1	down	Rattus norvegicus collagen, type V, alpha 1 (Col5a1), mRNA.
rno-miR-330-5p	up	Rexo4	down	Rattus norvegicus REX4, RNA exonuclease 4 homolog (S. cerevisiae) (Rexo4), mRNA.
rno-miR-330-5p	up	Cyp2u1	down	Rattus norvegicus cytochrome P450, family 2, subfamily u, polypeptide 1 (Cyp2u1), mRNA.
rno-miR-330-5p	up	Kcnd3	down	Rattus norvegicus potassium voltage-gated channel, Shal-related subfamily, member 3 (Kcnd3), transcript variant 1, mRNA.
rno-miR-330-5p	up	Nes	down	Rattus norvegicus nestin (Nes), mRNA.
rno-miR-330-5p	up	Hspa4l	down	Rattus norvegicus heat shock protein 4-like (Hspa4l), mRNA.
rno-miR-330-5p	up	Sema5a	down	Rattus norvegicus sema domain, seven thrombospondin repeats (type 1 and type 1-like), transmembrane domain (TM) and short cytoplasmic domain, (semaphorin) 5A (Sema5a), mRNA.
rno-miR-330-5p	up	Egflam	down	Rattus norvegicus EGF-like, fibronectin type III and laminin G domains (Egflam), mRNA.
rno-miR-330-5p	up	Sfrp5	down	Rattus norvegicus secreted frizzled-related protein 5 (Sfrp5), mRNA.
rno-miR-330-5p	up	Il33	down	Rattus norvegicus interleukin 33 (Il33), mRNA.
rno-miR-330-5p	up	Fads1	down	Rattus norvegicus fatty acid desaturase 1 (Fads1), mRNA.
rno-miR-330-5p	up	Serpinh1	down	Rattus norvegicus serpin peptidase inhibitor, clade H (heat shock protein 47), member 1, (collagen binding protein 1) (Serpinh1), mRNA.
rno-miR-330-5p	up	Mtmr10	down	Rattus norvegicus myotubularin related protein 10 (Mtmr10), mRNA.
rno-miR-330-5p	up	Ptplad1	down	Rattus norvegicus protein tyrosine phosphatase-like A domain containing 1 (Ptplad1), mRNA.
rno-miR-346	up	Chrdl1	down	Rattus norvegicus chordin-like 1 (Chrdl1), mRNA.
rno-miR-346	up	Drp2	down	Rattus norvegicus dystrophin related protein 2 (Drp2), mRNA.
rno-miR-346	up	Sec63	down	Rattus norvegicus SEC63 homolog (S. cerevisiae) (Sec63), mRNA.
rno-miR-346	up	Nudt7	down	Rattus norvegicus nudix (nucleoside diphosphate linked moiety X)-type motif 7 (Nudt7), mRNA.
rno-miR-346	up	C1ql3	down	Rattus norvegicus complement component 1, q subcomponent-like 3 (C1ql3), mRNA.
rno-miR-346	up	Elovl2	down	Rattus norvegicus ELOVL fatty acid elongase 2 (Elovl2), mRNA.
rno-miR-346	up	Prrg3	down	ensembl:novel chromosome:Rnor_5.0:16:69630088:69631168:-1 gene:ENSRNOG00000045663 gene_biotype:protein_coding transcript_biotype:protein_coding
rno-miR-346	up	Cysltr2	down	Rattus norvegicus cysteinyl leukotriene receptor 2 (Cysltr2), mRNA.
rno-miR-346	up	Gmfb	down	Rattus norvegicus glia maturation factor, beta (Gmfb), mRNA.
rno-miR-346	up	Rasal2	down	Rattus norvegicus RAS protein activator like 2 (Rasal2), mRNA.
rno-miR-346	up	Sparc	down	Rattus norvegicus secreted protein, acidic, cysteine-rich (osteonectin) (Sparc), mRNA.
rno-miR-346	up	Adam19	down	Rattus norvegicus ADAM metallopeptidase domain 19 (Adam19), mRNA.
rno-miR-346	up	Ctsh	down	Rattus norvegicus cathepsin H (Ctsh), mRNA.
rno-miR-346	up	Fxyd6	down	Rattus norvegicus FXYD domain-containing ion transport regulator 6 (Fxyd6), mRNA.
rno-miR-346	up	Clmn	down	Rattus norvegicus calmin (Clmn), mRNA.
rno-miR-346	up	Dicer1	down	ensembl:known chromosome:Rnor_5.0:6:137590054:137632237:-1 gene:ENSRNOG00000010711 gene_biotype:protein_coding transcript_biotype:protein_coding
rno-miR-346	up	Ifi27	down	Rattus norvegicus interferon, alpha-inducible protein 27 (Ifi27), mRNA.
rno-miR-346	up	Cldn19	down	Rattus norvegicus claudin 19 (Cldn19), mRNA.
rno-miR-346	up	Adamtsl1	down	ensembl:novel chromosome:Rnor_5.0:5:108684130:108737201:1 gene:ENSRNOG00000006956 gene_biotype:protein_coding transcript_biotype:protein_coding
rno-miR-346	up	Tmem68	down	Rattus norvegicus transmembrane protein 68 (Tmem68), mRNA.
rno-miR-346	up	Herc3	down	Rattus norvegicus HECT and RLD domain containing E3 ubiquitin protein ligase 3 (Herc3), mRNA.
rno-miR-346	up	Podxl	down	Rattus norvegicus podocalyxin-like (Podxl), mRNA.
rno-miR-346	up	Zfp133	down	Rattus norvegicus zinc finger protein 133 (Zfp133), mRNA.
rno-miR-346	up	Pkia	down	Rattus norvegicus protein kinase (cAMP-dependent, catalytic) inhibitor alpha (Pkia), mRNA.
rno-miR-346	up	Sorbs1	down	ensembl:known_by_projection chromosome:Rnor_5.0:1:266820767:266928403:-1 gene:ENSRNOG00000015658 gene_biotype:protein_coding transcript_biotype:protein_coding
rno-miR-346	up	RGD1559891	down	ensembl:novel chromosome:Rnor_5.0:1:208934109:208934819:1 gene:ENSRNOG00000026440 gene_biotype:protein_coding transcript_biotype:protein_coding
rno-miR-346	up	Plekhb1	down	Rattus norvegicus pleckstrin homology domain containing, family B (evectins) member 1 (Plekhb1), mRNA.
rno-miR-346	up	Htatip2	down	Rattus norvegicus HIV-1 Tat interactive protein 2 (Htatip2), mRNA.
rno-miR-124-3p	up	Reep3	down	Rattus norvegicus receptor accessory protein 3 (Reep3), mRNA.
rno-miR-124-3p	up	Itpr3	down	Rattus norvegicus inositol 1,4,5-trisphosphate receptor, type 3 (Itpr3), mRNA.
rno-miR-124-3p	up	Itgb1	down	Rattus norvegicus integrin, beta 1 (Itgb1), mRNA.
rno-miR-124-3p	up	Ednrb	down	Rattus norvegicus endothelin receptor type B (Ednrb), mRNA.
rno-miR-124-3p	up	Gmfb	down	Rattus norvegicus glia maturation factor, beta (Gmfb), mRNA.
rno-miR-124-3p	up	Kcnj10	down	Rattus norvegicus potassium inwardly-rectifying channel, subfamily J, member 10 (Kcnj10), mRNA.
rno-miR-124-3p	up	Sox9	down	ensembl:known chromosome:Rnor_5.0:10:100965137:100968386:1 gene:ENSRNOG00000002607 gene_biotype:protein_coding transcript_biotype:protein_coding
rno-miR-124-3p	up	Myh11	down	Rattus norvegicus myosin, heavy chain 11, smooth muscle (Myh11), mRNA.
rno-miR-124-3p	up	Efhd1	down	Rattus norvegicus EF-hand domain family, member D1 (Efhd1), mRNA.
rno-miR-124-3p	up	Gmcl1	down	Rattus norvegicus germ cell-less, spermatogenesis associated 1 (Gmcl1), transcript variant 2, mRNA.
rno-miR-124-3p	up	Ptprz1	down	Rattus norvegicus protein tyrosine phosphatase, receptor-type, Z polypeptide 1 (Ptprz1), transcript variant 2, mRNA.
rno-miR-124-3p	up	Fitm2	down	Rattus norvegicus fat storage-inducing transmembrane protein 2 (Fitm2), mRNA.
rno-miR-124-3p	up	Col5a1	down	Rattus norvegicus collagen, type V, alpha 1 (Col5a1), mRNA.
rno-miR-124-3p	up	Usp53	down	Rattus norvegicus ubiquitin specific peptidase 53 (Usp53), mRNA.
rno-miR-124-3p	up	Iqgap2	down	ensembl:known chromosome:Rnor_5.0:2:45296359:45569036:-1 gene:ENSRNOG00000025406 gene_biotype:protein_coding transcript_biotype:protein_coding
rno-miR-124-3p	up	Scd	down	Rattus norvegicus stearoyl-CoA desaturase (delta-9-desaturase) (Scd), mRNA.
rno-miR-124-3p	up	Sfrp5	down	Rattus norvegicus secreted frizzled-related protein 5 (Sfrp5), mRNA.
rno-miR-124-3p	up	Osbpl5	down	Rattus norvegicus oxysterol binding protein-like 5 (Osbpl5), mRNA.
rno-miR-124-3p	up	Far1	down	Rattus norvegicus fatty acyl CoA reductase 1 (Far1), mRNA.
rno-miR-339-3p	up	Gpm6b	down	Rattus norvegicus glycoprotein m6b (Gpm6b), mRNA.
rno-miR-339-3p	up	Cxcl12	down	Rattus norvegicus chemokine (C-X-C motif) ligand 12 (Cxcl12), transcript variant 2, mRNA.
rno-miR-339-3p	up	Tmem56	down	Rattus norvegicus transmembrane protein 56 (Tmem56), mRNA.
rno-miR-339-3p	up	Mme	down	Rattus norvegicus membrane metallo-endopeptidase (Mme), mRNA.
rno-miR-339-3p	up	Srd5a1	down	Rattus norvegicus steroid-5-alpha-reductase, alpha polypeptide 1 (3-oxo-5 alpha-steroid delta 4-dehydrogenase alpha 1) (Srd5a1), mRNA.
rno-miR-17-1-3p	up	Flna	down	Rattus norvegicus filamin A, alpha (Flna), mRNA.
rno-miR-17-1-3p	up	Shroom2	down	Rattus norvegicus shroom family member 2 (Shroom2), mRNA.
rno-miR-17-1-3p	up	Abhd3	down	Rattus norvegicus abhydrolase domain containing 3 (Abhd3), mRNA.
rno-miR-17-1-3p	up	Vim	down	Rattus norvegicus vimentin (Vim), mRNA.
rno-miR-17-1-3p	up	Mboat1	down	Rattus norvegicus membrane bound O-acyltransferase domain containing 1 (Mboat1), mRNA.
rno-miR-17-1-3p	up	Xpo4	down	Rattus norvegicus exportin 4 (Xpo4), mRNA.
rno-miR-17-1-3p	up	Ahsa2	down	Rattus norvegicus AHA1, activator of heat shock protein ATPase 2 (Ahsa2), mRNA.
rno-miR-17-1-3p	up	Guf1	down	Rattus norvegicus GUF1 GTPase homolog (S. cerevisiae) (Guf1), mRNA.
rno-miR-17-1-3p	up	Tmem150c	down	Rattus norvegicus transmembrane protein 150C (Tmem150c), mRNA.
rno-miR-17-1-3p	up	Cnih4	down	Rattus norvegicus cornichon family AMPA receptor auxiliary protein 4 (Cnih4), mRNA.
rno-miR-17-1-3p	up	P2rx7	down	Rattus norvegicus purinergic receptor P2X, ligand-gated ion channel, 7 (P2rx7), mRNA.
rno-miR-17-1-3p	up	Bnip2	down	Rattus norvegicus BCL2/adenovirus E1B interacting protein 2 (Bnip2), mRNA.
rno-miR-17-1-3p	up	Sesn3	down	Rattus norvegicus sestrin 3 (Sesn3), mRNA.
rno-miR-17-1-3p	up	Dicer1	down	ensembl:known chromosome:Rnor_5.0:6:137590054:137632237:-1 gene:ENSRNOG00000010711 gene_biotype:protein_coding transcript_biotype:protein_coding
rno-miR-17-1-3p	up	Etv1	down	Rattus norvegicus ets variant 1 (Etv1), transcript variant 2, mRNA.
rno-miR-17-1-3p	up	Elovl1	down	Rattus norvegicus ELOVL fatty acid elongase 1 (Elovl1), mRNA.
rno-miR-17-1-3p	up	Podxl	down	Rattus norvegicus podocalyxin-like (Podxl), mRNA.
rno-miR-17-1-3p	up	Tmx4	down	Rattus norvegicus thioredoxin-related transmembrane protein 4 (Tmx4), mRNA.
rno-miR-17-1-3p	up	Scrn3	down	Rattus norvegicus secernin 3 (Scrn3), mRNA.
rno-miR-17-1-3p	up	Mvb12b	down	Rattus norvegicus multivesicular body subunit 12B (Mvb12b), mRNA.
rno-miR-17-1-3p	up	Cyp2u1	down	Rattus norvegicus cytochrome P450, family 2, subfamily u, polypeptide 1 (Cyp2u1), mRNA.
rno-miR-17-1-3p	up	Ugt8	down	Rattus norvegicus UDP glycosyltransferase 8 (Ugt8), mRNA.
rno-miR-17-1-3p	up	Cttnbp2nl	down	Rattus norvegicus CTTNBP2 N-terminal like (Cttnbp2nl), mRNA.
rno-miR-17-1-3p	up	Bche	down	Rattus norvegicus butyrylcholinesterase (Bche), mRNA.
rno-miR-17-1-3p	up	Sertm1	down	Rattus norvegicus serine-rich and transmembrane domain containing 1 (Sertm1), mRNA.
rno-miR-17-1-3p	up	Serinc5	down	Rattus norvegicus serine incorporator 5 (Serinc5), mRNA.
rno-miR-17-1-3p	up	Sh3pxd2a	down	Rattus norvegicus SH3 and PX domains 2A (Sh3pxd2a), mRNA.
rno-miR-17-1-3p	up	Myof	down	Rattus norvegicus myoferlin (Myof), mRNA.
rno-miR-17-1-3p	up	Mtmr10	down	Rattus norvegicus myotubularin related protein 10 (Mtmr10), mRNA.
rno-miR-17-1-3p	up	Ginm1	down	ensembl:novel chromosome:Rnor_5.0:1:3566601:3582540:-1 gene:ENSRNOG00000015239 gene_biotype:protein_coding transcript_biotype:protein_coding
rno-miR-187-3p	up	Rgs4	down	Rattus norvegicus regulator of G-protein signaling 4 (Rgs4), mRNA.
rno-miR-187-3p	up	P2rx7	down	Rattus norvegicus purinergic receptor P2X, ligand-gated ion channel, 7 (P2rx7), mRNA.
rno-miR-187-3p	up	Adamtsl1	down	ensembl:novel chromosome:Rnor_5.0:5:108684130:108737201:1 gene:ENSRNOG00000006956 gene_biotype:protein_coding transcript_biotype:protein_coding
rno-miR-187-3p	up	Podxl	down	Rattus norvegicus podocalyxin-like (Podxl), mRNA.
rno-miR-187-3p	up	Col1a2	down	ensembl:known chromosome:Rnor_5.0:4:31405253:31440179:1 gene:ENSRNOG00000011292 gene_biotype:protein_coding transcript_biotype:protein_coding
rno-miR-187-3p	up	Eng	down	Rattus norvegicus endoglin (Eng), mRNA.
rno-miR-187-3p	up	RGD1311783	down	Rattus norvegicus similar to RIKEN cDNA 2010012O05 (RGD1311783), mRNA.
rno-miR-101a-3p	up	Kcnk1	down	Rattus norvegicus potassium channel, subfamily K, member 1 (Kcnk1), mRNA.
rno-miR-101a-3p	up	Fa2h	down	Rattus norvegicus fatty acid 2-hydroxylase (Fa2h), mRNA.
rno-miR-101a-3p	up	Tmed7	down	Rattus norvegicus transmembrane emp24 protein transport domain containing 7 (Tmed7), mRNA.
rno-miR-101a-3p	up	Lcorl	down	ensembl:novel chromosome:Rnor_5.0:14:69895286:69909139:1 gene:ENSRNOG00000003787 gene_biotype:protein_coding transcript_biotype:protein_coding
rno-miR-101a-3p	up	Rgs4	down	Rattus norvegicus regulator of G-protein signaling 4 (Rgs4), mRNA.
rno-miR-101a-3p	up	Tmem45a	down	ensembl:known chromosome:Rnor_5.0:11:49896390:49961485:1 gene:ENSRNOG00000048935 gene_biotype:protein_coding transcript_biotype:protein_coding
rno-miR-101a-3p	up	Emp2	down	Rattus norvegicus epithelial membrane protein 2 (Emp2), mRNA.
rno-miR-101a-3p	up	Mfsd6	down	Rattus norvegicus major facilitator superfamily domain containing 6 (Mfsd6), mRNA.
rno-miR-101a-3p	up	Abcd2	down	Rattus norvegicus ATP-binding cassette, subfamily D (ALD), member 2 (Abcd2), mRNA.
rno-miR-101a-3p	up	Prex2	down	Rattus norvegicus phosphatidylinositol-3,4,5-trisphosphate-dependent Rac exchange factor 2 (Prex2), mRNA.
rno-miR-101a-3p	up	Btbd3	down	Rattus norvegicus BTB (POZ) domain containing 3 (Btbd3), mRNA.
rno-miR-101a-3p	up	Fam198b	down	Rattus norvegicus family with sequence similarity 198, member B (Fam198b), mRNA.
rno-miR-101a-3p	up	Sh3pxd2a	down	Rattus norvegicus SH3 and PX domains 2A (Sh3pxd2a), mRNA.
rno-miR-101a-3p	up	Adamts17	down	ensembl:novel chromosome:Rnor_5.0:1:128878220:129192208:1 gene:ENSRNOG00000037080 gene_biotype:protein_coding transcript_biotype:protein_coding
rno-miR-101a-3p	up	Ptplad1	down	Rattus norvegicus protein tyrosine phosphatase-like A domain containing 1 (Ptplad1), mRNA.
rno-miR-1843-5p	up	Egfl8	down	Rattus norvegicus EGF-like-domain, multiple 8 (Egfl8), transcript variant 1, mRNA.
rno-miR-1843-5p	up	Ap5m1	down	Rattus norvegicus adaptor-related protein complex 5, mu 1 subunit (Ap5m1), mRNA.
rno-miR-1843-5p	up	Lcorl	down	ensembl:novel chromosome:Rnor_5.0:14:69895286:69909139:1 gene:ENSRNOG00000003787 gene_biotype:protein_coding transcript_biotype:protein_coding
rno-miR-1843-5p	up	Tfrc	down	Rattus norvegicus transferrin receptor (Tfrc), mRNA.
rno-miR-1843-5p	up	Lrch3	down	ensembl:known chromosome:Rnor_5.0:11:74096967:74193090:-1 gene:ENSRNOG00000001774 gene_biotype:protein_coding transcript_biotype:protein_coding
rno-miR-1843-5p	up	Adam19	down	Rattus norvegicus ADAM metallopeptidase domain 19 (Adam19), mRNA.
rno-miR-1843-5p	up	Col6a3	down	ensembl:known chromosome:Rnor_5.0:9:97620136:97670009:-1 gene:ENSRNOG00000019648 gene_biotype:protein_coding transcript_biotype:protein_coding
rno-miR-1843-5p	up	Itgb8	down	Rattus norvegicus integrin, beta 8 (Itgb8), mRNA.
rno-miR-1843-5p	up	Cldn19	down	Rattus norvegicus claudin 19 (Cldn19), mRNA.
rno-miR-1843-5p	up	Zdhhc21	down	Rattus norvegicus zinc finger, DHHC-type containing 21 (Zdhhc21), mRNA.
rno-miR-1843-5p	up	Adal	down	ensembl:known_by_projection chromosome:Rnor_5.0:3:119633204:119634337:1 gene:ENSRNOG00000046523 gene_biotype:protein_coding transcript_biotype:protein_coding
rno-miR-1843-5p	up	Zswim6	down	ensembl:known chromosome:Rnor_5.0:2:58070319:58098435:-1 gene:ENSRNOG00000014528 gene_biotype:protein_coding transcript_biotype:protein_coding
rno-miR-1843-5p	up	Sfrp5	down	Rattus norvegicus secreted frizzled-related protein 5 (Sfrp5), mRNA.
rno-miR-1843-5p	up	Sorbs1	down	ensembl:known_by_projection chromosome:Rnor_5.0:1:266820767:266928403:-1 gene:ENSRNOG00000015658 gene_biotype:protein_coding transcript_biotype:protein_coding
rno-miR-1843-5p	up	Fads1	down	Rattus norvegicus fatty acid desaturase 1 (Fads1), mRNA.
rno-miR-1843-5p	up	Kctd21	down	Rattus norvegicus potassium channel tetramerization domain containing 21 (Kctd21), mRNA.
rno-miR-1843-5p	up	Gpr126	down	ensembl:known_by_projection chromosome:Rnor_5.0:1:10203643:10274931:-1 gene:ENSRNOG00000011411 gene_biotype:protein_coding transcript_biotype:protein_coding
rno-miR-210-3p	up	Frk	down	Rattus norvegicus fyn-related kinase (Frk), mRNA.
rno-miR-210-3p	up	Rgs4	down	Rattus norvegicus regulator of G-protein signaling 4 (Rgs4), mRNA.
rno-miR-210-3p	up	Ivns1abp	down	Rattus norvegicus influenza virus NS1A binding protein (Ivns1abp), mRNA.
rno-miR-210-3p	up	Gpr133	down	ensembl:known_by_projection chromosome:Rnor_5.0:12:33063956:33175985:-1 gene:ENSRNOG00000023536 gene_biotype:protein_coding transcript_biotype:protein_coding
rno-miR-210-3p	up	Sh3pxd2b	down	ensembl:known chromosome:Rnor_5.0:10:17157195:17187475:1 gene:ENSRNOG00000004063 gene_biotype:protein_coding transcript_biotype:protein_coding
rno-miR-210-3p	up	Mfsd6	down	Rattus norvegicus major facilitator superfamily domain containing 6 (Mfsd6), mRNA.
rno-miR-210-3p	up	Etv1	down	Rattus norvegicus ets variant 1 (Etv1), transcript variant 2, mRNA.
rno-miR-210-3p	up	Cxcl12	down	Rattus norvegicus chemokine (C-X-C motif) ligand 12 (Cxcl12), transcript variant 2, mRNA.
rno-miR-210-3p	up	Fitm2	down	Rattus norvegicus fat storage-inducing transmembrane protein 2 (Fitm2), mRNA.
rno-miR-210-3p	up	Adal	down	ensembl:known_by_projection chromosome:Rnor_5.0:3:119633204:119634337:1 gene:ENSRNOG00000046523 gene_biotype:protein_coding transcript_biotype:protein_coding
rno-miR-210-3p	up	Mvb12b	down	Rattus norvegicus multivesicular body subunit 12B (Mvb12b), mRNA.
rno-miR-210-3p	up	Ttc37	down	ensembl:known chromosome:Rnor_5.0:2:2906498:2990393:1 gene:ENSRNOG00000040297 gene_biotype:protein_coding transcript_biotype:protein_coding
rno-miR-210-3p	up	Ccnd1	down	Rattus norvegicus cyclin D1 (Ccnd1), mRNA.
rno-miR-743b-3p	up	Mospd1	down	ensembl:known chromosome:Rnor_5.0:14:81329787:81332177:-1 gene:ENSRNOG00000008840 gene_biotype:protein_coding transcript_biotype:protein_coding
rno-miR-743b-3p	up	Sec63	down	Rattus norvegicus SEC63 homolog (S. cerevisiae) (Sec63), mRNA.
rno-miR-743b-3p	up	Nid1	down	ensembl:known chromosome:Rnor_5.0:17:92216094:92287843:-1 gene:ENSRNOG00000002461 gene_biotype:protein_coding transcript_biotype:protein_coding
rno-miR-743b-3p	up	Prrg3	down	ensembl:novel chromosome:Rnor_5.0:16:69630088:69631168:-1 gene:ENSRNOG00000045663 gene_biotype:protein_coding transcript_biotype:protein_coding
rno-miR-743b-3p	up	Xpo4	down	Rattus norvegicus exportin 4 (Xpo4), mRNA.
rno-miR-743b-3p	up	Zbtb41	down	Rattus norvegicus zinc finger and BTB domain containing 41 (Zbtb41), mRNA.
rno-miR-743b-3p	up	Myo6	down	ensembl:known_by_projection chromosome:Rnor_5.0:8:87169192:87264964:1 gene:ENSRNOG00000011852 gene_biotype:protein_coding transcript_biotype:protein_coding
rno-miR-743b-3p	up	Layn	down	Rattus norvegicus layilin (Layn), mRNA.
rno-miR-743b-3p	up	Azin1	down	Rattus norvegicus antizyme inhibitor 1 (Azin1), mRNA.
rno-miR-743b-3p	up	Odc1	down	Rattus norvegicus ornithine decarboxylase 1 (Odc1), mRNA.
rno-miR-743b-3p	up	Efcab14	down	Rattus norvegicus EF-hand calcium binding domain 14 (Efcab14), mRNA.
rno-miR-743b-3p	up	Cd9	down	Rattus norvegicus CD9 molecule (Cd9), mRNA.
rno-miR-743b-3p	up	Fgl2	down	Rattus norvegicus fibrinogen-like 2 (Fgl2), mRNA.
rno-miR-743b-3p	up	Ermn	down	Rattus norvegicus ermin, ERM-like protein (Ermn), mRNA.
rno-miR-743b-3p	up	Zswim6	down	ensembl:known chromosome:Rnor_5.0:2:58070319:58098435:-1 gene:ENSRNOG00000014528 gene_biotype:protein_coding transcript_biotype:protein_coding
rno-miR-743b-3p	up	Mblac2	down	Rattus norvegicus metallo-beta-lactamase domain containing 2 (Mblac2), mRNA.
rno-miR-743b-3p	up	Scd1	down	Rattus norvegicus stearoyl-Coenzyme A desaturase 1 (Scd1), mRNA.
rno-miR-743b-3p	up	Acyp2	down	Rattus norvegicus acylphosphatase 2, muscle type (Acyp2), mRNA.
rno-miR-451-5p	up	Slc12a2	down	Rattus norvegicus solute carrier family 12 (sodium/potassium/chloride transporter), member 2 (Slc12a2), mRNA.
rno-miR-451-5p	up	Zdhhc2	down	Rattus norvegicus zinc finger, DHHC-type containing 2 (Zdhhc2), mRNA.
rno-miR-451-5p	up	Hmgcs1	down	Rattus norvegicus 3-hydroxy-3-methylglutaryl-CoA synthase 1 (soluble) (Hmgcs1), mRNA.
rno-miR-881-3p	up	Usp9x	down	Rattus norvegicus ubiquitin specific peptidase 9, X-linked (Usp9x), transcript variant 1, mRNA.
rno-miR-881-3p	up	Ednrb	down	Rattus norvegicus endothelin receptor type B (Ednrb), mRNA.
rno-miR-881-3p	up	Csn1s1	down	Rattus norvegicus casein alpha s1 (Csn1s1), mRNA.
rno-miR-881-3p	up	Lrch3	down	ensembl:known chromosome:Rnor_5.0:11:74096967:74193090:-1 gene:ENSRNOG00000001774 gene_biotype:protein_coding transcript_biotype:protein_coding
rno-miR-881-3p	up	Ctns	down	Rattus norvegicus cystinosin, lysosomal cystine transporter (Ctns), mRNA.
rno-miR-881-3p	up	Adam19	down	Rattus norvegicus ADAM metallopeptidase domain 19 (Adam19), mRNA.
rno-miR-881-3p	up	Itgb8	down	Rattus norvegicus integrin, beta 8 (Itgb8), mRNA.
rno-miR-881-3p	up	Etv1	down	Rattus norvegicus ets variant 1 (Etv1), transcript variant 2, mRNA.
rno-miR-881-3p	up	Seli	down	Rattus norvegicus selenoprotein I (Seli), mRNA.
rno-miR-881-3p	up	Tyrp1	down	Rattus norvegicus tyrosinase-related protein 1 (Tyrp1), mRNA.
rno-miR-881-3p	up	Mob3b	down	Rattus norvegicus MOB kinase activator 3B (Mob3b), mRNA.
rno-miR-881-3p	up	Pi15	down	Rattus norvegicus peptidase inhibitor 15 (Pi15), mRNA.
rno-miR-881-3p	up	Gadd45a	down	Rattus norvegicus growth arrest and DNA-damage-inducible, alpha (Gadd45a), mRNA.
rno-miR-881-3p	up	Secisbp2l	down	Rattus norvegicus SECIS binding protein 2-like (Secisbp2l), mRNA.
rno-miR-881-3p	up	Mvb12b	down	Rattus norvegicus multivesicular body subunit 12B (Mvb12b), mRNA.
rno-miR-881-3p	up	Kcnd3	down	Rattus norvegicus potassium voltage-gated channel, Shal-related subfamily, member 3 (Kcnd3), transcript variant 1, mRNA.
rno-miR-881-3p	up	Sertm1	down	Rattus norvegicus serine-rich and transmembrane domain containing 1 (Sertm1), mRNA.
rno-miR-881-3p	up	Pld1	down	Rattus norvegicus phospholipase D1 (Pld1), mRNA.
rno-miR-881-3p	up	Pkia	down	Rattus norvegicus protein kinase (cAMP-dependent, catalytic) inhibitor alpha (Pkia), mRNA.
rno-miR-881-3p	up	Tm9sf3	down	ensembl:known chromosome:Rnor_5.0:1:267924051:267973774:-1 gene:ENSRNOG00000013443 gene_biotype:protein_coding transcript_biotype:protein_coding
rno-miR-881-3p	up	Il33	down	Rattus norvegicus interleukin 33 (Il33), mRNA.
rno-miR-881-3p	up	Far1	down	Rattus norvegicus fatty acyl CoA reductase 1 (Far1), mRNA.
rno-miR-881-3p	up	Lgi4	down	Rattus norvegicus leucine-rich repeat LGI family, member 4 (Lgi4), mRNA.
rno-miR-881-3p	up	Spcs3	down	Rattus norvegicus signal peptidase complex subunit 3 homolog (S. cerevisiae) (Spcs3), mRNA.

## Sheet: degree
Gene_symbol	Description	Degree		microRNA	style	Degree
Podxl	Rattus norvegicus podocalyxin-like (Podxl), mRNA.	5		rno-miR-330-5p	up	30
Hoxa1	ensembl:novel scaffold:Rnor_5.0:AABR06109730.1:26966:28456:-1 gene:ENSRNOG00000046750 gene_biotype:protein_coding transcript_biotype:protein_coding	4		rno-miR-17-1-3p	up	30
Adam19	Rattus norvegicus ADAM metallopeptidase domain 19 (Adam19), mRNA.	3		rno-miR-346	up	28
Arhgap1	Rattus norvegicus Rho GTPase activating protein 1 (Arhgap1), mRNA.	3		rno-miR-3473	down	26
Col5a1	Rattus norvegicus collagen, type V, alpha 1 (Col5a1), mRNA.	3		rno-miR-881-3p	up	24
Dbndd1	Rattus norvegicus dysbindin (dystrobrevin binding protein 1) domain containing 1 (Dbndd1), mRNA.	3		rno-miR-124-3p	up	19
Dicer1	ensembl:known chromosome:Rnor_5.0:6:137590054:137632237:-1 gene:ENSRNOG00000010711 gene_biotype:protein_coding transcript_biotype:protein_coding	3		rno-miR-672-5p	down	18
Etv1	Rattus norvegicus ets variant 1 (Etv1), transcript variant 2, mRNA.	3		rno-miR-743b-3p	up	18
Kcnj2	Rattus norvegicus potassium inwardly-rectifying channel, subfamily J, member 2 (Kcnj2), mRNA.	3		rno-miR-1843-5p	up	17
Mgat4a	Rattus norvegicus mannosyl (alpha-1,3-)-glycoprotein beta-1,4-N-acetylglucosaminyltransferase, isozyme A (Mgat4a), transcript variant 2, mRNA.	3		rno-miR-101a-3p	up	15
Mvb12b	Rattus norvegicus multivesicular body subunit 12B (Mvb12b), mRNA.	3		rno-miR-210-3p	up	13
Oprl1	Rattus norvegicus opiate receptor-like 1 (Oprl1), mRNA.	3		rno-miR-344g	down	9
RGD1562608	Rattus norvegicus similar to KIAA1328 protein (RGD1562608), mRNA.	3		rno-miR-1-3p	down	9
Rgs4	Rattus norvegicus regulator of G-protein signaling 4 (Rgs4), mRNA.	3		rno-miR-425-5p	up	9
Rlim	ensembl:known chromosome:Rnor_5.0:X:74567732:74583626:-1 gene:ENSRNOG00000002824 gene_biotype:protein_coding transcript_biotype:protein_coding	3		rno-miR-1949	down	8
Sfrp5	Rattus norvegicus secreted frizzled-related protein 5 (Sfrp5), mRNA.	3		rno-miR-205	down	7
Acer2	Rattus norvegicus alkaline ceramidase 2 (Acer2), mRNA.	2		rno-miR-146b-5p	down	7
Adal	ensembl:known_by_projection chromosome:Rnor_5.0:3:119633204:119634337:1 gene:ENSRNOG00000046523 gene_biotype:protein_coding transcript_biotype:protein_coding	2		rno-miR-187-3p	up	7
Adamtsl1	ensembl:novel chromosome:Rnor_5.0:5:108684130:108737201:1 gene:ENSRNOG00000006956 gene_biotype:protein_coding transcript_biotype:protein_coding	2		rno-miR-338-5p	down	6
Adrbk2	Rattus norvegicus adrenergic, beta, receptor kinase 2 (Adrbk2), mRNA.	2		rno-miR-196b-5p	down	6
Afap1l1	Rattus norvegicus actin filament associated protein 1-like 1 (Afap1l1), mRNA.	2		rno-miR-219a-2-3p	down	5
Atg12	Rattus norvegicus autophagy related 12 (Atg12), mRNA.	2		rno-miR-325-3p	down	5
C5ar2	Rattus norvegicus complement component 5a receptor 2 (C5ar2), mRNA.	2		rno-miR-6215	down	5
Cldn19	Rattus norvegicus claudin 19 (Cldn19), mRNA.	2		rno-let-7f-5p	down	5
Crebrf	Rattus norvegicus CREB3 regulatory factor (Crebrf), mRNA.	2		rno-miR-384-5p	down	5
Cxcl12	Rattus norvegicus chemokine (C-X-C motif) ligand 12 (Cxcl12), transcript variant 2, mRNA.	2		rno-miR-935	up	5
Cyp2u1	Rattus norvegicus cytochrome P450, family 2, subfamily u, polypeptide 1 (Cyp2u1), mRNA.	2		rno-miR-339-3p	up	5
Dda1	Rattus norvegicus DET1 and DDB1 associated 1 (Dda1), mRNA.	2		rno-miR-98-5p	down	4
Dll4	Rattus norvegicus delta-like 4 (Drosophila) (Dll4), mRNA.	2		rno-miR-30e-3p	down	4
Ednrb	Rattus norvegicus endothelin receptor type B (Ednrb), mRNA.	2		rno-miR-363-3p	down	3
Efcab14	Rattus norvegicus EF-hand calcium binding domain 14 (Efcab14), mRNA.	2		rno-miR-543-3p	down	3
Ermn	Rattus norvegicus ermin, ERM-like protein (Ermn), mRNA.	2		rno-miR-495	down	3
Fads1	Rattus norvegicus fatty acid desaturase 1 (Fads1), mRNA.	2		rno-miR-380-3p	down	3
Fam155b	ensembl:novel chromosome:Rnor_5.0:X:70452283:70474813:1 gene:ENSRNOG00000038066 gene_biotype:protein_coding transcript_biotype:protein_coding	2		rno-miR-770-3p	up	3
Far1	Rattus norvegicus fatty acyl CoA reductase 1 (Far1), mRNA.	2		rno-miR-451-5p	up	3
Fitm2	Rattus norvegicus fat storage-inducing transmembrane protein 2 (Fitm2), mRNA.	2		rno-miR-9a-3p	down	1
Gan	Rattus norvegicus gigaxonin (Gan), mRNA.	2		rno-miR-409a-3p	down	1
Gfpt1	Rattus norvegicus glutamine fructose-6-phosphate transaminase 1 (Gfpt1), mRNA.	2
Gmfb	Rattus norvegicus glia maturation factor, beta (Gmfb), mRNA.	2
Gnaz	Rattus norvegicus guanine nucleotide binding protein (G protein), alpha z polypeptide (Gnaz), mRNA.	2
Gpm6b	Rattus norvegicus glycoprotein m6b (Gpm6b), mRNA.	2
Gtf3c5	Rattus norvegicus general transcription factor IIIC, polypeptide 5 (Gtf3c5), mRNA.	2
Il33	Rattus norvegicus interleukin 33 (Il33), mRNA.	2
Insr	Rattus norvegicus insulin receptor (Insr), mRNA.	2
Itgb8	Rattus norvegicus integrin, beta 8 (Itgb8), mRNA.	2
Kcnd3	Rattus norvegicus potassium voltage-gated channel, Shal-related subfamily, member 3 (Kcnd3), transcript variant 1, mRNA.	2
Lbp	Rattus norvegicus lipopolysaccharide binding protein (Lbp), mRNA.	2
Lcorl	ensembl:novel chromosome:Rnor_5.0:14:69895286:69909139:1 gene:ENSRNOG00000003787 gene_biotype:protein_coding transcript_biotype:protein_coding	2
LOC102554047	60S ribosomal protein L15-like	2
Lppr5	Rattus norvegicus lipid phosphate phosphatase-related protein type 5 (Lppr5), mRNA.	2
Lrch3	ensembl:known chromosome:Rnor_5.0:11:74096967:74193090:-1 gene:ENSRNOG00000001774 gene_biotype:protein_coding transcript_biotype:protein_coding	2
Mef2d	Rattus norvegicus myocyte enhancer factor 2D (Mef2d), mRNA.	2
Mfsd6	Rattus norvegicus major facilitator superfamily domain containing 6 (Mfsd6), mRNA.	2
Mtmr10	Rattus norvegicus myotubularin related protein 10 (Mtmr10), mRNA.	2
Myo1d	Rattus norvegicus myosin ID (Myo1d), mRNA.	2
N4bp1	ensembl:known chromosome:Rnor_5.0:19:32256303:32274348:1 gene:ENSRNOG00000015121 gene_biotype:protein_coding transcript_biotype:protein_coding	2
P2rx7	Rattus norvegicus purinergic receptor P2X, ligand-gated ion channel, 7 (P2rx7), mRNA.	2
Pkia	Rattus norvegicus protein kinase (cAMP-dependent, catalytic) inhibitor alpha (Pkia), mRNA.	2
Plagl1	Rattus norvegicus pleiomorphic adenoma gene-like 1 (Plagl1), mRNA.	2
Prrg3	ensembl:novel chromosome:Rnor_5.0:16:69630088:69631168:-1 gene:ENSRNOG00000045663 gene_biotype:protein_coding transcript_biotype:protein_coding	2
Ptdss2	Rattus norvegicus phosphatidylserine synthase 2 (Ptdss2), mRNA.	2
Ptplad1	Rattus norvegicus protein tyrosine phosphatase-like A domain containing 1 (Ptplad1), mRNA.	2
Ptprt	Rattus norvegicus protein tyrosine phosphatase, receptor type, T (Ptprt), mRNA.	2
Sec63	Rattus norvegicus SEC63 homolog (S. cerevisiae) (Sec63), mRNA.	2
Sema5a	Rattus norvegicus sema domain, seven thrombospondin repeats (type 1 and type 1-like), transmembrane domain (TM) and short cytoplasmic domain, (semaphorin) 5A (Sema5a), mRNA.	2
Sertm1	Rattus norvegicus serine-rich and transmembrane domain containing 1 (Sertm1), mRNA.	2
Sh3pxd2a	Rattus norvegicus SH3 and PX domains 2A (Sh3pxd2a), mRNA.	2
Sorbs1	ensembl:known_by_projection chromosome:Rnor_5.0:1:266820767:266928403:-1 gene:ENSRNOG00000015658 gene_biotype:protein_coding transcript_biotype:protein_coding	2
Tmem56	Rattus norvegicus transmembrane protein 56 (Tmem56), mRNA.	2
Tpd52l1	Rattus norvegicus tumor protein D52-like 1 (Tpd52l1), mRNA.	2
Xpo4	Rattus norvegicus exportin 4 (Xpo4), mRNA.	2
Zdhhc21	Rattus norvegicus zinc finger, DHHC-type containing 21 (Zdhhc21), mRNA.	2
Zswim6	ensembl:known chromosome:Rnor_5.0:2:58070319:58098435:-1 gene:ENSRNOG00000014528 gene_biotype:protein_coding transcript_biotype:protein_coding	2
A3galt2	Rattus norvegicus alpha 1,3-galactosyltransferase 2 (A3galt2), mRNA.	1
Abca1	Rattus norvegicus ATP-binding cassette, subfamily A (ABC1), member 1 (Abca1), mRNA.	1
Abcd2	Rattus norvegicus ATP-binding cassette, subfamily D (ALD), member 2 (Abcd2), mRNA.	1
Abhd3	Rattus norvegicus abhydrolase domain containing 3 (Abhd3), mRNA.	1
Acbd4	Rattus norvegicus acyl-CoA binding domain containing 4 (Acbd4), mRNA.	1
Acyp2	Rattus norvegicus acylphosphatase 2, muscle type (Acyp2), mRNA.	1
Adamts17	ensembl:novel chromosome:Rnor_5.0:1:128878220:129192208:1 gene:ENSRNOG00000037080 gene_biotype:protein_coding transcript_biotype:protein_coding	1
Adora2b	Rattus norvegicus adenosine A2B receptor (Adora2b), mRNA.	1
Ahsa2	Rattus norvegicus AHA1, activator of heat shock protein ATPase 2 (Ahsa2), mRNA.	1
Aip	Rattus norvegicus aryl-hydrocarbon receptor-interacting protein (Aip), mRNA.	1
Ankmy2	Rattus norvegicus ankyrin repeat and MYND domain containing 2 (Ankmy2), mRNA.	1
Ap5m1	Rattus norvegicus adaptor-related protein complex 5, mu 1 subunit (Ap5m1), mRNA.	1
Atp2b4	Rattus norvegicus ATPase, Ca++ transporting, plasma membrane 4 (Atp2b4), mRNA.	1
Azin1	Rattus norvegicus antizyme inhibitor 1 (Azin1), mRNA.	1
Bche	Rattus norvegicus butyrylcholinesterase (Bche), mRNA.	1
Bnip2	Rattus norvegicus BCL2/adenovirus E1B interacting protein 2 (Bnip2), mRNA.	1
Btbd3	Rattus norvegicus BTB (POZ) domain containing 3 (Btbd3), mRNA.	1
C1ql3	Rattus norvegicus complement component 1, q subcomponent-like 3 (C1ql3), mRNA.	1
Cabp7	Rattus norvegicus calcium binding protein 7 (Cabp7), mRNA.	1
Ccdc68	Rattus norvegicus coiled-coil domain containing 68 (Ccdc68), mRNA.	1
Ccnd1	Rattus norvegicus cyclin D1 (Ccnd1), mRNA.	1
Cd163	Rattus norvegicus CD163 molecule (Cd163), mRNA.	1
Cd274	Rattus norvegicus CD274 molecule (Cd274), mRNA.	1
Cd9	Rattus norvegicus CD9 molecule (Cd9), mRNA.	1
Cdkn1a	Rattus norvegicus cyclin-dependent kinase inhibitor 1A (Cdkn1a), mRNA.	1
Chchd10	Rattus norvegicus coiled-coil-helix-coiled-coil-helix domain containing 10 (Chchd10), mRNA.	1
Chrdl1	Rattus norvegicus chordin-like 1 (Chrdl1), mRNA.	1
Clmn	Rattus norvegicus calmin (Clmn), mRNA.	1
Cnih4	Rattus norvegicus cornichon family AMPA receptor auxiliary protein 4 (Cnih4), mRNA.	1
Cnppd1	Rattus norvegicus cyclin Pas1/PHO80 domain containing 1 (Cnppd1), mRNA.	1
Col1a2	ensembl:known chromosome:Rnor_5.0:4:31405253:31440179:1 gene:ENSRNOG00000011292 gene_biotype:protein_coding transcript_biotype:protein_coding	1
Col5a2	Rattus norvegicus collagen, type V, alpha 2 (Col5a2), mRNA.	1
Col6a3	ensembl:known chromosome:Rnor_5.0:9:97620136:97670009:-1 gene:ENSRNOG00000019648 gene_biotype:protein_coding transcript_biotype:protein_coding	1
Csn1s1	Rattus norvegicus casein alpha s1 (Csn1s1), mRNA.	1
Ctns	Rattus norvegicus cystinosin, lysosomal cystine transporter (Ctns), mRNA.	1
Ctps2	Rattus norvegicus CTP synthase 2 (Ctps2), mRNA.	1
Ctsh	Rattus norvegicus cathepsin H (Ctsh), mRNA.	1
Cttnbp2nl	Rattus norvegicus CTTNBP2 N-terminal like (Cttnbp2nl), mRNA.	1
Cyb5d2	Rattus norvegicus cytochrome b5 domain containing 2 (Cyb5d2), mRNA.	1
Cybrd1	Rattus norvegicus cytochrome b reductase 1 (Cybrd1), mRNA.	1
Cysltr2	Rattus norvegicus cysteinyl leukotriene receptor 2 (Cysltr2), mRNA.	1
Dag1	Rattus norvegicus dystroglycan 1 (dystrophin-associated glycoprotein 1) (Dag1), mRNA.	1
Dlx3	Rattus norvegicus distal-less homeobox 3 (Dlx3), mRNA.	1
Drgx	Rattus norvegicus dorsal root ganglia homeobox (Drgx), mRNA.	1
Drp2	Rattus norvegicus dystrophin related protein 2 (Drp2), mRNA.	1
Dusp1	Rattus norvegicus dual specificity phosphatase 1 (Dusp1), mRNA.	1
Dusp15	Rattus norvegicus dual specificity phosphatase 15 (Dusp15), transcript variant 1, mRNA.	1
Efhd1	Rattus norvegicus EF-hand domain family, member D1 (Efhd1), mRNA.	1
Egfl8	Rattus norvegicus EGF-like-domain, multiple 8 (Egfl8), transcript variant 1, mRNA.	1
Egflam	Rattus norvegicus EGF-like, fibronectin type III and laminin G domains (Egflam), mRNA.	1
Elovl1	Rattus norvegicus ELOVL fatty acid elongase 1 (Elovl1), mRNA.	1
Elovl2	Rattus norvegicus ELOVL fatty acid elongase 2 (Elovl2), mRNA.	1
Emp2	Rattus norvegicus epithelial membrane protein 2 (Emp2), mRNA.	1
Eng	Rattus norvegicus endoglin (Eng), mRNA.	1
Eno2	Rattus norvegicus enolase 2, gamma, neuronal (Eno2), mRNA.	1
Epha5	Rattus norvegicus EPH receptor A5 (Epha5), transcript variant 1, mRNA.	1
Fa2h	Rattus norvegicus fatty acid 2-hydroxylase (Fa2h), mRNA.	1
Fam198b	Rattus norvegicus family with sequence similarity 198, member B (Fam198b), mRNA.	1
Fam212b	Rattus norvegicus family with sequence similarity 212, member B (Fam212b), mRNA.	1
Fgl2	Rattus norvegicus fibrinogen-like 2 (Fgl2), mRNA.	1
Flna	Rattus norvegicus filamin A, alpha (Flna), mRNA.	1
Foxj2	Rattus norvegicus forkhead box J2 (Foxj2), mRNA.	1
Frk	Rattus norvegicus fyn-related kinase (Frk), mRNA.	1
Fxyd6	Rattus norvegicus FXYD domain-containing ion transport regulator 6 (Fxyd6), mRNA.	1
Gab2	Rattus norvegicus GRB2-associated binding protein 2 (Gab2), mRNA.	1
Gadd45a	Rattus norvegicus growth arrest and DNA-damage-inducible, alpha (Gadd45a), mRNA.	1
Galnt7	Rattus norvegicus polypeptide N-acetylgalactosaminyltransferase 7 (Galnt7), mRNA.	1
Ginm1	ensembl:novel chromosome:Rnor_5.0:1:3566601:3582540:-1 gene:ENSRNOG00000015239 gene_biotype:protein_coding transcript_biotype:protein_coding	1
Gmcl1	Rattus norvegicus germ cell-less, spermatogenesis associated 1 (Gmcl1), transcript variant 2, mRNA.	1
Gpd1	Rattus norvegicus glycerol-3-phosphate dehydrogenase 1 (soluble) (Gpd1), mRNA.	1
Gpr126	ensembl:known_by_projection chromosome:Rnor_5.0:1:10203643:10274931:-1 gene:ENSRNOG00000011411 gene_biotype:protein_coding transcript_biotype:protein_coding	1
Gpr133	ensembl:known_by_projection chromosome:Rnor_5.0:12:33063956:33175985:-1 gene:ENSRNOG00000023536 gene_biotype:protein_coding transcript_biotype:protein_coding	1
Grb10	Rattus norvegicus growth factor receptor bound protein 10 (Grb10), mRNA.	1
Guf1	Rattus norvegicus GUF1 GTPase homolog (S. cerevisiae) (Guf1), mRNA.	1
H1f0	Rattus norvegicus H1 histone family, member 0 (H1f0), mRNA.	1
Herc3	Rattus norvegicus HECT and RLD domain containing E3 ubiquitin protein ligase 3 (Herc3), mRNA.	1
Hmgcs1	Rattus norvegicus 3-hydroxy-3-methylglutaryl-CoA synthase 1 (soluble) (Hmgcs1), mRNA.	1
Hoxa6	ensembl:known scaffold:Rnor_5.0:AABR06109730.1:76449:78728:-1 gene:ENSRNOG00000048620 gene_biotype:protein_coding transcript_biotype:protein_coding	1
Hsd17b11	Rattus norvegicus hydroxysteroid (17-beta) dehydrogenase 11 (Hsd17b11), mRNA.	1
Hspa4l	Rattus norvegicus heat shock protein 4-like (Hspa4l), mRNA.	1
Htatip2	Rattus norvegicus HIV-1 Tat interactive protein 2 (Htatip2), mRNA.	1
Ica1l	Rattus norvegicus islet cell autoantigen 1-like (Ica1l), mRNA.	1
Ifi27	Rattus norvegicus interferon, alpha-inducible protein 27 (Ifi27), mRNA.	1
Iqgap2	ensembl:known chromosome:Rnor_5.0:2:45296359:45569036:-1 gene:ENSRNOG00000025406 gene_biotype:protein_coding transcript_biotype:protein_coding	1
Itgb1	Rattus norvegicus integrin, beta 1 (Itgb1), mRNA.	1
Itm2a	Rattus norvegicus integral membrane protein 2A (Itm2a), mRNA.	1
Itpr3	Rattus norvegicus inositol 1,4,5-trisphosphate receptor, type 3 (Itpr3), mRNA.	1
Ivns1abp	Rattus norvegicus influenza virus NS1A binding protein (Ivns1abp), mRNA.	1
Kank4	Rattus norvegicus KN motif and ankyrin repeat domains 4 (Kank4), mRNA.	1
Kcnj10	Rattus norvegicus potassium inwardly-rectifying channel, subfamily J, member 10 (Kcnj10), mRNA.	1
Kcnk1	Rattus norvegicus potassium channel, subfamily K, member 1 (Kcnk1), mRNA.	1
Kctd21	Rattus norvegicus potassium channel tetramerization domain containing 21 (Kctd21), mRNA.	1
Kif13b	Rattus norvegicus kinesin family member 13B (Kif13b), mRNA.	1
Kif19	Rattus norvegicus kinesin family member 19 (Kif19), mRNA.	1
Layn	Rattus norvegicus layilin (Layn), mRNA.	1
Lgi4	Rattus norvegicus leucine-rich repeat LGI family, member 4 (Lgi4), mRNA.	1
LOC100910867	ensembl:known_by_projection chromosome:Rnor_5.0:4:25445688:25516719:1 gene:ENSRNOG00000006114 gene_biotype:protein_coding transcript_biotype:protein_coding	1
LOC100911675	cytosolic phospholipase A2-like	1
LOC102550455	nuclear prelamin A recognition factor-like	1
LOC500956	Rattus norvegicus hypothetical protein LOC500956 (LOC500956), mRNA.	1
LOC680428	Rattus norvegicus hypothetical protein LOC680428 (LOC680428), mRNA.	1
Mapk8	Rattus norvegicus mitogen-activated protein kinase 8 (Mapk8), mRNA.	1
Mblac2	Rattus norvegicus metallo-beta-lactamase domain containing 2 (Mblac2), mRNA.	1
Mboat1	Rattus norvegicus membrane bound O-acyltransferase domain containing 1 (Mboat1), mRNA.	1
Med13l	ensembl:known chromosome:Rnor_5.0:12:45260303:45412655:-1 gene:ENSRNOG00000001120 gene_biotype:protein_coding transcript_biotype:protein_coding	1
Med22	ensembl:known chromosome:Rnor_5.0:3:10816125:10820477:-1 gene:ENSRNOG00000049749 gene_biotype:protein_coding transcript_biotype:protein_coding	1
Mef2c	ensembl:known_by_projection chromosome:Rnor_5.0:2:11592404:11680469:1 gene:ENSRNOG00000033134 gene_biotype:protein_coding transcript_biotype:protein_coding	1
Mme	Rattus norvegicus membrane metallo-endopeptidase (Mme), mRNA.	1
Mob3b	Rattus norvegicus MOB kinase activator 3B (Mob3b), mRNA.	1
Morn4	Rattus norvegicus MORN repeat containing 4 (Morn4), mRNA.	1
Mospd1	ensembl:known chromosome:Rnor_5.0:14:81329787:81332177:-1 gene:ENSRNOG00000008840 gene_biotype:protein_coding transcript_biotype:protein_coding	1
Myh11	Rattus norvegicus myosin, heavy chain 11, smooth muscle (Myh11), mRNA.	1
Myo6	ensembl:known_by_projection chromosome:Rnor_5.0:8:87169192:87264964:1 gene:ENSRNOG00000011852 gene_biotype:protein_coding transcript_biotype:protein_coding	1
Myod1	Rattus norvegicus myogenic differentiation 1 (Myod1), mRNA.	1
Myof	Rattus norvegicus myoferlin (Myof), mRNA.	1
Nckap5l	Rattus norvegicus NCK-associated protein 5-like (Nckap5l), mRNA.	1
Ndor1	Rattus norvegicus NADPH dependent diflavin oxidoreductase 1 (Ndor1), mRNA.	1
Nes	Rattus norvegicus nestin (Nes), mRNA.	1
Nid1	ensembl:known chromosome:Rnor_5.0:17:92216094:92287843:-1 gene:ENSRNOG00000002461 gene_biotype:protein_coding transcript_biotype:protein_coding	1
Nipal3	ensembl:novel chromosome:Rnor_5.0:5:157577172:157606377:-1 gene:ENSRNOG00000037165 gene_biotype:protein_coding transcript_biotype:protein_coding	1
Nipsnap3b	Rattus norvegicus nipsnap homolog 3B (C. elegans) (Nipsnap3b), mRNA.	1
Nnat	Rattus norvegicus neuronatin (Nnat), transcript variant 3, mRNA.	1
Nudt7	Rattus norvegicus nudix (nucleoside diphosphate linked moiety X)-type motif 7 (Nudt7), mRNA.	1
Odc1	Rattus norvegicus ornithine decarboxylase 1 (Odc1), mRNA.	1
Oprk1	Rattus norvegicus opioid receptor, kappa 1 (Oprk1), mRNA.	1
Osbpl5	Rattus norvegicus oxysterol binding protein-like 5 (Osbpl5), mRNA.	1
Padi2	Rattus norvegicus peptidyl arginine deiminase, type II (Padi2), mRNA.	1
Pcbp3	Rattus norvegicus poly(rC) binding protein 3 (Pcbp3), mRNA.	1
Pi15	Rattus norvegicus peptidase inhibitor 15 (Pi15), mRNA.	1
Pknox2	Rattus norvegicus PBX/knotted 1 homeobox 2 (Pknox2), transcript variant 1, mRNA.	1
Plcd4	Rattus norvegicus phospholipase C, delta 4 (Plcd4), mRNA.	1
Pld1	Rattus norvegicus phospholipase D1 (Pld1), mRNA.	1
Plekhb1	Rattus norvegicus pleckstrin homology domain containing, family B (evectins) member 1 (Plekhb1), mRNA.	1
Plekhb2	Rattus norvegicus pleckstrin homology domain containing, family B (evectins) member 2 (Plekhb2), mRNA.	1
Plin2	Rattus norvegicus perilipin 2 (Plin2), mRNA.	1
Prex2	Rattus norvegicus phosphatidylinositol-3,4,5-trisphosphate-dependent Rac exchange factor 2 (Prex2), mRNA.	1
Ptprz1	Rattus norvegicus protein tyrosine phosphatase, receptor-type, Z polypeptide 1 (Ptprz1), transcript variant 2, mRNA.	1
Pvrl1	ensembl:known chromosome:Rnor_5.0:8:46715098:46774064:1 gene:ENSRNOG00000006403 gene_biotype:protein_coding transcript_biotype:protein_coding	1
Ralgapa2	ensembl:known_by_projection chromosome:Rnor_5.0:3:146887749:147146568:-1 gene:ENSRNOG00000036964 gene_biotype:protein_coding transcript_biotype:protein_coding	1
Ranbp3l	INTERACTS WITH 2 3 7 8-tetrachlorodibenzodioxine AND benzo[a]pyrene AND bis(2-ethylhexyl) phthalate	1
Rasal2	Rattus norvegicus RAS protein activator like 2 (Rasal2), mRNA.	1
Rasgef1a	ensembl:known chromosome:Rnor_5.0:4:216061395:216070484:1 gene:ENSRNOG00000031671 gene_biotype:protein_coding transcript_biotype:protein_coding	1
Rasgrp1	Rattus norvegicus RAS guanyl releasing protein 1 (calcium and DAG-regulated) (Rasgrp1), mRNA.	1
Reep3	Rattus norvegicus receptor accessory protein 3 (Reep3), mRNA.	1
Reln	Rattus norvegicus reelin (Reln), mRNA.	1
Rexo4	Rattus norvegicus REX4, RNA exonuclease 4 homolog (S. cerevisiae) (Rexo4), mRNA.	1
RGD1311783	Rattus norvegicus similar to RIKEN cDNA 2010012O05 (RGD1311783), mRNA.	1
RGD1559891	ensembl:novel chromosome:Rnor_5.0:1:208934109:208934819:1 gene:ENSRNOG00000026440 gene_biotype:protein_coding transcript_biotype:protein_coding	1
RGD1565685	Rattus norvegicus similar to RIKEN cDNA 1810030O07 (RGD1565685), mRNA.	1
Rgn	Rattus norvegicus regucalcin (senescence marker protein-30) (Rgn), mRNA.	1
Rhobtb2	Rattus norvegicus Rho-related BTB domain containing 2 (Rhobtb2), mRNA.	1
Rpl28	Rattus norvegicus ribosomal protein L28 (Rpl28), mRNA.	1
Rtn2	Rattus norvegicus reticulon 2 (Rtn2), mRNA.	1
Scd	Rattus norvegicus stearoyl-CoA desaturase (delta-9-desaturase) (Scd), mRNA.	1
Scd1	Rattus norvegicus stearoyl-Coenzyme A desaturase 1 (Scd1), mRNA.	1
Scn3b	Rattus norvegicus sodium channel, voltage-gated, type III, beta subunit (Scn3b), mRNA.	1
Scrn3	Rattus norvegicus secernin 3 (Scrn3), mRNA.	1
Secisbp2l	Rattus norvegicus SECIS binding protein 2-like (Secisbp2l), mRNA.	1
Seli	Rattus norvegicus selenoprotein I (Seli), mRNA.	1
Serinc5	Rattus norvegicus serine incorporator 5 (Serinc5), mRNA.	1
Serpinh1	Rattus norvegicus serpin peptidase inhibitor, clade H (heat shock protein 47), member 1, (collagen binding protein 1) (Serpinh1), mRNA.	1
Sesn3	Rattus norvegicus sestrin 3 (Sesn3), mRNA.	1
Sh3pxd2b	ensembl:known chromosome:Rnor_5.0:10:17157195:17187475:1 gene:ENSRNOG00000004063 gene_biotype:protein_coding transcript_biotype:protein_coding	1
Shroom2	Rattus norvegicus shroom family member 2 (Shroom2), mRNA.	1
Slc12a2	Rattus norvegicus solute carrier family 12 (sodium/potassium/chloride transporter), member 2 (Slc12a2), mRNA.	1
Slc39a10	ensembl:known chromosome:Rnor_5.0:9:59726979:59755749:1 gene:ENSRNOG00000011677 gene_biotype:protein_coding transcript_biotype:protein_coding	1
Sncb	Rattus norvegicus synuclein, beta (Sncb), mRNA.	1
Snx32	ensembl:novel chromosome:Rnor_5.0:1:227804038:227820073:-1 gene:ENSRNOG00000026527 gene_biotype:protein_coding transcript_biotype:protein_coding	1
Sorcs1	Rattus norvegicus sortilin-related VPS10 domain containing receptor 1 (Sorcs1), mRNA.	1
Sowahb	ensembl:known chromosome:Rnor_5.0:14:16417565:16419868:1 gene:ENSRNOG00000002202 gene_biotype:protein_coding transcript_biotype:protein_coding	1
Sox9	ensembl:known chromosome:Rnor_5.0:10:100965137:100968386:1 gene:ENSRNOG00000002607 gene_biotype:protein_coding transcript_biotype:protein_coding	1
Sparc	Rattus norvegicus secreted protein, acidic, cysteine-rich (osteonectin) (Sparc), mRNA.	1
Spcs3	Rattus norvegicus signal peptidase complex subunit 3 homolog (S. cerevisiae) (Spcs3), mRNA.	1
Spsb2	Rattus norvegicus splA/ryanodine receptor domain and SOCS box containing 2 (Spsb2), mRNA.	1
Srd5a1	Rattus norvegicus steroid-5-alpha-reductase, alpha polypeptide 1 (3-oxo-5 alpha-steroid delta 4-dehydrogenase alpha 1) (Srd5a1), mRNA.	1
Surf2	Rattus norvegicus surfeit 2 (Surf2), mRNA.	1
Tfrc	Rattus norvegicus transferrin receptor (Tfrc), mRNA.	1
Thra	Rattus norvegicus thyroid hormone receptor alpha (Thra), transcript variant TRalpha1, mRNA.	1
Tm9sf3	ensembl:known chromosome:Rnor_5.0:1:267924051:267973774:-1 gene:ENSRNOG00000013443 gene_biotype:protein_coding transcript_biotype:protein_coding	1
Tmed7	Rattus norvegicus transmembrane emp24 protein transport domain containing 7 (Tmed7), mRNA.	1
Tmem106c	Rattus norvegicus transmembrane protein 106C (Tmem106c), mRNA.	1
Tmem150c	Rattus norvegicus transmembrane protein 150C (Tmem150c), mRNA.	1
Tmem45a	ensembl:known chromosome:Rnor_5.0:11:49896390:49961485:1 gene:ENSRNOG00000048935 gene_biotype:protein_coding transcript_biotype:protein_coding	1
Tmem59l	Rattus norvegicus transmembrane protein 59-like (Tmem59l), mRNA.	1
Tmem68	Rattus norvegicus transmembrane protein 68 (Tmem68), mRNA.	1
Tmx4	Rattus norvegicus thioredoxin-related transmembrane protein 4 (Tmx4), mRNA.	1
Tprg1l	Rattus norvegicus tumor protein p63 regulated 1-like (Tprg1l), transcript variant 1, mRNA.	1
Ttc37	ensembl:known chromosome:Rnor_5.0:2:2906498:2990393:1 gene:ENSRNOG00000040297 gene_biotype:protein_coding transcript_biotype:protein_coding	1
Ttc39a	ensembl:known chromosome:Rnor_5.0:5:133091989:133122471:1 gene:ENSRNOG00000047573 gene_biotype:protein_coding transcript_biotype:protein_coding	1
Tyrp1	Rattus norvegicus tyrosinase-related protein 1 (Tyrp1), mRNA.	1
Ube2l6	Rattus norvegicus ubiquitin-conjugating enzyme E2L 6 (Ube2l6), mRNA.	1
Ugt8	Rattus norvegicus UDP glycosyltransferase 8 (Ugt8), mRNA.	1
Usp53	Rattus norvegicus ubiquitin specific peptidase 53 (Usp53), mRNA.	1
Usp9x	Rattus norvegicus ubiquitin specific peptidase 9, X-linked (Usp9x), transcript variant 1, mRNA.	1
Vim	Rattus norvegicus vimentin (Vim), mRNA.	1
Vipr2	Rattus norvegicus vasoactive intestinal peptide receptor 2 (Vipr2), mRNA.	1
Wdr54	Rattus norvegicus WD repeat domain 54 (Wdr54), mRNA.	1
Yrdc	Rattus norvegicus yrdC N(6)-threonylcarbamoyltransferase domain containing (Yrdc), mRNA.	1
Zbtb4	ensembl:novel chromosome:Rnor_5.0:10:56127304:56130811:1 gene:ENSRNOG00000014689 gene_biotype:protein_coding transcript_biotype:protein_coding	1
Zbtb41	Rattus norvegicus zinc finger and BTB domain containing 41 (Zbtb41), mRNA.	1
Zbtb46	Rattus norvegicus zinc finger and BTB domain containing 46 (Zbtb46), mRNA.	1
Zc4h2	Rattus norvegicus zinc finger, C4H2 domain containing (Zc4h2), mRNA.	1
Zdhhc2	Rattus norvegicus zinc finger, DHHC-type containing 2 (Zdhhc2), mRNA.	1
Zfp133	Rattus norvegicus zinc finger protein 133 (Zfp133), mRNA.	1
